# Supplementary material for: Loss of tumor suppressor WWOX accelerates pancreatic cancer development through promotion of TGFβ/BMP2 signaling
Source: Cell Death Dis. 2022 Dec 27;13(12):1074. doi: 10.1038/s41419-022-05519-9 (PMC9792466; doi:10.1038/s41419-022-05519-9)
Supplement: Supplementary file 4 — Supplementary TABLE 1 [file 41419_2022_5519_MOESM4_ESM.xlsx]

## Sheet: Table 2
Gene Name	Raw Counts Per Sample											Normalized Counts Per Sample											Mean Normalized Counts	Wild-Type vs. Ras Activated						Wild-Type vs. Ras Activted, WWOX homozygote Deletion						Wild-Type vs Ras Activted, WWOX heterozygote Deletion						Ras Activted vs Ras Activted, WWOX homozygote deletion						Ras Activated vs. Ras Activted, WWOX heterozygote deletion
	Ras Activated			Ras Activated, WWOX Heterozygote Deletion			Wild-Type			Ras Activated, WWOX Homorozygote Deletion		Ras Activated			Ras Activated, WWOX Heterozygote Deletion			Wild-Type			Ras Activated, WWOX Homorozygote Deletion
	SR1_6059R	SR2_6082R	SR3_6087R	SR7_6083W	SR5_6086RH	SR6_6088RH	SR4_6060RH	SR8_5994W	SR9_6058W	SR10_6077D	SR11_6078D	SR1_6059R	SR2_6082R	SR3_6087R	SR7_6083W	SR5_6086RH	SR6_6088RH	SR4_6060RH	SR8_5994W	SR9_6058W	SR10_6077D	SR11_6078D		baseMean	log2FoldChange	lfcSE	stat	pvalue	padj	baseMean	log2FoldChange	lfcSE	stat	pvalue	padj	baseMean	log2FoldChange	lfcSE	stat	pvalue	padj	baseMean	log2FoldChange	lfcSE	stat	pvalue	padj	baseMean	log2FoldChange
0610007P14Rik	98	53	62	105	106	187	56	42	33	108	89	96.9672	70.172	46.0484	69.6664	80.7836	79.0247	79.0651	77.9382	62.8901	93.208	84.0715	76.3487	76.3487	0.0563374	0.302241	0.186399	0.852132	0.964517	76.3487	-0.261174	0.327981	-0.796309	0.425852	0.637264	76.3487	-0.0562338	0.295775	-0.190123	0.849212	0.922518	76.3487	-0.317511	0.319421	-0.994023	0.320212	0.719521	76.3487	-0.112571
0610009B22Rik	14	8	18	28	9	26	11	2	5	3	9	13.8525	10.592	13.3689	18.5777	6.85899	10.9874	15.5306	3.71134	9.5288	2.58911	8.50161	10.3726	10.3726	-0.327841	0.590058	-0.555608	0.578479	0.860192	10.3726	0.682652	0.65943	1.03521	0.300569	0.518496	10.3726	-0.277106	0.579102	-0.478509	0.632288	0.785472	10.3726	1.01049	0.632627	1.5973	0.1102	0.482663	10.3726	0.0507355
0610009L18Rik	12	10	16	25	11	32	7	10	5	17	12	11.8735	13.24	11.8835	16.5872	8.38321	13.5229	9.88314	18.5567	9.5288	14.6716	11.3355	12.6787	12.6787	0.0276507	0.500438	0.055253	0.955937	0.990691	12.6787	-0.051158	0.535445	-0.095543	0.923884	0.96259	12.6787	-0.0416634	0.483044	-0.0862518	0.931266	0.967365	12.6787	-0.0788088	0.510453	-0.15439	0.877302	0.971194	12.6787	-0.0693141
0610009O20Rik	325	266	415	386	417	534	213	218	182	300	259	321.575	352.184	308.227	256.107	317.8	225.664	300.73	404.536	346.848	258.911	244.657	303.385	303.385	0.0972752	0.20128	0.483283	0.628894	0.880571	303.385	0.467474	0.224643	2.08096	0.0374373	0.123521	303.385	0.391716	0.199967	1.9589	0.0501246	0.142562	303.385	0.370198	0.22197	1.66778	0.0953589	0.456401	303.385	0.29444
0610010F05Rik	3	1	5	5	1	13	2	0	2	4	3	2.96838	1.324	3.71358	3.31745	0.76211	5.4937	2.82375	0	3.81152	3.45215	2.83387	2.77277	2.77277	-0.1962	0.824175	-0.238056	0.811838	0.949177	2.77277	-0.324006	0.848934	-0.381662	0.702712	0.843493	2.77277	-0.397579	0.806758	-0.492811	0.622146	0.778818	2.77277	-0.127807	0.823252	-0.155246	0.876627	NA	2.77277	-0.20138
0610010K14Rik	194	155	248	223	234	309	83	105	115	203	177	191.955	205.22	184.194	147.958	178.334	130.581	117.186	194.846	219.162	175.196	167.198	173.803	173.803	-0.134922	0.252233	-0.53491	0.592712	0.866929	173.803	0.0385019	0.27931	0.137846	0.890362	0.9469	173.803	0.208061	0.250683	0.829976	0.406553	0.601062	173.803	0.173424	0.274122	0.632651	0.526961	0.83936	173.803	0.342983
0610011F06Rik	959	931	841	908	762	939	714	624	662	640	655	948.893	1232.64	624.625	602.448	580.728	396.814	1008.08	1157.94	1261.61	552.343	618.728	816.805	816.805	0.283471	0.265651	1.06708	0.285935	0.667521	816.805	0.938381	0.295768	3.17269	0.00151034	0.0103171	816.805	1.09301	0.265729	4.11325	3.90122e-05	0.000450353	816.805	0.65491	0.295314	2.21767	0.0265772	0.261513	816.805	0.809539
0610012G03Rik	138	107	163	149	119	149	89	113	73	128	99	136.546	141.668	121.063	98.8599	90.6911	62.9662	125.657	209.691	139.12	110.469	93.5177	120.932	120.932	0.241058	0.269946	0.892983	0.371866	0.743444	120.932	0.610519	0.3009	2.02898	0.0424607	0.135378	120.932	0.891731	0.269496	3.30888	0.000936698	0.00619025	120.932	0.369461	0.297404	1.24229	0.214131	0.624585	120.932	0.650673
0610030E20Rik	24	31	41	49	43	76	26	16	20	35	32	23.7471	41.044	30.4514	32.511	32.7707	32.117	36.7088	29.6907	38.1152	30.2063	30.2279	32.5082	32.5082	0.150188	0.336267	0.446634	0.65514	0.891865	32.5082	0.199306	0.366871	0.543259	0.586952	0.766477	32.5082	0.101176	0.324247	0.312032	0.755016	0.867884	32.5082	0.0491175	0.35264	0.139285	0.889225	0.974757	32.5082	-0.0490128
0610031J06Rik	670	471	752	749	789	1094	454	433	366	766	657	662.939	623.604	558.523	496.954	601.305	462.316	640.992	803.506	697.508	661.086	620.618	620.85	620.85	0.212829	0.176526	1.20566	0.227949	0.606814	620.85	0.153201	0.195917	0.78197	0.434232	0.644205	620.85	0.452956	0.175634	2.57898	0.0099093	0.0413122	620.85	-0.059628	0.194615	-0.306389	0.759308	0.932604	620.85	0.240127
0610037L13Rik	40	21	42	45	29	85	9	14	12	34	29	39.5784	27.804	31.1941	29.857	22.1012	35.9203	12.7069	25.9794	22.8691	29.3432	27.3941	27.7043	27.7043	-0.674883	0.394418	-1.71108	0.0870656	0.377877	27.7043	-0.466341	0.428934	-1.08721	0.276944	0.492349	27.7043	-0.52558	0.387033	-1.35797	0.174472	0.346208	27.7043	0.208542	0.393308	0.530225	0.595956	0.869461	27.7043	0.149303
0610038B21Rik	3	2	3	1	0	0	1	1	2	2	1	2.96838	2.648	2.22815	0.663489	0	0	1.41188	1.85567	3.81152	1.72607	0.944623	1.6598	1.6598	-0.185604	0.860534	-0.215685	0.829233	NA	1.6598	0.490212	0.887726	0.552211	0.580803	NA	1.6598	1.75673	0.883159	1.98914	0.0466855	0.135273	1.6598	0.675817	0.872354	0.774704	0.438514	NA	1.6598	1.94233
0610039K10Rik	0	0	1	6	0	2	0	1	0	0	4	0	0	0.742717	3.98094	0	0.845184	0	1.85567	0	0	3.77849	1.01845	1.01845	0.289668	0.856345	0.338261	0.735166	NA	1.01845	-0.54982	0.841657	-0.653258	0.51359	NA	1.01845	-0.541311	0.869794	-0.622344	0.533716	NA	1.01845	-0.839488	0.848142	-0.989796	0.322274	NA	1.01845	-0.830979
0610040B10Rik	0	0	2	5	1	3	0	2	0	1	1	0	0	1.48543	3.31745	0.76211	1.26778	0	3.71134	0	0.863037	0.944623	1.12289	1.12289	0.466518	0.895373	0.521032	0.602344	NA	1.12289	0.162854	0.888505	0.18329	0.854571	NA	1.12289	-0.369891	0.895186	-0.4132	0.67946	NA	1.12289	-0.303665	0.890831	-0.340878	0.733196	NA	1.12289	-0.83641
0610040J01Rik	271	154	339	334	369	639	150	94	101	304	274	268.144	203.896	251.781	221.605	281.218	270.036	211.782	174.433	192.482	262.363	258.827	236.052	236.052	-0.319418	0.200742	-1.59119	0.111568	0.430603	236.052	-0.424236	0.220457	-1.92435	0.0543107	0.161797	236.052	-0.408855	0.197764	-2.06739	0.0386977	0.116992	236.052	-0.104818	0.213382	-0.491223	0.623269	0.880835	236.052	-0.0894374
1010001N08Rik	6	11	18	11	10	16	5	5	3	12	8	5.93677	14.564	13.3689	7.29838	7.6211	6.76147	7.05938	9.27836	5.71728	10.3564	7.55699	8.68355	8.68355	-0.548153	0.569546	-0.962439	0.335829	0.714137	8.68355	-0.250905	0.614979	-0.407989	0.683282	0.832638	8.68355	0.0378899	0.566263	0.0669122	0.946652	0.974873	8.68355	0.297249	0.567594	0.5237	0.600487	0.871026	8.68355	0.586043
1110001J03Rik	48	22	26	36	40	58	28	20	13	23	16	47.4941	29.128	19.3106	23.8856	30.4844	24.5103	39.5326	37.1134	24.7749	19.8498	15.114	28.2907	28.2907	0.0921947	0.400604	0.230139	0.817983	0.951342	28.2907	0.887963	0.454476	1.95382	0.0507227	0.153945	28.2907	0.35641	0.394453	0.903555	0.366231	0.563859	28.2907	0.795768	0.442937	1.79657	0.0724037	0.405417	28.2907	0.264215
1110002L01Rik	4	6	12	9	7	17	10	1	7	6	7	3.95784	7.94401	8.9126	5.9714	5.33477	7.18407	14.1188	1.85567	13.3403	5.17822	6.61236	7.31	7.31	0.440164	0.617709	0.712575	0.476109	0.811274	7.31	0.637307	0.666496	0.956205	0.338969	0.557809	7.31	0.585649	0.602705	0.9717	0.3312	0.529615	7.31	0.197143	0.656426	0.300328	0.763927	0.93356	7.31	0.145485
1110004E09Rik	6	5	6	19	17	26	9	4	6	6	20	5.93677	6.62	4.4563	12.6063	12.9559	10.9874	12.7069	7.42269	11.4346	5.17822	18.8925	9.92704	9.92704	0.813154	0.590896	1.37614	0.168779	0.528132	9.92704	-0.145006	0.601587	-0.241039	0.809525	0.906484	9.92704	-0.18201	0.54747	-0.332457	0.739544	0.858259	9.92704	-0.95816	0.602566	-1.59013	0.111805	0.486049	9.92704	-0.995164
1110004F10Rik	64	44	75	92	59	160	35	19	20	53	56	63.3255	58.256	55.7037	61.041	44.9645	67.6147	49.4157	35.2578	38.1152	45.7409	52.8989	52.0304	52.0304	-0.498723	0.302388	-1.64928	0.0990901	0.404673	52.0304	-0.24508	0.332079	-0.738017	0.460504	0.665591	52.0304	-0.481175	0.29554	-1.62812	0.103499	0.239445	52.0304	0.253643	0.309205	0.820306	0.412041	0.778484	52.0304	0.0175479
1110006O24Rik	12	3	14	8	10	11	2	5	5	12	7	11.8735	3.972	10.398	5.30791	7.6211	4.64851	2.82375	9.27836	9.5288	10.3564	6.61236	7.4928	7.4928	-0.317721	0.619065	-0.513227	0.607792	0.871373	7.4928	-0.241007	0.660297	-0.364998	0.715113	0.851439	7.4928	0.246579	0.615237	0.400787	0.688577	0.82268	7.4928	0.0767137	0.624124	0.122914	0.902175	0.979496	7.4928	0.5643
1110007C09Rik	139	94	175	287	252	349	73	76	85	246	240	137.535	124.456	129.975	190.421	192.052	147.485	103.067	141.031	161.99	212.307	226.71	160.639	160.639	0.0397273	0.232051	0.171201	0.864066	0.96831	160.639	-0.692839	0.250097	-2.77029	0.00560072	0.0289131	160.639	-0.383447	0.226091	-1.69598	0.0898893	0.216236	160.639	-0.732566	0.243511	-3.00835	0.00262666	0.0787195	160.639	-0.423174
1110008F13Rik	230	166	284	346	183	578	175	169	203	212	187	227.576	219.784	210.932	229.567	139.466	244.258	247.078	313.609	386.869	182.964	176.645	234.432	234.432	0.511702	0.255887	1.99972	0.045531	0.259256	234.432	0.789255	0.284853	2.77075	0.00559273	0.028883	234.432	0.607581	0.253847	2.39349	0.0166889	0.0620664	234.432	0.277554	0.283872	0.977741	0.328202	0.724411	234.432	0.09588
1110008L16Rik	67	42	74	92	128	158	48	32	26	68	60	66.2939	55.608	54.961	61.041	97.55	66.7696	67.7701	59.3815	49.5498	58.6865	56.6774	63.1172	63.1172	0.00758581	0.294008	0.0258013	0.979416	0.995966	63.1172	0.0366322	0.321758	0.11385	0.909356	0.955973	63.1172	-0.327396	0.28449	-1.15082	0.249807	0.439844	63.1172	0.0290464	0.310224	0.0936305	0.925403	0.984468	63.1172	-0.334982
1110008P14Rik	523	588	712	708	689	821	496	507	462	760	558	517.488	778.513	528.814	469.75	525.094	346.948	700.291	940.826	880.461	655.908	527.1	624.654	624.654	0.459063	0.243438	1.88575	0.0593287	0.305869	624.654	0.495881	0.270418	1.83376	0.0666901	0.187032	624.654	0.893924	0.243035	3.67817	0.000234911	0.00201452	624.654	0.0368183	0.269958	0.136385	0.891517	0.975694	624.654	0.434861
1110012L19Rik	12	7	11	13	13	26	3	6	5	9	9	11.8735	9.26801	8.16988	8.62536	9.90743	10.9874	4.23563	11.134	9.5288	7.76733	8.50161	9.09082	9.09082	-0.241859	0.5546	-0.436096	0.662767	0.895043	9.09082	-0.0116153	0.599584	-0.0193723	0.984544	0.992253	9.09082	-0.266756	0.536944	-0.496805	0.619327	0.777075	9.09082	0.230244	0.560948	0.410455	0.681473	0.905377	9.09082	-0.024897
1110017D15Rik	1	1	0	0	1	2	0	1	1	1	2	0.989461	1.324	0	0	0.76211	0.845184	0	1.85567	1.90576	0.863037	1.88925	0.948588	0.948588	0.347078	0.895438	0.387607	0.698307	NA	0.948588	-0.0933328	0.890889	-0.104764	0.916563	NA	0.948588	0.536567	0.896195	0.598717	0.549362	NA	0.948588	-0.440411	0.893998	-0.49263	0.622274	NA	0.948588	0.189489
1110019D14Rik	5	1	0	5	1	8	3	0	2	2	1	4.94731	1.324	0	3.31745	0.76211	3.38074	4.23563	0	3.81152	1.72607	0.944623	2.22268	2.22268	0.260568	0.870495	0.299333	0.764686	NA	2.22268	0.558899	0.888421	0.629092	0.529289	0.722783	2.22268	0.0521219	0.859458	0.060645	0.951642	0.976744	2.22268	0.298331	0.88254	0.338036	0.735336	NA	2.22268	-0.208446
1110020A21Rik	2	0	1	2	1	3	1	0	3	1	3	1.97892	0	0.742717	1.32698	0.76211	1.26778	1.41188	0	5.71728	0.863037	2.83387	1.53678	1.53678	0.748785	0.887128	0.844055	0.398639	NA	1.53678	0.221076	0.892499	0.247704	0.804363	NA	1.53678	0.628639	0.876277	0.717398	0.473128	NA	1.53678	-0.527709	0.89211	-0.591529	0.554166	NA	1.53678	-0.120145
1110028F11Rik	3	1	0	2	0	10	1	0	0	1	0	2.96838	1.324	0	1.32698	0	4.22592	1.41188	0	0	0.863037	0	1.10184	1.10184	-0.49746	0.883175	-0.563263	0.573256	NA	1.10184	0.0390146	0.859644	0.0453846	0.963801	NA	1.10184	-0.765954	0.88668	-0.863844	0.387673	NA	1.10184	0.536474	0.872981	0.614531	0.538865	NA	1.10184	-0.268494
1110032A03Rik	117	66	88	85	96	99	61	54	32	72	87	115.767	87.3841	65.3591	56.3966	73.1625	41.8366	86.1245	100.206	60.9843	62.1386	82.1822	75.5947	75.5947	-0.109073	0.325776	-0.334809	0.737769	0.92378	75.5947	0.188253	0.360458	0.522261	0.601488	0.777186	75.5947	0.523549	0.325118	1.61033	0.107325	0.245737	75.5947	0.297326	0.352547	0.843364	0.399025	0.768169	75.5947	0.632622
1110034G24Rik	14	5	18	13	16	38	6	5	8	7	8	13.8525	6.62	13.3689	8.62536	12.1938	16.0585	8.47126	9.27836	15.2461	6.04126	7.55699	10.6648	10.6648	-0.0833434	0.535557	-0.15562	0.876332	0.971711	10.6648	0.582154	0.597527	0.974273	0.329921	0.549042	10.6648	-0.186035	0.518472	-0.358814	0.719734	0.845046	10.6648	0.665498	0.571372	1.16474	0.244125	0.653273	10.6648	-0.102692
1110037F02Rik	55	33	84	99	86	219	51	19	29	82	58	54.4204	43.692	62.3882	65.6854	65.5414	92.5477	72.0057	35.2578	55.267	70.769	54.7882	61.1239	61.1239	0.0212781	0.325969	0.0652763	0.947954	0.988919	61.1239	-0.191828	0.35364	-0.542441	0.587515	0.76678	61.1239	-0.439662	0.316129	-1.39077	0.164297	0.332001	61.1239	-0.213107	0.342819	-0.62163	0.534185	0.840575	61.1239	-0.46094
1110038B12Rik	119	77	201	246	277	461	43	27	22	233	147	117.746	101.948	149.286	163.218	211.104	194.815	60.7107	50.1031	41.9267	201.088	138.86	130.073	130.073	-1.23016	0.284221	-4.32818	1.50348e-05	0.000498718	130.073	-1.67593	0.305787	-5.48072	4.23592e-08	1.18222e-06	130.073	-1.8351	0.278708	-6.58431	4.57016e-11	3.03648e-09	130.073	-0.445774	0.279959	-1.59228	0.111321	0.485009	130.073	-0.604942
1110038F14Rik	72	47	79	82	82	78	38	45	40	51	61	71.2412	62.228	58.6746	54.4061	62.493	32.9622	53.6513	83.5052	76.2304	44.0149	57.622	59.7299	59.7299	0.137646	0.320377	0.429638	0.667459	0.89653	59.7299	0.458601	0.355682	1.28935	0.197275	0.396253	59.7299	0.498447	0.317027	1.57225	0.115892	0.259687	59.7299	0.320955	0.348333	0.921401	0.356841	0.744664	59.7299	0.360801
1110046J04Rik	0	0	1	2	2	2	0	1	0	2	0	0	0	0.742717	1.32698	1.52422	0.845184	0	1.85567	0	1.72607	0	0.729168	0.729168	0.322435	0.875144	0.368436	0.712548	NA	0.729168	-0.19067	0.861708	-0.22127	0.824882	NA	0.729168	-0.479762	0.886732	-0.541045	0.588477	NA	0.729168	-0.513105	0.865677	-0.592721	0.553368	NA	0.729168	-0.802197
1110051M20Rik	86	51	84	112	99	125	31	35	34	84	71	85.0936	67.524	62.3882	74.3108	75.4489	52.824	43.7682	64.9485	64.7958	72.4951	67.0683	66.4241	66.4241	-0.311921	0.292521	-1.06632	0.286279	0.667741	66.4241	-0.275951	0.319633	-0.863335	0.387953	0.603235	66.4241	-0.221254	0.287144	-0.770534	0.440983	0.631822	66.4241	0.0359706	0.304152	0.118265	0.905858	0.980368	66.4241	0.0906673
1110054M08Rik	312	235	339	346	315	412	179	244	200	305	270	308.712	311.14	251.781	229.567	240.065	174.108	252.726	452.784	381.152	263.226	255.048	283.664	283.664	0.310039	0.246206	1.25927	0.207933	0.583929	283.664	0.468972	0.273443	1.71507	0.0863332	0.224284	283.664	0.739903	0.245361	3.01557	0.00256497	0.0141016	283.664	0.158932	0.271937	0.584446	0.558921	0.853853	283.664	0.429863
1110057K04Rik	77	41	111	112	111	205	44	41	33	73	74	76.1885	54.284	82.4415	74.3108	84.5942	86.6314	62.1226	76.0825	62.8901	63.0017	69.9021	72.0409	72.0409	-0.100088	0.264551	-0.378333	0.705183	0.910251	72.0409	0.0089699	0.290457	0.030882	0.975364	0.988562	72.0409	-0.287814	0.256569	-1.12178	0.261956	0.453581	72.0409	0.109058	0.277612	0.392845	0.694434	0.910869	72.0409	-0.187725
1110058L19Rik	31	7	25	20	19	34	13	8	4	16	9	30.6733	9.26801	18.5679	13.2698	14.4801	14.3681	18.3544	14.8454	7.62304	13.8086	8.50161	14.8873	14.8873	-0.47518	0.506684	-0.937824	0.348335	0.725294	14.8873	0.266438	0.562933	0.473303	0.635997	0.800323	14.8873	-0.0180749	0.502405	-0.0359767	0.971301	0.987194	14.8873	0.741618	0.533164	1.39098	0.164233	0.566782	14.8873	0.457105
1110059E24Rik	10	6	22	16	21	35	7	4	4	8	11	9.89461	7.94401	16.3398	10.6158	16.0043	14.7907	9.88314	7.42269	7.62304	6.90429	10.3909	10.7103	10.7103	-0.428221	0.542198	-0.789788	0.429652	0.780553	10.7103	-0.0326307	0.591213	-0.0551928	0.955985	0.978724	10.7103	-0.651649	0.523786	-1.24411	0.213458	0.397092	10.7103	0.39559	0.548687	0.720976	0.470924	0.811134	10.7103	-0.223428
1110059G10Rik	9	8	5	5	5	14	6	0	1	2	6	8.90515	10.592	3.71358	3.31745	3.81055	5.91629	8.47126	0	1.90576	1.72607	5.66774	4.91144	4.91144	-0.815249	0.744688	-1.09475	0.273625	0.654688	4.91144	0.00507839	0.797284	0.00636962	0.994918	0.997152	4.91144	-0.177056	0.743197	-0.238236	0.811698	0.902397	4.91144	0.820327	0.757735	1.0826	0.278984	0.686585	4.91144	0.638193
1110065P20Rik	144	145	177	163	135	208	115	99	90	116	132	142.482	191.98	131.461	108.149	102.885	87.8992	162.366	183.712	171.518	100.112	124.69	137.023	137.023	0.156623	0.227613	0.688111	0.491383	0.818714	137.023	0.60573	0.255034	2.37509	0.0175445	0.0698459	137.023	0.781585	0.226985	3.44333	0.000574596	0.00412545	137.023	0.449107	0.250632	1.7919	0.0731491	0.406939	137.023	0.624962
1190002N15Rik	14	16	31	50	32	98	24	6	10	36	31	13.8525	21.184	23.0242	33.1745	24.3875	41.414	33.885	11.134	19.0576	31.0693	29.2833	25.5878	25.5878	0.164857	0.43975	0.374887	0.707744	0.911546	25.5878	-0.431089	0.464205	-0.928662	0.353064	0.57122	25.5878	-0.570894	0.419336	-1.36142	0.17338	0.344495	25.5878	-0.595946	0.448887	-1.32761	0.184308	0.592243	25.5878	-0.735751
1190005I06Rik	9	8	18	14	11	16	15	6	13	15	13	8.90515	10.592	13.3689	9.28885	8.38321	6.76147	21.1782	11.134	24.7749	12.9455	12.2801	12.692	12.692	0.726135	0.476964	1.52241	0.127906	0.462854	12.692	0.553976	0.510798	1.08453	0.27813	0.493596	12.692	1.15408	0.468123	2.46533	0.0136888	0.0530966	12.692	-0.172159	0.509034	-0.338207	0.735207	0.925305	12.692	0.427941
1190007I07Rik	51	20	54	33	42	75	31	28	20	31	38	50.4625	26.48	40.1067	21.8951	32.0086	31.6944	43.7682	51.9588	38.1152	26.7541	35.8957	36.2854	36.2854	0.170235	0.346887	0.49075	0.623603	0.878079	36.2854	0.489305	0.385011	1.27088	0.20377	0.404883	36.2854	0.616828	0.343041	1.79811	0.0721589	0.185163	36.2854	0.31907	0.374887	0.851108	0.394709	0.766396	36.2854	0.446593
1200014J11Rik	48	20	49	53	44	96	26	16	18	37	29	47.4941	26.48	36.3931	35.1649	33.5328	40.5688	36.7088	29.6907	34.3037	31.9324	27.3941	34.5149	34.5149	-0.135127	0.338863	-0.398765	0.690066	0.904466	34.5149	0.173317	0.374599	0.462674	0.643598	0.805687	34.5149	-0.115227	0.329483	-0.34972	0.726549	0.850394	34.5149	0.308444	0.355508	0.867615	0.385605	0.760372	34.5149	0.0199002
1300002E11Rik	9	7	12	9	10	9	5	5	1	11	9	8.90515	9.26801	8.9126	5.9714	7.6211	3.80333	7.05938	9.27836	1.90576	9.4934	8.50161	7.33819	7.33819	-0.47886	0.605666	-0.790634	0.429158	0.780275	7.33819	-0.465666	0.643197	-0.723986	0.469074	0.673255	7.33819	0.12481	0.602541	0.207139	0.835901	0.915271	7.33819	0.0131938	0.59523	0.0221659	0.982316	0.996499	7.33819	0.60367
1300002K09Rik	28	6	34	48	42	59	9	10	0	13	23	27.7049	7.94401	25.2524	31.8475	32.0086	24.9329	12.7069	18.5567	0	11.2195	21.7263	19.4454	19.4454	-0.840288	0.578955	-1.45139	0.146672	0.493755	19.4454	-0.551439	0.624137	-0.883522	0.376954	0.592861	19.4454	-1.31355	0.568358	-2.31113	0.0208256	0.073361	19.4454	0.288849	0.591019	0.48873	0.625033	0.881642	19.4454	-0.473262
1500009C09Rik	2	0	1	1	1	3	0	0	0	1	9	1.97892	0	0.742717	0.663489	0.76211	1.26778	0	0	0	0.863037	8.50161	1.34361	1.34361	-0.631571	0.893216	-0.707075	0.47952	NA	1.34361	-1.92068	0.892543	-2.15192	0.0314037	NA	1.34361	-0.598951	0.892938	-0.670765	0.50237	NA	1.34361	-1.28911	0.898005	-1.43553	0.151137	NA	1.34361	0.0326197
1500011B03Rik	22	21	39	32	37	69	12	18	11	40	35	21.7681	27.804	28.9659	21.2317	28.1981	29.1589	16.9425	33.4021	20.9634	34.5215	33.0618	26.9107	26.9107	-0.151693	0.38206	-0.39704	0.691338	0.904803	26.9107	-0.499448	0.405793	-1.2308	0.218399	0.423416	26.9107	-0.155001	0.370483	-0.418374	0.675674	0.814937	26.9107	-0.347755	0.381141	-0.912406	0.361555	0.747153	26.9107	-0.00330726
1500011K16Rik	1	5	7	1	4	6	0	0	1	0	4	0.989461	6.62	5.19902	0.663489	3.04844	2.53555	0	0	1.90576	0	3.77849	2.24911	2.24911	-1.48893	0.880453	-1.6911	0.0908178	NA	2.24911	-0.684717	0.897062	-0.763289	0.445291	0.6523	2.24911	-0.782187	0.880308	-0.888538	0.374251	0.570884	2.24911	0.804215	0.876818	0.917198	0.359039	NA	2.24911	0.706746
1500012F01Rik	27	14	33	46	30	90	10	6	6	24	20	26.7154	18.536	24.5096	30.5205	22.8633	38.0333	14.1188	11.134	11.4346	20.7129	18.8925	21.5883	21.5883	-0.857655	0.437588	-1.95996	0.0500006	0.276287	21.5883	-0.626089	0.472975	-1.32373	0.185594	0.38108	21.5883	-1.23608	0.422836	-2.92331	0.00346327	0.0179679	21.5883	0.231566	0.420029	0.551309	0.581422	0.863147	21.5883	-0.378428
1500015A07Rik	4	3	1	18	21	16	1	0	5	3	3	3.95784	3.972	0.742717	11.9428	16.0043	6.76147	1.41188	0	9.5288	2.58911	2.83387	5.43135	5.43135	0.27331	0.779134	0.350787	0.725748	0.918249	5.43135	0.239233	0.811555	0.294783	0.768159	0.883212	5.43135	-1.4078	0.737996	-1.9076	0.056443	0.155953	5.43135	-0.0340773	0.796529	-0.0427823	0.965875	0.993067	5.43135	-1.68111
1600002H07Rik	39	35	58	61	59	84	22	31	28	48	46	38.589	46.34	43.0776	40.4728	44.9645	35.4977	31.0613	57.5258	53.3613	41.4258	43.4527	43.2517	43.2517	0.127695	0.314674	0.405802	0.684888	0.902898	43.2517	0.131843	0.343357	0.383983	0.700991	0.842829	43.2517	0.211724	0.306382	0.691046	0.489536	0.675032	43.2517	0.00414823	0.331469	0.0125147	0.990015	0.99781	43.2517	0.0840289
1600002K03Rik	25	9	26	28	12	44	7	14	7	25	16	24.7365	11.916	19.3106	18.5777	9.14532	18.5941	9.88314	25.9794	13.3403	21.5759	15.114	17.1066	17.1066	-0.206858	0.493351	-0.419292	0.675003	0.899223	17.1066	-0.168891	0.532688	-0.317053	0.751203	0.873034	17.1066	0.0475779	0.485756	0.0979461	0.921975	0.963605	17.1066	0.0379673	0.508954	0.0745987	0.940534	0.988643	17.1066	0.254436
1600012H06Rik	53	36	61	73	58	154	33	24	30	58	43	52.4414	47.664	45.3057	48.4347	44.2024	65.0792	46.5919	44.5361	57.1728	50.0561	40.6188	49.2821	49.2821	0.0253377	0.301318	0.0840896	0.932985	0.985498	49.2821	0.113811	0.330172	0.344703	0.730318	0.86169	49.2821	-0.103564	0.291684	-0.355055	0.722548	0.847469	49.2821	0.0884737	0.31691	0.279176	0.78011	0.939992	49.2821	-0.128902
1600014C10Rik	77	29	66	82	55	102	48	31	35	70	76	76.1885	38.396	49.0193	54.4061	41.916	43.1044	67.7701	57.5258	66.7016	60.4126	71.7914	57.0211	57.0211	0.218065	0.310296	0.702765	0.482202	0.814132	57.0211	-0.0400543	0.336411	-0.119064	0.905225	0.953654	57.0211	0.45202	0.305053	1.48178	0.1384	0.293716	57.0211	-0.25812	0.328623	-0.785459	0.432185	0.790134	57.0211	0.233955
1600016N20Rik	14	26	21	45	38	39	16	25	28	37	15	13.8525	34.424	15.597	29.857	28.9602	16.4811	22.59	46.3918	53.3613	31.9324	14.1694	27.9651	27.9651	0.88191	0.478056	1.84478	0.065069	0.321747	27.9651	0.737293	0.518172	1.42287	0.154773	0.338306	27.9651	0.645654	0.465748	1.38627	0.165664	0.334067	27.9651	-0.144616	0.519775	-0.278228	0.780837	0.940459	27.9651	-0.236256
1600020E01Rik	5	2	9	7	6	15	2	2	0	5	5	4.94731	2.648	6.68445	4.64443	4.57266	6.33888	2.82375	3.71134	0	4.31518	4.72312	4.1281	4.1281	-0.838618	0.74557	-1.1248	0.260673	0.643223	4.1281	-0.72372	0.781218	-0.9264	0.354238	0.5727	4.1281	-0.922557	0.728297	-1.26673	0.205251	0.386928	4.1281	0.114898	0.715783	0.160521	0.872471	0.969948	4.1281	-0.0839393
1700001L05Rik	5	7	9	11	12	14	4	2	4	17	10	4.94731	9.26801	6.68445	7.29838	9.14532	5.91629	5.64751	3.71134	7.62304	14.6716	9.44623	7.66905	7.66905	-0.224238	0.61372	-0.365376	0.714831	0.913919	7.66905	-0.945153	0.629513	-1.5014	0.133251	0.305307	7.66905	-0.313433	0.592597	-0.528914	0.596865	0.760315	7.66905	-0.720915	0.584204	-1.23401	0.217199	0.6275	7.66905	-0.0891947
1700001O22Rik	52	51	52	55	65	65	29	39	33	45	47	51.452	67.524	38.6213	36.4919	49.5371	27.4685	40.9444	72.3712	62.8901	38.8366	44.3973	48.2304	48.2304	0.158256	0.34942	0.452911	0.650613	0.890575	48.2304	0.463716	0.387101	1.19792	0.230948	0.440593	48.2304	0.612475	0.346596	1.76712	0.0772086	0.194436	48.2304	0.305459	0.379346	0.805227	0.420689	0.782227	48.2304	0.454219
1700003D09Rik	1	0	1	1	2	0	2	0	4	2	1	0.989461	0	0.742717	0.663489	1.52422	0	2.82375	0	7.62304	1.72607	0.944623	1.54885	1.54885	1.38264	0.894716	1.54534	0.122264	NA	1.54885	0.849382	0.895574	0.948422	0.342915	NA	1.54885	1.37869	0.889591	1.5498	0.121189	NA	1.54885	-0.533259	0.897402	-0.594225	0.552362	NA	1.54885	-0.0039524
1700003E16Rik	5	2	12	11	11	6	5	4	0	4	4	4.94731	2.648	8.9126	7.29838	8.38321	2.53555	7.05938	7.42269	0	3.45215	3.77849	5.13071	5.13071	-0.166066	0.729965	-0.227498	0.820036	0.952073	5.13071	0.324939	0.779604	0.416801	0.676824	0.828271	5.13071	-0.217795	0.71552	-0.304388	0.760832	0.871389	5.13071	0.491005	0.75496	0.650372	0.515452	0.833489	5.13071	-0.0517296
1700007B14Rik	0	0	0	13	0	0	0	1	1	0	0	0	0	0	8.62536	0	0	0	1.85567	1.90576	0	0	1.12607	1.12607	0.629601	0.78084	0.806313	NA	NA	1.12607	0.491781	0.742315	0.662496	NA	NA	1.12607	-0.528031	0.79771	-0.661934	NA	NA	1.12607	0	0.745283	0	NA	NA	1.12607	-1.15763
1700007K13Rik	7	0	12	8	11	8	0	0	0	4	3	6.92623	0	8.9126	5.30791	8.38321	3.38074	0	0	0	3.45215	2.83387	3.56334	3.56334	-2.19688	0.858846	-2.55794	0.0105294	0.0995545	3.56334	-1.57084	0.884245	-1.77647	0.0756547	0.204159	3.56334	-2.23528	0.852668	-2.62151	0.00875403	0.0375121	3.56334	0.62604	0.828755	0.755398	0.45001	0.79919	3.56334	-0.0384017
1700007L15Rik	6	3	5	6	2	8	3	1	2	2	1	5.93677	3.972	3.71358	3.98094	1.52422	3.38074	4.23563	1.85567	3.81152	1.72607	0.944623	3.18925	3.18925	-0.369594	0.753462	-0.490528	0.62376	0.878184	3.18925	0.843157	0.825654	1.0212	0.30716	0.525762	3.18925	0.110266	0.747185	0.147575	0.882678	0.94272	3.18925	1.21275	0.792492	1.5303	0.125942	NA	3.18925	0.47986
1700007P06Rik	0	0	0	0	0	0	0	0	0	37	0	0	0	0	0	0	0	0	0	0	31.9324	0	2.90294	2.90294	0	0.662477	0	1	1	2.90294	-1.12644	0.620563	-1.81519	0.069494	0.192214	2.90294	0	0.665245	0	1	1	2.90294	-1.13824	0.625027	-1.82111	0.0685898	NA	2.90294	0
1700008J07Rik	12	8	21	30	28	34	10	16	21	15	10	11.8735	10.592	15.597	19.9047	21.3391	14.3681	14.1188	29.6907	40.021	12.9455	9.44623	18.1724	18.1724	1.01458	0.459923	2.20598	0.0273855	0.188567	18.1724	1.1794	0.506472	2.32865	0.0198775	0.0769166	18.1724	0.538271	0.43489	1.23772	0.215821	0.39984	18.1724	0.164815	0.511933	0.321947	0.747493	0.92903	18.1724	-0.47631
1700008O03Rik	0	0	1	3	6	2	0	0	0	2	0	0	0	0.742717	1.99047	4.57266	0.845184	0	0	0	1.72607	0	0.897918	0.897918	-0.0403782	0.867424	-0.0465496	0.962872	NA	0.897918	-0.528087	0.851355	-0.62029	0.535067	NA	0.897918	-1.3523	0.882044	-1.53315	0.125239	NA	0.897918	-0.487709	0.856737	-0.569263	0.569178	NA	0.897918	-1.31193
1700009P17Rik	18	13	16	22	29	25	4	2	3	16	4	17.8103	17.212	11.8835	14.5968	22.1012	10.5648	5.64751	3.71134	5.71728	13.8086	3.77849	11.5302	11.5302	-1.38105	0.601338	-2.29662	0.0216403	0.162022	11.5302	-0.663249	0.652325	-1.01675	0.309274	0.527502	11.5302	-1.39138	0.591657	-2.35166	0.0186897	0.0674693	11.5302	0.717799	0.581211	1.235	0.216829	0.627222	11.5302	-0.0103311
1700010I14Rik	2	0	9	5	1	1	1	2	0	3	4	1.97892	0	6.68445	3.31745	0.76211	0.422592	1.41188	3.71134	0	2.58911	3.77849	2.24149	2.24149	-0.524392	0.874508	-0.599643	0.548744	NA	2.24149	-0.513267	0.890133	-0.576619	0.564197	0.750473	2.24149	0.169221	0.874176	0.193578	0.846507	0.921152	2.24149	0.0111249	0.875435	0.0127079	0.989861	NA	2.24149	0.693613
1700011H14Rik	7	2	16	7	8	14	3	2	0	1	4	6.92623	2.648	11.8835	4.64443	6.09688	5.91629	4.23563	3.71134	0	0.863037	3.77849	4.60944	4.60944	-1.11996	0.747601	-1.49807	0.134116	0.472689	4.60944	0.162956	0.812388	0.200588	0.84102	0.922312	4.60944	-0.774224	0.741386	-1.04429	0.29635	0.492558	4.60944	1.28291	0.760401	1.68715	0.0915744	0.452024	4.60944	0.345731
1700012D14Rik	0	2	3	0	0	4	5	0	2	0	0	0	2.648	2.22815	0	0	1.69037	7.05938	0	3.81152	0	0	1.58522	1.58522	0.662726	0.896058	0.739601	0.459542	NA	1.58522	1.59462	0.871671	1.82938	0.0673427	NA	1.58522	1.28882	0.896314	1.43792	0.150458	0.311665	1.58522	0.931891	0.872244	1.06838	0.285348	NA	1.58522	0.626098
1700013F07Rik	2	0	0	2	2	2	0	0	1	2	1	1.97892	0	0	1.32698	1.52422	0.845184	0	0	1.90576	1.72607	0.944623	0.931978	0.931978	-0.01671	0.892251	-0.0187279	0.985058	NA	0.931978	-0.478425	0.886685	-0.539565	0.589497	NA	0.931978	-0.459555	0.893656	-0.514241	0.607083	NA	0.931978	-0.461715	0.892675	-0.517226	0.604998	NA	0.931978	-0.442845
1700016K19Rik	4	1	6	9	7	5	0	0	1	7	3	3.95784	1.324	4.4563	5.9714	5.33477	2.11296	0	0	1.90576	6.04126	2.83387	3.08529	3.08529	-1.28383	0.840038	-1.5283	0.126438	0.460555	3.08529	-1.56232	0.859096	-1.81856	0.0689785	0.19132	3.08529	-1.59725	0.824597	-1.93701	0.0527445	0.148177	3.08529	-0.278488	0.795678	-0.350001	0.726338	NA	3.08529	-0.313421
1700017B05Rik	255	134	453	617	940	1473	38	65	13	936	642	252.313	177.416	336.451	409.373	716.383	622.478	53.6513	120.619	24.7749	807.802	606.448	375.246	375.246	-1.82451	0.415826	-4.38767	1.14571e-05	0.00039858	375.246	-3.18664	0.453245	-7.03071	2.05484e-12	1.6789e-10	375.246	-2.951	0.413925	-7.12932	1.00868e-12	1.02954e-10	375.246	-1.36213	0.44145	-3.08558	0.00203154	0.0688694	375.246	-1.1265
1700018L02Rik	18	23	25	40	32	16	21	25	16	24	14	17.8103	30.452	18.5679	26.5396	24.3875	6.76147	29.6494	46.3918	30.4922	20.7129	13.2247	24.09	24.09	0.630047	0.490397	1.28477	0.198872	0.569016	24.09	0.956121	0.539513	1.77219	0.0763628	0.20551	24.09	0.833648	0.48339	1.72459	0.0846021	0.207295	24.09	0.326074	0.537465	0.606688	0.544058	0.845887	24.09	0.2036
1700019B03Rik	3	6	0	2	5	2	1	1	0	1	2	2.96838	7.94401	0	1.32698	3.81055	0.845184	1.41188	1.85567	0	0.863037	1.88925	2.08318	2.08318	-0.952774	0.882306	-1.07987	0.280201	NA	2.08318	-0.148573	0.897405	-0.165558	0.868504	0.936459	2.08318	-0.399038	0.880941	-0.452968	0.650572	0.798368	2.08318	0.804201	0.883673	0.910066	0.362787	NA	2.08318	0.553736
1700019D03Rik	49	28	53	54	33	33	40	26	16	23	45	48.4836	37.072	39.364	35.8284	25.1496	13.9455	56.4751	48.2475	30.4922	19.8498	42.5081	36.1287	36.1287	0.113204	0.418867	0.270261	0.786959	0.942273	36.1287	0.509491	0.462944	1.10055	0.271094	0.486451	36.1287	0.826636	0.418733	1.97414	0.0483661	0.13902	36.1287	0.396287	0.454847	0.871254	0.383616	0.759604	36.1287	0.713432
1700019G17Rik	8	8	10	14	14	17	3	6	4	6	9	7.91569	10.592	7.42717	9.28885	10.6695	7.18407	4.23563	11.134	7.62304	5.17822	8.50161	8.15908	8.15908	-0.16554	0.581482	-0.284686	0.775885	0.938533	8.15908	0.113397	0.629502	0.180138	0.857044	0.930078	8.15908	-0.23238	0.56246	-0.41315	0.679497	0.817582	8.15908	0.278937	0.594352	0.469312	0.638846	0.88722	8.15908	-0.0668406
1700020I14Rik	4	5	12	13	6	17	10	1	1	4	10	3.95784	6.62	8.9126	8.62536	4.57266	7.18407	14.1188	1.85567	1.90576	3.45215	9.44623	6.42283	6.42283	-0.0447516	0.698136	-0.0641016	0.948889	0.989021	6.42283	-0.0177554	0.738517	-0.0240419	0.980819	0.990306	6.42283	-0.0938764	0.683818	-0.137283	0.890807	0.947188	6.42283	0.0269963	0.716736	0.0376656	0.969954	0.993641	6.42283	-0.0491248
1700020L24Rik	0	0	2	4	1	2	2	2	0	3	0	0	0	1.48543	2.65396	0.76211	0.845184	2.82375	3.71134	0	2.58911	0	1.3519	1.3519	0.951961	0.898064	1.06002	0.289138	NA	1.3519	0.410075	0.895984	0.457681	0.647181	NA	1.3519	0.347741	0.89385	0.389037	0.697249	NA	1.3519	-0.541886	0.895753	-0.60495	0.545212	NA	1.3519	-0.604221
1700021F05Rik	18	6	11	15	8	20	15	10	7	6	8	17.8103	7.94401	8.16988	9.95234	6.09688	8.45184	21.1782	18.5567	13.3403	5.17822	7.55699	11.2941	11.2941	0.59768	0.509337	1.17345	0.240617	0.619244	11.2941	1.31915	0.578505	2.28027	0.0225918	0.0850367	11.2941	1.02247	0.501438	2.03907	0.041443	0.123526	11.2941	0.721467	0.573875	1.25718	0.208687	0.618146	11.2941	0.424786
1700021K19Rik	132	113	192	159	165	287	85	112	56	130	121	130.609	149.612	142.602	105.495	125.748	121.284	120.01	207.835	106.723	112.195	114.299	130.583	130.583	0.0355589	0.261717	0.135868	0.891926	0.976435	130.583	0.341688	0.290886	1.17465	0.240135	0.451406	130.583	0.2913	0.259285	1.12347	0.261237	0.452801	130.583	0.30613	0.28572	1.07143	0.283976	0.690992	130.583	0.255741
1700023F06Rik	5	0	1	2	1	4	0	0	1	3	4	4.94731	0	0.742717	1.32698	0.76211	1.69037	0	0	1.90576	2.58911	3.77849	1.61299	1.61299	-0.764891	0.890269	-0.859169	0.390247	NA	1.61299	-1.17412	0.89657	-1.30957	0.190343	NA	1.61299	-0.40058	0.887451	-0.451383	0.651713	0.799077	1.61299	-0.409225	0.885432	-0.462176	0.643955	NA	1.61299	0.364311
1700024P16Rik	3	0	2	4	0	2	0	1	0	5	2	2.96838	0	1.48543	2.65396	0	0.845184	0	1.85567	0	4.31518	1.88925	1.45573	1.45573	-0.559803	0.895037	-0.625452	0.531674	NA	1.45573	-1.11424	0.896503	-1.24287	0.213916	NA	1.45573	-0.330443	0.893069	-0.370008	0.711377	NA	1.45573	-0.554432	0.89537	-0.619221	0.535771	NA	1.45573	0.22936
1700025G04Rik	19	10	53	34	39	84	5	5	6	24	17	18.7998	13.24	39.364	22.5586	29.7223	35.4977	7.05938	9.27836	11.4346	20.7129	16.0586	20.3387	20.3387	-1.27308	0.512406	-2.48451	0.0129728	0.115965	20.3387	-0.893578	0.553471	-1.6145	0.106419	0.25969	20.3387	-1.5272	0.502223	-3.04087	0.00235895	0.0131741	20.3387	0.379502	0.495716	0.765564	0.443936	0.796352	20.3387	-0.254116
1700026L06Rik	2	0	1	4	5	3	0	1	0	3	1	1.97892	0	0.742717	2.65396	3.81055	1.26778	0	1.85567	0	2.58911	0.944623	1.4403	1.4403	-0.210732	0.894496	-0.235588	0.813752	NA	1.4403	-0.714637	0.897322	-0.796411	0.425793	NA	1.4403	-1.11832	0.881418	-1.26878	0.20452	NA	1.4403	-0.503905	0.892925	-0.564331	0.572529	NA	1.4403	-0.907592
1700028J19Rik	73	52	40	54	59	50	32	56	18	25	29	72.2307	68.848	29.7087	35.8284	44.9645	21.1296	45.1801	103.918	34.3037	21.5759	27.3941	45.9165	45.9165	0.0990103	0.455231	0.217495	0.827823	0.954393	45.9165	1.19574	0.509931	2.3449	0.0190324	0.0743409	45.9165	0.794637	0.455017	1.74639	0.0807432	0.200246	45.9165	1.09672	0.504684	2.17309	0.0297732	0.275848	45.9165	0.695626
1700029F12Rik	21	12	31	28	38	21	11	2	2	38	18	20.7787	15.888	23.0242	18.5777	28.9602	8.87443	15.5306	3.71134	3.81152	32.7954	17.0032	17.1778	17.1778	-1.1341	0.580734	-1.95288	0.0508343	0.27847	17.1778	-1.4016	0.615866	-2.27583	0.0228564	0.0857893	17.1778	-1.03266	0.573947	-1.79922	0.071984	0.184854	17.1778	-0.267501	0.568202	-0.470785	0.637794	0.886968	17.1778	0.101445
1700029I15Rik	0	3	1	2	3	0	0	0	1	1	1	0	3.972	0.742717	1.32698	2.28633	0	0	0	1.90576	0.863037	0.944623	1.09468	1.09468	-0.534133	0.889319	-0.60061	0.5481	NA	1.09468	-0.206125	0.87391	-0.235865	0.813538	NA	1.09468	-0.357161	0.890697	-0.400991	0.688427	NA	1.09468	0.328009	0.885251	0.370526	0.710991	NA	1.09468	0.176972
1700029J07Rik	1	1	1	0	2	8	0	1	1	0	2	0.989461	1.324	0.742717	0	1.52422	3.38074	0	1.85567	1.90576	0	1.88925	1.23744	1.23744	0.131276	0.897312	0.1463	0.883685	NA	1.23744	0.145848	0.892407	0.163432	0.870178	NA	1.23744	-0.305727	0.894452	-0.341803	0.732499	NA	1.23744	0.0145714	0.89447	0.0162906	0.987003	NA	1.23744	-0.437003
1700030C10Rik	1	0	0	2	5	7	0	0	0	0	2	0.989461	0	0	1.32698	3.81055	2.95814	0	0	0	0	1.88925	0.997671	0.997671	-0.0915885	0.876395	-0.104506	0.916768	NA	0.997671	-0.587067	0.863901	-0.679554	0.496787	NA	0.997671	-1.49716	0.887918	-1.68614	0.0917681	NA	0.997671	-0.495478	0.869909	-0.569575	0.568966	NA	0.997671	-1.40557
1700030J22Rik	3	6	1	8	7	8	2	1	2	2	6	2.96838	7.94401	0.742717	5.30791	5.33477	3.38074	2.82375	1.85567	3.81152	1.72607	5.66774	3.77848	3.77848	-0.244383	0.787869	-0.310182	0.756423	0.930647	3.77848	-0.261777	0.819411	-0.319469	0.749371	0.872894	3.77848	-0.534444	0.768333	-0.695588	0.486687	0.672266	3.77848	-0.0173939	0.789385	-0.0220347	0.98242	0.996499	3.77848	-0.290061
1700030K09Rik	9	7	11	9	10	28	1	3	3	6	9	8.90515	9.26801	8.16988	5.9714	7.6211	11.8326	1.41188	5.56702	5.71728	5.17822	8.50161	7.10401	7.10401	-0.919708	0.645153	-1.42557	0.153994	0.506059	7.10401	-0.59974	0.689182	-0.87022	0.38418	0.599891	7.10401	-0.907833	0.631179	-1.43831	0.150346	0.31148	7.10401	0.319968	0.621445	0.514878	0.606639	0.873855	7.10401	0.0118756
1700034H15Rik	1	3	4	6	2	3	1	1	4	2	2	0.989461	3.972	2.97087	3.98094	1.52422	1.26778	1.41188	1.85567	7.62304	1.72607	1.88925	2.65556	2.65556	0.302193	0.814524	0.371006	0.710633	NA	2.65556	0.631477	0.850272	0.742677	0.457677	0.662817	2.65556	0.472268	0.801745	0.58905	0.555828	0.728885	2.65556	0.329284	0.838981	0.392481	0.694703	NA	2.65556	0.170074
1700037C18Rik	8	12	15	11	10	8	4	1	4	6	12	7.91569	15.888	11.1407	7.29838	7.6211	3.38074	5.64751	1.85567	7.62304	5.17822	11.3355	7.71678	7.71678	-1.0121	0.636062	-1.5912	0.111565	0.430603	7.71678	-0.569763	0.683132	-0.834045	0.404256	0.616995	7.71678	-0.167476	0.638397	-0.262339	0.79306	0.891411	7.71678	0.442336	0.624276	0.708558	0.478599	0.816035	7.71678	0.844623
1700037H04Rik	70	70	153	132	187	285	20	34	29	208	139	69.2623	92.6801	113.636	87.5806	142.515	120.439	28.2375	63.0928	55.267	179.512	131.303	98.5021	98.5021	-0.89232	0.343524	-2.59755	0.00938927	0.092208	98.5021	-1.61386	0.370293	-4.35832	1.31064e-05	0.000188861	98.5021	-1.22418	0.338518	-3.6163	0.000298844	0.00243954	98.5021	-0.721537	0.351093	-2.05512	0.0398675	0.315784	98.5021	-0.331863
1700040L02Rik	7	2	7	12	13	16	6	2	5	5	3	6.92623	2.648	5.19902	7.96187	9.90743	6.76147	8.47126	3.71134	9.5288	4.31518	2.83387	6.20586	6.20586	0.451503	0.63541	0.710569	0.477351	0.812069	6.20586	0.820262	0.692192	1.18502	0.236009	0.447223	6.20586	-0.158383	0.598942	-0.264438	0.791442	0.890758	6.20586	0.368759	0.680157	0.542168	0.587703	0.866391	6.20586	-0.609886
1700049E15Rik	5	0	7	9	6	16	0	0	0	3	1	4.94731	0	5.19902	5.9714	4.57266	6.76147	0	0	0	2.58911	0.944623	2.81687	2.81687	-1.81926	0.867705	-2.09664	0.0360256	0.223803	2.81687	-1.13829	0.89141	-1.27696	0.201616	0.40211	2.81687	-2.40519	0.856081	-2.80954	0.00496121	0.0240701	2.81687	0.680969	0.84918	0.801913	0.422603	NA	2.81687	-0.585931
1700049G17Rik	5	1	5	1	1	3	0	0	0	1	0	4.94731	1.324	3.71358	0.663489	0.76211	1.26778	0	0	0	0.863037	0	1.23103	1.23103	-1.90759	0.890513	-2.14213	0.0321831	NA	1.23103	-0.31154	0.887406	-0.351068	0.725537	NA	1.23103	-0.661978	0.892856	-0.741416	0.458441	NA	1.23103	1.59605	0.888589	1.79617	0.0724678	NA	1.23103	1.24562
1700052K11Rik	8	10	28	12	13	18	9	15	12	14	23	7.91569	13.24	20.7961	7.96187	9.90743	7.60666	12.7069	27.8351	22.8691	12.0825	21.7263	14.968	14.968	0.504369	0.495765	1.01735	0.308985	0.690634	14.968	0.286523	0.531277	0.539311	0.589672	0.768679	14.968	1.19821	0.494998	2.42063	0.0154935	0.0586028	14.968	-0.217845	0.524734	-0.415153	0.67803	0.904016	14.968	0.693839
1700052N19Rik	23	15	37	26	39	55	15	12	9	33	17	22.7576	19.86	27.4805	17.2507	29.7223	23.2426	21.1782	22.2681	17.1518	28.4802	16.0586	22.3137	22.3137	-0.208307	0.417138	-0.499373	0.617517	0.87605	22.3137	-0.133331	0.452425	-0.294702	0.768222	0.883212	22.3137	-0.191128	0.406013	-0.470743	0.637824	0.789396	22.3137	0.074977	0.42711	0.175545	0.860651	0.96557	22.3137	0.0171799
1700056E22Rik	6	3	7	20	18	11	4	0	1	11	6	5.93677	3.972	5.19902	13.2698	13.718	4.64851	5.64751	0	1.90576	9.4934	5.66774	6.31441	6.31441	-0.639248	0.728989	-0.876897	0.380543	0.747654	6.31441	-1.11139	0.752555	-1.47682	0.139724	0.315988	6.31441	-1.53099	0.70132	-2.18301	0.0290347	0.0941698	6.31441	-0.47214	0.696803	-0.67758	0.498038	0.82559	6.31441	-0.891745
1700066B19Rik	4	0	7	7	11	42	0	1	1	17	11	3.95784	0	5.19902	4.64443	8.38321	17.7489	0	1.85567	1.90576	14.6716	10.3909	6.25066	6.25066	-0.769625	0.799461	-0.96268	0.335708	0.71404	6.25066	-2.29479	0.804099	-2.85386	0.0043191	0.0238045	6.25066	-2.14306	0.768852	-2.78735	0.00531409	0.0254809	6.25066	-1.52516	0.744082	-2.04972	0.0403914	0.318236	6.25066	-1.37344
1700066M21Rik	14	4	21	8	7	12	11	9	2	9	7	13.8525	5.296	15.597	5.30791	5.33477	5.07111	15.5306	16.701	3.81152	7.76733	6.61236	9.17111	9.17111	0.0207752	0.568423	0.0365488	0.970845	0.994232	9.17111	0.656396	0.628466	1.04444	0.296281	0.513572	9.17111	1.07957	0.576684	1.87202	0.0612032	0.165304	9.17111	0.635621	0.609356	1.0431	0.2969	0.701944	9.17111	1.05879
1700084C01Rik	1	0	3	3	2	9	0	0	0	2	4	0.989461	0	2.22815	1.99047	1.52422	3.80333	0	0	0	1.72607	3.77849	1.4582	1.4582	-0.809986	0.893258	-0.906777	0.364525	NA	1.4582	-1.51057	0.895641	-1.68657	0.0916851	NA	1.4582	-1.52484	0.884138	-1.72466	0.084589	NA	1.4582	-0.700579	0.89158	-0.785773	0.432001	NA	1.4582	-0.71485
1700084E18Rik	3	2	3	4	7	4	0	1	1	3	2	2.96838	2.648	2.22815	2.65396	5.33477	1.69037	0	1.85567	1.90576	2.58911	1.88925	2.34213	2.34213	-0.690449	0.843816	-0.818247	0.413216	NA	2.34213	-0.536304	0.86984	-0.616555	0.537528	0.729153	2.34213	-0.910895	0.826644	-1.10192	0.270497	0.463586	2.34213	0.154145	0.829741	0.185774	0.852622	NA	2.34213	-0.220446
1700086L19Rik	2	0	0	9	10	11	1	0	0	6	5	1.97892	0	0	5.9714	7.6211	4.64851	1.41188	0	0	5.17822	4.72312	2.86665	2.86665	0.0766083	0.881309	0.0869256	0.930731	0.985498	2.86665	-1.75961	0.867424	-2.02855	0.0425042	0.135484	2.86665	-2.10048	0.834061	-2.51838	0.0117897	0.0474146	2.86665	-1.83622	0.848091	-2.16512	0.0303782	NA	2.86665	-2.17709
1700086O06Rik	22	25	20	25	23	28	13	7	10	11	11	21.7681	33.1	14.8543	16.5872	17.5285	11.8326	18.3544	12.9897	19.0576	9.4934	10.3909	16.9052	16.9052	-0.406003	0.453546	-0.895176	0.370693	0.74279	16.9052	0.684111	0.520715	1.31379	0.188916	0.3856	16.9052	0.144011	0.450522	0.319654	0.749231	0.864168	16.9052	1.09011	0.492761	2.21226	0.0269487	0.262655	16.9052	0.550014
1700088E04Rik	9	10	29	22	23	34	6	7	5	12	12	8.90515	13.24	21.5388	14.5968	17.5285	14.3681	8.47126	12.9897	9.5288	10.3564	11.3355	12.9872	12.9872	-0.489073	0.508603	-0.9616	0.336251	0.714441	12.9872	-0.0751227	0.556222	-0.135059	0.892565	0.947908	12.9872	-0.542738	0.49452	-1.0975	0.272421	0.465882	12.9872	0.41395	0.515065	0.803684	0.421579	0.782685	12.9872	-0.0536655
1700094D03Rik	8	5	8	12	5	10	3	1	5	2	1	7.91569	6.62	5.94173	7.96187	3.81055	4.22592	4.23563	1.85567	9.5288	1.72607	0.944623	4.97878	4.97878	-0.363239	0.682799	-0.531986	0.594736	0.866929	4.97878	1.29166	0.782259	1.6512	0.0986983	0.246629	4.97878	-0.0594201	0.67304	-0.0882861	0.929649	0.966627	4.97878	1.6549	0.751227	2.20293	0.0275995	0.264635	4.97878	0.303819
1700096K18Rik	8	5	15	12	10	12	9	7	1	9	3	7.91569	6.62	11.1407	7.96187	7.6211	5.07111	12.7069	12.9897	1.90576	7.76733	2.83387	7.68492	7.68492	0.0862792	0.614409	0.140426	0.888323	0.975986	7.68492	0.668317	0.674128	0.99138	0.3215	0.540194	7.68492	0.401108	0.605088	0.662892	0.5074	0.690794	7.68492	0.582038	0.655185	0.888357	0.374349	0.755765	7.68492	0.314829
1700101E01Rik	3	2	1	1	9	3	3	3	1	3	2	2.96838	2.648	0.742717	0.663489	6.85899	1.26778	4.23563	5.56702	1.90576	2.58911	1.88925	2.84874	2.84874	0.654854	0.829748	0.78922	0.429983	0.780553	2.84874	0.541034	0.853741	0.633721	0.526263	0.721605	2.84874	0.333348	0.808965	0.412067	0.68029	0.817881	2.84874	-0.11382	0.851068	-0.133738	0.89361	NA	2.84874	-0.321506
1700102H20Rik	0	0	0	2	2	1	6	2	0	1	0	0	0	0	1.32698	1.52422	0.422592	8.47126	3.71134	0	0.863037	0	1.48358	1.48358	2.24702	0.894523	2.51197	0.0120058	NA	1.48358	1.64414	0.887935	1.85164	0.0640772	NA	1.48358	1.21298	0.895455	1.35459	0.175548	NA	1.48358	-0.602881	0.88006	-0.685045	0.493315	NA	1.48358	-1.03404
1700110K17Rik	17	28	18	42	43	29	21	5	14	17	16	16.8208	37.072	13.3689	27.8666	32.7707	12.2552	29.6494	9.27836	26.6806	14.6716	15.114	21.4135	21.4135	0.00596969	0.524223	0.0113877	0.990914	0.997908	21.4135	0.494574	0.575581	0.859259	0.390197	0.605082	21.4135	-0.115521	0.514913	-0.224351	0.822484	0.908645	21.4135	0.488604	0.563114	0.867682	0.385568	0.760372	21.4135	-0.121491
1700112E06Rik	0	2	1	5	3	3	3	1	5	2	2	0	2.648	0.742717	3.31745	2.28633	1.26778	4.23563	1.85567	9.5288	1.72607	1.88925	2.68161	2.68161	1.59659	0.831249	1.92071	0.0547681	NA	2.68161	1.08012	0.843479	1.28055	0.200352	0.400372	2.68161	0.891057	0.79125	1.12614	0.260107	0.45182	2.68161	-0.516474	0.862725	-0.598654	0.549403	NA	2.68161	-0.705533
1700113A16Rik	30	23	25	33	20	28	6	17	15	27	20	29.6838	30.452	18.5679	21.8951	15.2422	11.8326	8.47126	31.5464	28.5864	23.302	18.8925	21.6793	21.6793	-0.203132	0.467452	-0.434551	0.663888	0.895043	21.6793	0.0754107	0.511268	0.147497	0.882739	0.943064	21.6793	0.433529	0.46616	0.930001	0.35237	0.550276	21.6793	0.278542	0.492667	0.565376	0.571818	0.859687	21.6793	0.636661
1700123M08Rik	1	0	0	4	1	3	2	0	0	2	2	0.989461	0	0	2.65396	0.76211	1.26778	2.82375	0	0	1.72607	1.88925	1.10113	1.10113	0.649098	0.89614	0.724326	0.468865	NA	1.10113	-0.390575	0.89571	-0.436051	0.6628	NA	1.10113	-0.34557	0.893402	-0.386803	0.698902	NA	1.10113	-1.03967	0.896534	-1.15966	0.246188	NA	1.10113	-0.994668
1700123O20Rik	41	26	58	61	58	76	31	23	30	54	45	40.5679	34.424	43.0776	40.4728	44.2024	32.117	43.7682	42.6805	57.1728	46.604	42.5081	42.5087	42.5087	0.256597	0.305332	0.840387	0.400691	0.761329	42.5087	0.0935344	0.329947	0.283483	0.776807	0.888607	42.5087	0.295891	0.295605	1.00096	0.316844	0.514743	42.5087	-0.163062	0.319708	-0.510035	0.610027	0.874747	42.5087	0.0392938
1810007D17Rik	6	15	6	24	6	1	11	26	2	3	4	5.93677	19.86	4.4563	15.9237	4.57266	0.422592	15.5306	48.2475	3.81152	2.58911	3.77849	11.3754	11.3754	0.920959	0.774466	1.18915	0.234379	0.613214	11.3754	1.92551	0.821542	2.34378	0.0190896	0.0745422	11.3754	1.31212	0.771652	1.7004	0.0890551	0.214763	11.3754	1.00455	0.82261	1.22118	0.222019	0.631263	11.3754	0.39116
1810008I18Rik	43	34	20	34	17	31	25	19	21	22	11	42.5468	45.016	14.8543	22.5586	12.9559	13.1004	35.2969	35.2578	40.021	18.9868	10.3909	26.4532	26.4532	0.119484	0.449716	0.265688	0.79048	0.943198	26.4532	1.20102	0.511096	2.3499	0.0187785	0.0736309	26.4532	1.10785	0.453238	2.4443	0.0145134	0.0557678	26.4532	1.08154	0.502514	2.15226	0.0313771	0.282736	26.4532	0.988365
1810009J06Rik	53	11	80	91	112	106	11	0	1	70	134	52.4414	14.564	59.4173	60.3775	85.3563	44.7948	15.5306	0	1.90576	60.4126	126.58	47.3982	47.3982	-2.28291	0.608914	-3.74914	0.000177439	0.00400199	47.3982	-3.25825	0.644239	-5.05752	4.24754e-07	9.14118e-06	47.3982	-2.80357	0.604141	-4.64058	3.47428e-06	5.86598e-05	47.3982	-0.975339	0.590733	-1.65107	0.0987248	0.461199	47.3982	-0.52066
1810010D01Rik	78	51	21	88	25	52	98	141	157	91	61	77.178	67.524	15.597	58.3871	19.0527	21.9748	138.364	261.65	299.204	78.5363	57.622	99.5536	99.5536	1.95778	0.50341	3.88905	0.000100639	0.00248138	99.5536	1.62586	0.547702	2.96852	0.0029924	0.0176941	99.5536	2.57705	0.502785	5.12556	2.9666e-07	7.14783e-06	99.5536	-0.331921	0.552069	-0.601231	0.547686	0.84857	99.5536	0.619267
1810010H24Rik	12	13	14	25	23	21	12	5	11	10	3	11.8735	17.212	10.398	16.5872	17.5285	8.87443	16.9425	9.27836	20.9634	8.63037	2.83387	12.8293	12.8293	0.255215	0.522985	0.487997	0.625552	0.878971	12.8293	1.23742	0.59837	2.06798	0.0386415	0.126549	12.8293	0.135942	0.506996	0.268133	0.788597	0.888843	12.8293	0.982205	0.586018	1.67607	0.0937251	0.45541	12.8293	-0.119273
1810011H11Rik	2	1	6	0	0	5	0	0	0	1	3	1.97892	1.324	4.4563	0	0	2.11296	0	0	0	0.863037	2.83387	1.23355	1.23355	-1.41847	0.88997	-1.59384	0.110971	NA	1.23355	-1.0296	0.879474	-1.1707	0.241721	NA	1.23355	-0.454948	0.889602	-0.511407	0.609066	NA	1.23355	0.388875	0.892336	0.435795	0.662986	NA	1.23355	0.963524
1810011O10Rik	423	352	413	893	686	1741	227	157	388	586	588	418.542	466.048	306.742	592.496	522.807	735.733	320.496	291.34	739.435	505.739	555.439	495.893	495.893	0.175035	0.331879	0.527405	0.597912	0.867889	495.893	-0.228026	0.366294	-0.62252	0.5336	0.725681	495.893	-0.440719	0.330483	-1.33356	0.182348	0.35723	495.893	-0.40306	0.365267	-1.10347	0.269824	0.67835	495.893	-0.615753
1810013A23Rik	3	16	5	9	8	6	9	3	7	11	6	2.96838	21.184	3.71358	5.9714	6.09688	2.53555	12.7069	5.56702	13.3403	9.4934	5.66774	8.1132	8.1132	0.209751	0.680372	0.308288	0.757863	0.931412	8.1132	0.393382	0.726216	0.541687	0.588034	0.766907	8.1132	0.95107	0.680658	1.39728	0.162329	0.329234	8.1132	0.183631	0.71526	0.256733	0.797385	0.944854	8.1132	0.741319
1810013L24Rik	35	33	45	104	63	144	38	29	27	47	49	34.6311	43.692	33.4222	69.0029	48.0129	60.8533	53.6513	53.8145	51.4555	40.5627	46.2865	48.6714	48.6714	0.510182	0.298517	1.70905	0.0874414	0.378823	48.6714	0.279734	0.321629	0.86974	0.384442	0.600089	48.6714	-0.163659	0.280631	-0.583183	0.55977	0.731504	48.6714	-0.230448	0.316315	-0.728538	0.466284	0.809446	48.6714	-0.673841
1810014B01Rik	6	2	9	12	8	17	1	5	3	11	5	5.93677	2.648	6.68445	7.96187	6.09688	7.18407	1.41188	9.27836	5.71728	9.4934	4.72312	6.10328	6.10328	0.00536214	0.672604	0.0079722	0.993639	0.998357	6.10328	-0.361936	0.700287	-0.51684	0.605268	0.779942	6.10328	-0.367887	0.646358	-0.56917	0.569241	0.738748	6.10328	-0.367298	0.670592	-0.547722	0.583883	0.864811	6.10328	-0.373249
1810018F18Rik	165	118	98	90	63	129	165	91	94	40	47	163.261	156.232	72.7862	59.714	48.0129	54.5144	232.96	168.866	179.141	34.5215	44.3973	110.401	110.401	0.560356	0.313192	1.78918	0.0735859	0.3447	110.401	2.20126	0.363986	6.04765	1.46972e-09	5.83356e-08	110.401	1.78356	0.316315	5.63856	1.71473e-08	6.06245e-07	110.401	1.6409	0.363001	4.52038	6.17292e-06	0.00191623	110.401	1.22321
1810019D21Rik	205	346	321	343	309	290	235	328	288	287	245	202.84	458.104	238.412	227.577	235.492	122.552	331.791	608.66	548.859	247.692	231.433	313.946	313.946	0.700703	0.353512	1.98212	0.0474658	0.266102	313.946	1.00228	0.391246	2.56177	0.0104139	0.0470705	313.946	1.29363	0.353263	3.66193	0.000250323	0.00211984	313.946	0.30158	0.391139	0.771032	0.440688	0.793784	313.946	0.592923
1810020O05Rik	20	12	8	11	10	2	20	25	9	5	3	19.7892	15.888	5.94173	7.29838	7.6211	0.845184	28.2375	46.3918	17.1518	4.31518	2.83387	14.2104	14.2104	1.02127	0.610997	1.67148	0.0946279	0.39601	14.2104	2.51137	0.695442	3.61119	0.000304796	0.00283159	14.2104	2.24962	0.620587	3.62499	0.000288976	0.00238213	14.2104	1.49011	0.698362	2.13371	0.0328661	0.290281	14.2104	1.22835
1810021B22Rik	16	13	8	13	10	20	6	3	14	9	4	15.8314	17.212	5.94173	8.62536	7.6211	8.45184	8.47126	5.56702	26.6806	7.76733	3.77849	10.5407	10.5407	0.0554375	0.592172	0.0936171	0.925413	0.985089	10.5407	0.996372	0.66021	1.50917	0.131254	0.302563	10.5407	0.608552	0.589002	1.03319	0.301514	0.498146	10.5407	0.940935	0.645433	1.45784	0.144886	0.540579	10.5407	0.553115
1810022K09Rik	11	8	28	38	8	58	13	12	8	13	16	10.8841	10.592	20.7961	25.2126	6.09688	24.5103	18.3544	22.2681	15.2461	11.2195	15.114	16.3904	16.3904	0.337759	0.537303	0.62862	0.529598	0.838348	16.3904	0.441412	0.582273	0.758085	0.4484	0.654963	16.3904	-0.0193009	0.521358	-0.0370204	0.970469	0.986719	16.3904	0.103653	0.573167	0.180842	0.856491	0.965341	16.3904	-0.35706
1810026B05Rik	10	8	17	23	5	37	6	10	12	6	3	9.89461	10.592	12.6262	15.2603	3.81055	15.6359	8.47126	18.5567	22.8691	5.17822	2.83387	11.4299	11.4299	0.494361	0.571636	0.864818	0.387139	0.75213	11.4299	1.6598	0.654749	2.53501	0.0112443	0.0500557	11.4299	0.41557	0.55676	0.746408	0.455421	0.644409	11.4299	1.16544	0.64905	1.7956	0.0725578	0.405468	11.4299	-0.0787903
1810026J23Rik	204	111	201	224	223	291	112	70	85	147	133	201.85	146.964	149.286	148.622	169.95	122.974	158.13	129.897	161.99	126.866	125.635	149.288	149.288	-0.143482	0.232029	-0.618379	0.536325	0.841812	149.288	0.244363	0.258547	0.945142	0.344586	0.563069	149.288	0.0334762	0.22933	0.145974	0.883942	0.943073	149.288	0.387845	0.251812	1.54022	0.123508	0.507117	149.288	0.176958
1810030O07Rik	55	25	62	87	75	137	28	19	26	65	63	54.4204	33.1	46.0484	57.7236	57.1582	57.8951	39.5326	35.2578	49.5498	56.0974	59.5113	49.6631	49.6631	-0.117691	0.302006	-0.389697	0.696761	0.907109	49.6631	-0.467716	0.322147	-1.45187	0.146538	0.325457	49.6631	-0.466167	0.289819	-1.60848	0.107731	0.246414	49.6631	-0.350025	0.303561	-1.15306	0.248884	0.657531	49.6631	-0.348476
1810032O08Rik	12	12	17	18	13	16	4	11	5	15	12	11.8735	15.888	12.6262	11.9428	9.90743	6.76147	5.64751	20.4124	9.5288	12.9455	11.3355	11.7154	11.7154	-0.188901	0.525909	-0.35919	0.719453	0.915179	11.7154	-0.0620965	0.56767	-0.109388	0.912894	0.95738	11.7154	0.276144	0.520242	0.5308	0.595557	0.759149	11.7154	0.126805	0.538485	0.235485	0.813833	0.949757	11.7154	0.465046
1810034E14Rik	3	4	5	3	1	4	2	1	1	4	5	2.96838	5.296	3.71358	1.99047	0.76211	1.69037	2.82375	1.85567	1.90576	3.45215	4.72312	2.83467	2.83467	-0.615157	0.784627	-0.784011	0.433034	0.783	2.83467	-0.623992	0.815109	-0.765532	0.443955	0.651773	2.83467	0.452961	0.794038	0.570453	0.568371	0.738042	2.83467	-0.00883541	0.764766	-0.0115531	0.990782	NA	2.83467	1.06812
1810037I17Rik	20	5	33	21	9	46	11	7	9	21	31	19.7892	6.62	24.5096	13.9333	6.85899	19.4392	15.5306	12.9897	17.1518	18.1238	29.2833	16.7482	16.7482	-0.174412	0.529295	-0.329517	0.741765	0.925776	16.7482	-0.564382	0.563171	-1.00215	0.316271	0.534797	16.7482	0.148087	0.523035	0.28313	0.777077	0.882103	16.7482	-0.38997	0.541553	-0.720096	0.471466	0.811729	16.7482	0.322499
1810041L15Rik	224	291	228	224	224	268	185	172	180	207	202	221.639	385.284	169.339	148.622	170.713	113.255	261.197	319.176	343.037	178.649	190.814	227.429	227.429	0.247964	0.301202	0.82325	0.410366	0.767656	227.429	0.710686	0.33494	2.12183	0.0338521	0.114572	227.429	1.06392	0.301463	3.52917	0.000416861	0.00319633	227.429	0.462722	0.333399	1.38789	0.165169	0.568591	227.429	0.815952
1810043G02Rik	90	50	76	125	117	143	40	41	28	93	81	89.0515	66.2	56.4465	82.9362	89.1668	60.4307	56.4751	76.0825	53.3613	80.2624	76.5145	71.5389	71.5389	-0.181227	0.29765	-0.60886	0.542617	0.844994	71.5389	-0.331588	0.323633	-1.02458	0.305561	0.524243	71.5389	-0.309417	0.290927	-1.06356	0.28753	0.483419	71.5389	-0.150361	0.310774	-0.483826	0.628509	0.883269	71.5389	-0.12819
1810043H04Rik	37	20	29	30	30	52	24	28	15	30	31	36.6101	26.48	21.5388	19.9047	22.8633	21.9748	33.885	51.9588	28.5864	25.8911	29.2833	28.9978	28.9978	0.419062	0.363434	1.15306	0.248884	0.630176	28.9978	0.442975	0.397115	1.11548	0.264644	0.479894	28.9978	0.783311	0.357072	2.19371	0.0282564	0.0921755	28.9978	0.0239131	0.389821	0.0613437	0.951086	0.99001	28.9978	0.364249
1810044D09Rik	48	57	51	89	71	70	39	29	23	55	54	47.4941	75.468	37.8785	59.0506	54.1098	29.5814	55.0632	53.8145	43.8325	47.467	51.0097	50.4336	50.4336	-0.0498224	0.364333	-0.13675	0.891229	0.976136	50.4336	0.049438	0.399572	0.123728	0.901531	0.952193	50.4336	0.108611	0.359333	0.302256	0.762457	0.872438	50.4336	0.0992605	0.389032	0.255147	0.798609	0.945403	50.4336	0.158433
1810046K07Rik	0	0	2	2	8	5	2	0	0	2	4	0	0	1.48543	1.32698	6.09688	2.11296	2.82375	0	0	1.72607	3.77849	1.75914	1.75914	0.421835	0.896265	0.470659	0.637884	NA	1.75914	-0.730988	0.896863	-0.81505	0.415044	NA	1.75914	-0.951391	0.880241	-1.08083	0.279772	0.474201	1.75914	-1.15282	0.894902	-1.28821	0.197672	NA	1.75914	-1.37323
1810053B23Rik	154	85	131	125	114	132	87	58	36	88	67	152.377	112.54	97.2959	82.9362	86.8805	55.7822	122.833	107.629	68.6074	75.9472	63.2898	93.2835	93.2835	-0.260192	0.303345	-0.857742	0.391035	0.754154	93.2835	0.503845	0.340365	1.48031	0.138791	0.314454	93.2835	0.409916	0.303022	1.35276	0.176133	0.348737	93.2835	0.764036	0.332488	2.29793	0.0215656	0.23265	93.2835	0.670107
1810055G02Rik	75	65	169	203	360	368	34	45	48	245	153	74.2096	86.0601	125.519	134.688	274.359	155.514	48.0038	83.5052	91.4765	211.444	144.527	129.937	129.937	-0.354816	0.362624	-0.978467	0.327844	0.706849	129.937	-1.20745	0.393304	-3.07003	0.00214039	0.0136072	129.937	-1.29145	0.356781	-3.61973	0.00029491	0.00241438	129.937	-0.852638	0.384262	-2.2189	0.0264937	0.261297	129.937	-0.936637
1810058I24Rik	403	357	614	565	780	663	228	302	316	595	450	398.753	472.668	456.028	374.871	594.446	280.179	321.908	560.413	602.22	513.507	425.081	454.552	454.552	0.154553	0.306146	0.504836	0.613674	0.87418	454.552	0.0724715	0.338777	0.213921	0.830608	0.917461	454.552	0.241014	0.305321	0.789379	0.42989	0.621683	454.552	-0.0820818	0.337704	-0.243059	0.80796	0.948374	454.552	0.0864607
1810062G17Rik	3	1	3	9	1	4	2	0	1	3	5	2.96838	1.324	2.22815	5.9714	0.76211	1.69037	2.82375	0	1.90576	2.58911	4.72312	2.45329	2.45329	-0.2385	0.850632	-0.28038	0.779186	NA	2.45329	-0.720116	0.865875	-0.831662	0.4056	0.618284	2.45329	-0.480979	0.83432	-0.576492	0.564283	0.734707	2.45329	-0.481616	0.841835	-0.572102	0.567253	NA	2.45329	-0.242479
1810062O18Rik	4	5	3	2	2	2	0	0	2	4	1	3.95784	6.62	2.22815	1.32698	1.52422	0.845184	0	0	3.81152	3.45215	0.944623	2.24642	2.24642	-1.19814	0.853791	-1.40332	0.160522	NA	2.24642	-0.510174	0.883371	-0.57753	0.563581	0.749839	2.24642	0.0807346	0.862337	0.093623	0.925409	0.965427	2.24642	0.687966	0.845731	0.813457	0.415956	NA	2.24642	1.27887
1810064F22Rik	7	6	7	8	3	8	2	6	5	3	2	6.92623	7.94401	5.19902	5.30791	2.28633	3.38074	2.82375	11.134	9.5288	2.58911	1.88925	5.36447	5.36447	0.159252	0.65416	0.243445	0.807661	0.948282	5.36447	1.33978	0.740555	1.80916	0.0704259	0.194127	5.36447	0.882095	0.65404	1.34869	0.177438	0.350195	5.36447	1.18053	0.723627	1.63141	0.102804	0.469137	5.36447	0.722843
2010003K11Rik	0	0	1	4	6	0	0	1	12	1	1	0	0	0.742717	2.65396	4.57266	0	0	1.85567	22.8691	0.863037	0.944623	3.13653	3.13653	2.22833	0.896584	2.48536	0.0129421	0.115895	3.13653	1.66846	0.893446	1.86745	0.0618394	0.17714	3.13653	1.11882	0.89203	1.25424	0.209754	0.392574	3.13653	-0.559871	0.89274	-0.627138	0.530569	NA	3.13653	-1.10951
2010012O05Rik	33	19	31	43	34	71	12	18	15	43	31	32.6522	25.156	23.0242	28.53	25.9117	30.004	16.9425	33.4021	28.5864	37.1106	29.2833	28.2367	28.2367	-0.05228	0.37373	-0.139887	0.888749	0.975986	28.2367	-0.344393	0.398535	-0.864147	0.387507	0.603087	28.2367	-0.121269	0.361301	-0.335646	0.737138	0.856975	28.2367	-0.292113	0.377404	-0.774007	0.438927	0.793784	28.2367	-0.0689893
2010015L04Rik	0	2	3	1	1	1	1	1	1	1	1	0	2.648	2.22815	0.663489	0.76211	0.422592	1.41188	1.85567	1.90576	0.863037	0.944623	1.24594	1.24594	0.0169832	0.887167	0.0191432	0.984727	NA	1.24594	0.486826	0.89703	0.542708	0.587331	NA	1.24594	0.856491	0.888491	0.963985	0.335054	NA	1.24594	0.469842	0.891018	0.52731	0.597979	NA	1.24594	0.839508
2010016I18Rik	1	1	3	0	1	1	0	0	0	2	1	0.989461	1.324	2.22815	0	0.76211	0.422592	0	0	0	1.72607	0.944623	0.763365	0.763365	-1.07031	0.89137	-1.20075	0.229849	NA	0.763365	-0.872168	0.879774	-0.991355	0.321512	NA	0.763365	-0.0924976	0.890415	-0.103881	0.917263	NA	0.763365	0.198141	0.890116	0.222601	0.823846	NA	0.763365	0.977812
2010107E04Rik	85	72	108	134	85	188	82	57	50	44	70	84.1042	95.3281	80.2134	88.9076	64.7793	79.4473	115.774	105.773	95.288	37.9736	66.1236	83.0648	83.0648	0.289399	0.267594	1.08148	0.279482	0.661483	83.0648	0.998567	0.304525	3.2791	0.00104139	0.00766131	83.0648	0.433335	0.26298	1.64779	0.0993956	0.232756	83.0648	0.709168	0.299747	2.36588	0.017987	0.21663	83.0648	0.143936
2010107G12Rik	4	3	1	1	2	15	0	1	0	6	7	3.95784	3.972	0.742717	0.663489	1.52422	6.33888	0	1.85567	0	5.17822	6.61236	2.80413	2.80413	-1.03016	0.869031	-1.18541	0.235855	0.614211	2.80413	-1.75289	0.880841	-1.99001	0.0465893	0.144686	2.80413	-1.10268	0.860096	-1.28204	0.199829	0.380227	2.80413	-0.722728	0.847104	-0.853175	0.393562	NA	2.80413	-0.0725191
2010107G23Rik	33	25	43	48	51	73	33	33	16	32	27	32.6522	33.1	31.9368	31.8475	38.8676	30.8492	46.5919	61.2372	30.4922	27.6172	25.5048	35.5179	35.5179	0.487999	0.329631	1.48044	0.138757	0.480745	35.5179	0.762826	0.36723	2.07725	0.0377789	0.124462	35.5179	0.439368	0.317796	1.38255	0.166803	0.335564	35.5179	0.274828	0.361683	0.759857	0.44734	0.797527	35.5179	-0.0486307
2010109I03Rik	1	0	1	2	1	4	0	0	0	5	1	0.989461	0	0.742717	1.32698	0.76211	1.69037	0	0	0	4.31518	0.944623	0.979222	0.979222	-0.378994	0.892158	-0.424805	0.670979	NA	0.979222	-1.43693	0.890853	-1.61298	0.106748	NA	0.979222	-0.911066	0.892931	-1.02031	0.307581	NA	0.979222	-1.05794	0.896602	-1.17994	0.238024	NA	0.979222	-0.532073
2010111I01Rik	59	53	79	115	89	186	44	29	28	56	51	58.3782	70.172	58.6746	76.3013	67.8278	78.6021	62.1226	53.8145	53.3613	48.3301	48.1758	61.4327	61.4327	-0.125737	0.260709	-0.482287	0.629602	0.880571	61.4327	0.225877	0.290194	0.778366	0.436353	0.646267	61.4327	-0.38592	0.250763	-1.53898	0.123808	0.271716	61.4327	0.351614	0.274586	1.28052	0.200361	0.611124	61.4327	-0.260183
2010204K13Rik	8	4	19	11	14	26	2	3	3	18	11	7.91569	5.296	14.1116	7.29838	10.6695	10.9874	2.82375	5.56702	5.71728	15.5347	10.3909	8.75565	8.75565	-0.862976	0.619968	-1.39197	0.163932	0.521456	8.75565	-1.26214	0.645354	-1.95574	0.0504957	0.153432	8.75565	-0.898863	0.605229	-1.48516	0.137501	0.292568	8.75565	-0.399169	0.576426	-0.692489	0.48863	0.821796	8.75565	-0.0358874
2010300C02Rik	465	486	538	680	576	721	526	553	379	432	432	460.099	643.464	399.582	451.173	438.975	304.689	742.647	1026.19	722.283	372.832	408.077	542.728	542.728	0.716674	0.251503	2.84956	0.00437798	0.0534924	542.728	1.06286	0.280079	3.79486	0.000147726	0.00152168	542.728	1.04009	0.250875	4.14584	3.38565e-05	0.000402502	542.728	0.346187	0.280006	1.23635	0.216327	0.627091	542.728	0.323414
2010315B03Rik	7	3	2	1	1	1	0	0	2	3	1	6.92623	3.972	1.48543	0.663489	0.76211	0.422592	0	0	3.81152	2.58911	0.944623	1.96156	1.96156	-1.19281	0.870761	-1.36985	0.170733	NA	1.96156	-0.315412	0.894118	-0.352763	0.724266	0.857668	1.96156	0.592272	0.884026	0.669972	0.502876	0.686295	1.96156	0.877401	0.868837	1.00986	0.312564	NA	1.96156	1.78509
2010320M18Rik	2	0	0	3	3	1	1	0	0	2	1	1.97892	0	0	1.99047	2.28633	0.422592	1.41188	0	0	1.72607	0.944623	0.978262	0.978262	-0.0335334	0.890786	-0.0376447	0.969971	NA	0.978262	-0.482184	0.883986	-0.545466	0.585433	NA	0.978262	-0.64594	0.893061	-0.723287	0.469503	NA	0.978262	-0.448651	0.890828	-0.503634	0.614519	NA	0.978262	-0.612407
2200002D01Rik	24	6	43	52	84	220	1	2	0	67	63	23.7471	7.94401	31.9368	34.5014	64.0172	92.9703	1.41188	3.71134	0	57.8235	59.5113	34.325	34.325	-2.6357	0.64028	-4.11649	3.8469e-05	0.00112534	34.325	-3.92704	0.658872	-5.96025	2.51849e-09	9.43153e-08	34.325	-4.09099	0.628295	-6.51126	7.45236e-11	4.62901e-09	34.325	-1.29134	0.522144	-2.47315	0.0133927	0.188022	34.325	-1.45529
2200002J24Rik	6	7	5	5	6	12	2	4	9	11	5	5.93677	9.26801	3.71358	3.31745	4.57266	5.07111	2.82375	7.42269	17.1518	9.4934	4.72312	6.68131	6.68131	0.450856	0.655774	0.687517	0.491757	0.818714	6.68131	0.26454	0.692354	0.382087	0.702397	0.843319	6.68131	0.866916	0.647481	1.33891	0.180602	0.354938	6.68131	-0.186316	0.682751	-0.27289	0.784938	0.940624	6.68131	0.41606
2210010C04Rik	693420	616308	642343	589088	467342	289782	934407	626370	590310	561226	637989	686112	815992	477079	390854	356166	122460	1.31927e+06	1.16234e+06	1.12499e+06	484359	602659	685661	685661	0.831172	0.354283	2.34607	0.0189726	0.150102	685661	1.09691	0.391759	2.79996	0.00511087	0.0271019	685661	1.96915	0.354283	5.55813	2.72678e-08	9.07208e-07	685661	0.265737	0.391759	0.678319	0.49757	0.825308	685661	1.13798
2210013O21Rik	36	21	44	66	45	111	25	13	13	60	43	35.6206	27.804	32.6795	43.7903	34.2949	46.9077	35.2969	24.1237	24.7749	51.7822	40.6188	36.154	36.154	-0.169741	0.346093	-0.490449	0.623816	0.878184	36.154	-0.671639	0.36514	-1.8394	0.065856	0.185244	36.154	-0.538098	0.33158	-1.62283	0.104625	0.241356	36.154	-0.501898	0.341309	-1.47051	0.141423	0.53604	36.154	-0.368357
2210015D19Rik	156	128	119	124	107	126	73	74	94	125	100	154.356	169.472	88.3833	82.2727	81.5457	53.2466	103.067	137.32	179.141	107.88	94.4623	113.741	113.741	0.0259479	0.316946	0.0818685	0.934751	0.985498	113.741	0.444094	0.352077	1.26136	0.20718	0.409608	113.741	0.920936	0.317834	2.89754	0.00376102	0.0192109	113.741	0.418146	0.347814	1.20221	0.229282	0.638772	113.741	0.894988
2210016F16Rik	54	25	61	56	59	88	33	30	14	35	30	53.4309	33.1	45.3057	37.1554	44.9645	37.1881	46.5919	55.6702	26.6806	30.2063	28.3387	39.8757	39.8757	-0.0369482	0.335099	-0.11026	0.912203	0.982611	39.8757	0.532455	0.376715	1.41342	0.157533	0.342195	39.8757	0.118247	0.328383	0.360087	0.718782	0.844684	39.8757	0.569403	0.36314	1.568	0.116881	0.495852	39.8757	0.155195
2210016L21Rik	131	68	111	127	127	178	75	64	63	81	86	129.619	90.0321	82.4415	84.2631	96.7879	75.2214	105.891	118.763	120.063	69.906	81.2376	95.8387	95.8387	0.184476	0.254752	0.724139	0.468981	0.80634	95.8387	0.587057	0.284973	2.06004	0.0393943	0.128317	95.8387	0.421261	0.251129	1.67747	0.0934511	0.222394	95.8387	0.402581	0.279362	1.44107	0.149565	0.545447	95.8387	0.236785
2210018M11Rik	71	63	116	158	173	252	58	24	42	102	100	70.2517	83.4121	86.1551	104.831	131.845	106.493	81.8889	44.5361	80.0419	88.0297	94.4623	88.3589	88.3589	-0.201986	0.273801	-0.737708	0.460692	0.800415	88.3589	-0.386911	0.29721	-1.30181	0.192982	0.391366	88.3589	-0.705271	0.265366	-2.65773	0.00786689	0.0344854	88.3589	-0.184925	0.28425	-0.650573	0.515322	0.833388	88.3589	-0.503285
2210019I11Rik	11	2	17	33	35	45	0	0	3	19	13	10.8841	2.648	12.6262	21.8951	26.6738	19.0166	0	0	5.71728	16.3977	12.2801	11.649	11.649	-1.6693	0.688151	-2.42577	0.0152759	0.129574	11.649	-2.24269	0.707713	-3.16892	0.00153005	0.0104164	11.649	-2.86858	0.665847	-4.30817	1.64614e-05	0.00021768	11.649	-0.573391	0.591244	-0.969804	0.332144	0.727158	11.649	-1.19928
2210039B01Rik	1	0	2	1	2	1	0	0	0	4	1	0.989461	0	1.48543	0.663489	1.52422	0.422592	0	0	0	3.45215	0.944623	0.861997	0.861997	-0.603964	0.889941	-0.678656	0.497356	NA	0.861997	-1.24594	0.884702	-1.40831	0.159038	NA	0.861997	-0.561991	0.891945	-0.630073	0.528647	NA	0.861997	-0.641974	0.893033	-0.718869	0.472222	NA	0.861997	0.0419726
2210404O09Rik	1	0	2	2	2	2	1	0	0	0	0	0.989461	0	1.48543	1.32698	1.52422	0.845184	1.41188	0	0	0	0	0.689378	0.689378	-0.230907	0.881436	-0.261967	0.793347	NA	0.689378	0.534266	0.845585	0.63183	0.527498	NA	0.689378	-0.499984	0.8876	-0.563299	0.573231	NA	0.689378	0.765173	0.85495	0.894992	0.370791	NA	0.689378	-0.269077
2210407C18Rik	135	33	455	554	678	1676	1	1	8	561	375	133.577	43.692	337.936	367.573	516.71	708.264	1.41188	1.85567	15.2461	484.164	354.234	269.515	269.515	-3.47177	0.712654	-4.87161	1.10691e-06	5.73697e-05	269.515	-4.45288	0.754693	-5.90026	3.62932e-09	1.29805e-07	269.515	-4.83706	0.711707	-6.79641	1.07255e-11	8.39505e-10	269.515	-0.981109	0.736117	-1.33282	0.182592	0.589048	269.515	-1.36528
2210408F21Rik	8	0	5	6	1	6	1	0	2	4	1	7.91569	0	3.71358	3.98094	0.76211	2.53555	1.41188	0	3.81152	3.45215	0.944623	2.59346	2.59346	-0.783226	0.859718	-0.911026	0.362282	NA	2.59346	-0.212909	0.884907	-0.2406	0.809865	0.90673	2.59346	-0.289136	0.857163	-0.337318	0.735877	0.856249	2.59346	0.570317	0.863267	0.66065	0.508837	NA	2.59346	0.494089
2210408I21Rik	5	7	7	7	5	6	3	4	4	1	12	4.94731	9.26801	5.19902	4.64443	3.81055	2.53555	4.23563	7.42269	7.62304	0.863037	11.3355	5.62588	5.62588	-0.00896198	0.707035	-0.0126754	0.989887	0.997594	5.62588	0.0617303	0.748073	0.0825191	0.934234	0.967362	5.62588	0.659763	0.705733	0.934862	0.349859	0.548125	5.62588	0.0706923	0.727413	0.0971831	0.922581	0.983915	5.62588	0.668725
2300009A05Rik	105	121	161	124	131	174	123	137	93	159	120	103.893	160.204	119.577	82.2727	99.8364	73.531	173.661	254.227	177.236	137.223	113.355	135.911	135.911	0.647965	0.258774	2.50398	0.0122806	0.111624	135.911	0.668535	0.286287	2.33519	0.0195334	0.075895	135.911	1.21993	0.257792	4.73224	2.2206e-06	4.05792e-05	135.911	0.0205701	0.285529	0.0720419	0.942569	0.988643	135.911	0.571969
2310001H17Rik	5	2	4	0	0	7	1	1	1	4	6	4.94731	2.648	2.97087	0	0	2.95814	1.41188	1.85567	1.90576	3.45215	5.66774	2.52886	2.52886	-0.691144	0.851764	-0.811427	0.41712	NA	2.52886	-0.897585	0.871778	-1.0296	0.303196	0.521265	2.52886	0.437402	0.858098	0.509734	0.610238	0.770105	2.52886	-0.206441	0.843461	-0.244755	0.806647	NA	2.52886	1.12855
2310002J15Rik	4	1	3	3	2	6	0	1	0	8	2	3.95784	1.324	2.22815	1.99047	1.52422	2.53555	0	1.85567	0	6.90429	1.88925	2.20086	2.20086	-1.03808	0.86454	-1.20073	0.229857	NA	2.20086	-1.582	0.876718	-1.80445	0.0711607	0.195154	2.20086	-0.815315	0.856882	-0.95149	0.341356	0.539358	2.20086	-0.543917	0.833591	-0.652499	0.514079	NA	2.20086	0.222763
2310003H01Rik	88	76	126	103	130	217	69	67	45	136	81	87.0726	100.624	93.5823	68.3394	99.0743	91.7025	97.4195	124.33	85.7592	117.373	76.5145	94.7083	94.7083	0.12656	0.272165	0.465013	0.641922	0.8864	94.7083	0.0751513	0.298675	0.251615	0.801338	0.902195	94.7083	0.240117	0.267828	0.896534	0.369967	0.567349	94.7083	-0.0514089	0.292301	-0.175877	0.860391	0.96557	94.7083	0.113557
2310007B03Rik	13	0	17	21	19	69	0	1	0	43	33	12.863	0	12.6262	13.9333	14.4801	29.1589	0	1.85567	0	37.1106	31.1726	13.9273	13.9273	-2.09048	0.755465	-2.76715	0.00565494	0.0636018	13.9273	-3.73584	0.769465	-4.85511	1.20321e-06	2.33201e-05	13.9273	-3.08389	0.740244	-4.16604	3.09932e-05	0.00037338	13.9273	-1.64535	0.655403	-2.51045	0.0120579	0.177452	13.9273	-0.993406
2310007L24Rik	3	0	3	7	6	8	3	0	0	2	2	2.96838	0	2.22815	4.64443	4.57266	3.38074	4.23563	0	0	1.72607	1.88925	2.33139	2.33139	-0.10075	0.857393	-0.117507	0.906458	NA	2.33139	-0.112574	0.877524	-0.128286	0.897923	0.950813	2.33139	-0.989612	0.831895	-1.18959	0.234209	0.422125	2.33139	-0.0118241	0.858639	-0.0137708	0.989013	NA	2.33139	-0.888862
2310009A05Rik	61	36	59	78	44	75	33	25	21	32	28	60.3571	47.664	43.8203	51.7522	33.5328	31.6944	46.5919	46.3918	40.021	27.6172	26.4495	41.4447	41.4447	-0.181148	0.324571	-0.558117	0.576765	0.858919	41.4447	0.681686	0.371152	1.83668	0.0662573	0.18607	41.4447	0.187799	0.32046	0.586028	0.557857	0.730411	41.4447	0.862835	0.355919	2.42425	0.0153402	0.198622	41.4447	0.368947
2310009B15Rik	37	26	39	42	31	69	12	21	14	30	24	36.6101	34.424	28.9659	27.8666	23.6254	29.1589	16.9425	38.9691	26.6806	25.8911	22.671	28.3459	28.3459	-0.282821	0.369156	-0.766129	0.4436	0.78836	28.3459	0.144382	0.409392	0.352673	0.724333	0.857671	28.3459	0.00217391	0.362788	0.00599224	0.995219	0.997724	28.3459	0.427203	0.38598	1.1068	0.26838	0.677367	28.3459	0.284995
2310010J17Rik	2	7	5	2	0	7	5	0	3	3	5	1.97892	9.26801	3.71358	1.32698	0	2.95814	7.05938	0	5.71728	2.58911	4.72312	3.57587	3.57587	-0.129058	0.808465	-0.159634	0.87317	0.970475	3.57587	0.190148	0.843536	0.225418	0.821654	0.912513	3.57587	1.05624	0.816719	1.29327	0.195917	0.375075	3.57587	0.319206	0.827522	0.385737	0.699691	0.912302	3.57587	1.1853
2310011J03Rik	86	55	119	94	86	178	50	29	44	93	73	85.0936	72.82	88.3833	62.368	65.5414	75.2214	70.5938	53.8145	83.8535	80.2624	68.9575	73.3554	73.3554	-0.244455	0.258657	-0.945093	0.344612	0.72084	73.3554	-0.10297	0.284157	-0.36237	0.717075	0.852747	73.3554	0.0304236	0.254606	0.119493	0.904885	0.955161	73.3554	0.141485	0.269964	0.524088	0.600217	0.871026	73.3554	0.274879
2310014L17Rik	7	8	12	102	9	10	8	298	130	12	155	6.92623	10.592	8.9126	67.6759	6.85899	4.22592	11.295	552.99	247.749	10.3564	146.417	97.6363	97.6363	2.98535	0.869355	3.43398	0.000594791	0.0108671	97.6363	1.30974	0.884931	1.48005	0.138859	0.314462	97.6363	2.22455	0.868098	2.56255	0.0103905	0.0428796	97.6363	-1.6756	0.88605	-1.89109	0.0586122	0.373416	97.6363	-0.760797
2310015A10Rik	17	9	24	11	17	10	9	6	7	17	10	16.8208	11.916	17.8252	7.29838	12.9559	4.22592	12.7069	11.134	13.3403	14.6716	9.44623	12.031	12.031	-0.315748	0.522138	-0.604722	0.545364	0.846787	12.031	0.0326847	0.56945	0.0573969	0.954229	0.977681	12.031	0.597022	0.526161	1.13467	0.256512	0.447952	12.031	0.348433	0.53969	0.645616	0.518528	0.834587	12.031	0.91277
2310022A10Rik	86	79	143	132	126	187	66	52	60	107	100	85.0936	104.596	106.208	87.5806	96.0258	79.0247	93.1839	96.4949	114.346	92.3449	94.4623	95.3965	95.3965	0.0331994	0.228824	0.145087	0.884642	0.975002	95.3965	0.1109	0.251674	0.440651	0.659465	0.816801	95.3965	0.208711	0.22422	0.930829	0.351942	0.550008	95.3965	0.077701	0.242797	0.320025	0.748949	0.929692	95.3965	0.175511
2310022B05Rik	210	116	292	273	333	559	68	80	56	307	256	207.787	153.584	216.873	181.133	253.783	236.229	96.0076	148.454	106.723	264.952	241.824	191.577	191.577	-0.715092	0.252174	-2.83571	0.00457236	0.0549809	191.577	-1.094	0.275117	-3.97649	6.99413e-05	0.000820542	191.577	-0.920894	0.248992	-3.69849	0.000216886	0.00188623	191.577	-0.378907	0.264117	-1.43462	0.151396	0.547944	191.577	-0.205801
2310030G06Rik	78	55	67	98	109	151	37	40	45	59	52	77.178	72.82	49.762	65.022	83.07	63.8114	52.2394	74.2269	85.7592	50.9192	49.1204	65.8117	65.8117	0.0832868	0.295858	0.281509	0.77832	0.939638	65.8117	0.469009	0.329894	1.42169	0.155115	0.33875	65.8117	-0.00616134	0.28889	-0.0213277	0.982984	0.992986	65.8117	0.385722	0.321175	1.20097	0.229763	0.638785	65.8117	-0.0894482
2310033P09Rik	16	18	16	22	29	45	21	17	7	15	13	15.8314	23.832	11.8835	14.5968	22.1012	19.0166	29.6494	31.5464	13.3403	12.9455	12.2801	18.8203	18.8203	0.543485	0.443534	1.22535	0.220443	0.598328	18.8203	0.908606	0.493288	1.84194	0.0654844	0.184551	18.8203	0.405268	0.427141	0.948792	0.342727	0.540956	18.8203	0.365121	0.487831	0.748458	0.454184	0.802059	18.8203	-0.138217
2310034G01Rik	0	1	1	1	1	2	0	3	0	0	1	0	1.324	0.742717	0.663489	0.76211	0.845184	0	5.56702	0	0	0.944623	0.986285	0.986285	0.680075	0.893099	0.761477	0.446372	NA	0.986285	0.795628	0.876905	0.907314	0.364241	NA	0.986285	0.604452	0.896078	0.674553	0.49996	NA	0.986285	0.115553	0.877914	0.131622	0.895283	NA	0.986285	-0.0756229
2310035C23Rik	36	23	46	67	39	90	23	22	12	36	39	35.6206	30.452	34.165	44.4538	29.7223	38.0333	32.4732	40.8248	22.8691	31.0693	36.8403	34.2294	34.2294	-0.0598858	0.344649	-0.173759	0.862055	0.968186	34.2294	-0.0751076	0.373801	-0.200929	0.840754	0.922312	34.2294	-0.216544	0.332624	-0.651017	0.515036	0.696992	34.2294	-0.0152218	0.35502	-0.0428758	0.965801	0.993067	34.2294	-0.156658
2310036O22Rik	227	170	311	317	216	510	171	105	119	197	190	224.608	225.08	230.985	210.326	164.616	215.522	241.431	194.846	226.785	170.018	179.478	207.609	207.609	-0.0351241	0.192142	-0.182803	0.854953	0.965607	207.609	0.337128	0.214527	1.57149	0.116068	0.27635	207.609	0.164499	0.189793	0.866728	0.386091	0.582189	207.609	0.372252	0.209388	1.77781	0.0754353	0.411668	207.609	0.199623
2310039H08Rik	189	153	187	203	166	236	165	121	96	137	139	187.008	202.572	138.888	134.688	126.51	99.7317	232.96	224.536	182.953	118.236	131.303	161.762	161.762	0.2821	0.231158	1.22038	0.222321	0.60039	161.762	0.762252	0.259195	2.94085	0.00327317	0.0190151	161.762	0.821006	0.230177	3.56684	0.000361311	0.00285111	161.762	0.480152	0.256323	1.87323	0.0610366	0.379344	161.762	0.538906
2310040G24Rik	3	3	4	3	3	5	2	3	1	2	5	2.96838	3.972	2.97087	1.99047	2.28633	2.11296	2.82375	5.56702	1.90576	1.72607	4.72312	3.00425	3.00425	0.0400607	0.767398	0.0522033	0.958367	0.990907	3.00425	0.0710309	0.801946	0.0885732	0.929421	0.965244	3.00425	0.527288	0.760257	0.693566	0.487955	0.673424	3.00425	0.0309702	0.776261	0.0398966	0.968176	NA	3.00425	0.487228
2310042E22Rik	0	0	5	8	5	10	0	0	0	11	4	0	0	3.71358	5.30791	3.81055	4.22592	0	0	0	9.4934	3.77849	2.75726	2.75726	-0.861045	0.886614	-0.971161	0.331468	0.709268	2.75726	-2.32556	0.888517	-2.61735	0.00886167	0.0415121	2.75726	-2.00685	0.870614	-2.30509	0.0211613	0.0742153	2.75726	-1.46451	0.86763	-1.68794	0.0914219	NA	2.75726	-1.1458
2310043O21Rik	3	1	0	1	4	1	0	0	2	1	1	2.96838	1.324	0	0.663489	3.04844	0.422592	0	0	3.81152	0.863037	0.944623	1.27692	1.27692	-0.11036	0.896899	-0.123046	0.90207	NA	1.27692	0.160482	0.89014	0.180288	0.856926	NA	1.27692	-0.0771724	0.895827	-0.0861465	0.93135	NA	1.27692	0.270842	0.893198	0.303227	0.761717	NA	1.27692	0.0331877
2310045N01Rik	40	29	66	41	38	65	23	15	17	35	30	39.5784	38.396	49.0193	27.2031	28.9602	27.4685	32.4732	27.8351	32.3979	30.2063	28.3387	32.8979	32.8979	-0.449841	0.321971	-1.39715	0.162369	0.519991	32.8979	0.0769417	0.359522	0.214011	0.830539	0.917461	32.8979	0.150855	0.320112	0.471258	0.637456	0.789157	32.8979	0.526782	0.332307	1.58523	0.112915	0.488554	32.8979	0.600696
2310047M10Rik	17	23	21	27	27	42	17	13	15	17	26	16.8208	30.452	15.597	17.9142	20.577	17.7489	24.0019	24.1237	28.5864	14.6716	24.5602	21.3685	21.3685	0.30218	0.412371	0.732787	0.463688	0.801851	21.3685	0.359887	0.449375	0.800861	0.423212	0.63475	21.3685	0.424201	0.400992	1.05788	0.290111	0.486248	21.3685	0.0577065	0.437799	0.131811	0.895134	0.976233	21.3685	0.122021
2310057M21Rik	16	13	36	28	23	49	18	9	14	20	18	15.8314	17.212	26.7378	18.5777	17.5285	20.707	25.4138	16.701	26.6806	17.2607	17.0032	19.9685	19.9685	0.171422	0.406687	0.421509	0.673383	0.898687	19.9685	0.39838	0.447398	0.890438	0.373231	0.590022	19.9685	0.259501	0.394411	0.657945	0.510574	0.693234	19.9685	0.226958	0.431539	0.525926	0.59894	0.87044	19.9685	0.0880787
2310061I04Rik	624	793	671	754	868	754	469	647	728	587	610	617.424	1049.93	498.363	500.271	661.511	318.634	662.17	1200.62	1387.39	506.603	576.22	725.377	725.377	0.563077	0.352373	1.59796	0.110052	0.427456	725.377	0.953885	0.389907	2.44644	0.0144275	0.0604122	725.377	1.08949	0.35222	3.09321	0.00198003	0.0114092	725.377	0.390808	0.389754	1.0027	0.316004	0.716027	725.377	0.526415
2310061J03Rik	9	5	8	9	5	7	6	6	8	8	7	8.90515	6.62	5.94173	5.9714	3.81055	2.95814	8.47126	11.134	15.2461	6.90429	6.61236	7.50682	7.50682	0.606141	0.572238	1.05925	0.289488	0.671834	7.50682	0.671887	0.616737	1.08942	0.275968	0.491378	7.50682	1.29297	0.570816	2.26512	0.0235054	0.0805527	7.50682	0.065746	0.610761	0.107646	0.914277	0.982084	7.50682	0.686824
2310067B10Rik	424	351	569	707	855	884	285	353	261	626	559	419.531	464.724	422.606	469.087	651.604	373.571	402.385	655.052	497.403	540.261	528.044	493.115	493.115	0.244513	0.250533	0.975972	0.329078	0.707673	493.115	-0.0435845	0.277258	-0.157198	0.875089	0.938976	493.115	0.0561907	0.249134	0.225544	0.821556	0.90799	493.115	-0.288097	0.276109	-1.04342	0.296754	0.701865	493.115	-0.188322
2310068J16Rik	3	4	9	7	5	1	2	4	1	3	4	2.96838	5.296	6.68445	4.64443	3.81055	0.422592	2.82375	7.42269	1.90576	2.58911	3.77849	3.84966	3.84966	-0.264985	0.771744	-0.343359	0.731329	0.921174	3.84966	0.234829	0.81651	0.287602	0.773652	0.886704	3.84966	0.384543	0.770179	0.49929	0.617575	0.775508	3.84966	0.499814	0.791389	0.631566	0.52767	0.839613	3.84966	0.649528
2310069G16Rik	1	2	2	1	2	1	3	0	2	1	2	0.989461	2.648	1.48543	0.663489	1.52422	0.422592	4.23563	0	3.81152	0.863037	1.88925	1.68478	1.68478	0.473952	0.865864	0.547374	0.584121	NA	1.68478	0.636796	0.884641	0.719836	0.471626	NA	1.68478	1.10538	0.864034	1.27932	0.200784	0.381534	1.68478	0.162845	0.879807	0.185091	0.853157	NA	1.68478	0.631426
2410002F23Rik	204	238	270	488	415	550	156	107	145	268	185	201.85	315.112	200.533	323.783	316.276	232.426	220.253	198.557	276.335	231.294	174.755	244.652	244.652	-0.0401394	0.26241	-0.152965	0.878426	0.972557	244.652	0.182294	0.291108	0.626208	0.531178	0.724543	244.652	-0.320339	0.25981	-1.23297	0.217587	0.402085	244.652	0.222434	0.287666	0.773235	0.439384	0.793784	244.652	-0.280199
2410004B18Rik	15	6	20	17	11	27	6	7	7	10	6	14.8419	7.94401	14.8543	11.2793	8.38321	11.41	8.47126	12.9897	13.3403	8.63037	5.66774	10.7102	10.7102	-0.157067	0.512798	-0.306294	0.759381	0.931899	10.7102	0.585091	0.576726	1.0145	0.310342	0.528479	10.7102	0.116481	0.502591	0.231761	0.816724	0.90545	10.7102	0.742158	0.547944	1.35444	0.175596	0.581899	10.7102	0.273548
2410004N09Rik	4	1	3	8	8	6	0	0	2	3	5	3.95784	1.324	2.22815	5.30791	6.09688	2.53555	0	0	3.81152	2.58911	4.72312	2.96128	2.96128	-0.618446	0.836795	-0.739065	0.459867	0.800181	2.96128	-0.982739	0.854736	-1.14976	0.250244	0.463335	2.96128	-1.28604	0.813042	-1.58177	0.113703	0.256224	2.96128	-0.364293	0.812209	-0.448521	0.653777	NA	2.96128	-0.667596
2410004P03Rik	1	0	3	1	0	2	2	3	0	0	1	0.989461	0	2.22815	0.663489	0	0.845184	2.82375	5.56702	0	0	0.944623	1.27833	1.27833	0.739719	0.89694	0.824714	0.409534	NA	1.27833	1.22047	0.891003	1.36977	0.170758	NA	1.27833	1.3056	0.896322	1.45662	0.145221	NA	1.27833	0.480753	0.891028	0.539549	0.589508	NA	1.27833	0.565883
2410006H16Rik	99	42	63	112	84	193	44	12	18	50	68	97.9566	55.608	46.7911	74.3108	64.0172	81.5603	62.1226	22.2681	34.3037	43.1518	64.2344	58.7568	58.7568	-0.692338	0.395378	-1.75108	0.0799323	0.361847	58.7568	-0.393603	0.433777	-0.907386	0.364203	0.581785	58.7568	-0.825218	0.390435	-2.11359	0.0345505	0.107601	58.7568	0.298735	0.416564	0.71714	0.473288	0.813184	58.7568	-0.13288
2410007B07Rik	0	0	11	0	0	0	2	0	0	0	0	0	0	8.16988	0	0	0	2.82375	0	0	0	0	0.999422	0.999422	-0.506558	0.744088	-0.680778	NA	NA	0.999422	0.363712	0.692173	0.525464	NA	NA	0.999422	0.516595	0.741562	0.696631	NA	NA	0.999422	0.87027	0.704678	1.23499	NA	NA	0.999422	1.02315
2410015M20Rik	47	43	65	46	38	85	55	20	22	40	50	46.5047	56.932	48.2766	30.5205	28.9602	35.9203	77.6532	37.1134	41.9267	34.5215	47.2312	44.1418	44.1418	0.0712566	0.335401	0.212452	0.831754	0.955732	44.1418	0.363291	0.371425	0.978102	0.328024	0.547064	44.1418	0.704898	0.334296	2.10861	0.0349785	0.108553	44.1418	0.292034	0.361378	0.808113	0.419026	0.782195	44.1418	0.633642
2410016O06Rik	44	25	55	51	44	81	34	23	28	37	50	43.5363	33.1	40.8494	33.838	33.5328	34.23	48.0038	42.6805	53.3613	31.9324	47.2312	40.2087	40.2087	0.273789	0.306303	0.893852	0.371401	0.743276	40.2087	0.273306	0.33434	0.817448	0.413672	0.626554	40.2087	0.487673	0.298646	1.63295	0.10248	0.23802	40.2087	-0.000483672	0.324592	-0.00149009	0.998811	0.999435	40.2087	0.213884
2410089E03Rik	27	14	32	39	39	71	24	18	10	40	30	26.7154	18.536	23.7669	25.8761	29.7223	30.004	33.885	33.4021	19.0576	34.5215	28.3387	27.6205	27.6205	0.309995	0.366707	0.845349	0.397916	0.759231	27.6205	-0.108855	0.388292	-0.280343	0.779214	0.889779	27.6205	0.0228848	0.34915	0.0655444	0.947741	0.975179	27.6205	-0.41885	0.375959	-1.11409	0.265242	0.674624	27.6205	-0.287111
2410114N07Rik	0	0	0	0	0	0	0	0	0	11	0	0	0	0	0	0	0	0	0	0	9.4934	0	0.863037	0.863037	0	0.654438	0	1	NA	0.863037	-0.86043	0.61647	-1.39574	0.162794	NA	0.863037	0	0.659701	0	1	NA	0.863037	-0.954286	0.618723	-1.54235	0.122989	NA	0.863037	0
2410127L17Rik	23	10	18	28	13	41	10	2	7	11	15	22.7576	13.24	13.3689	18.5777	9.90743	17.3263	14.1188	3.71134	13.3403	9.4934	14.1694	13.6374	13.6374	-0.57969	0.525454	-1.10322	0.269933	0.65212	13.6374	-0.14269	0.573487	-0.248811	0.803507	0.903348	13.6374	-0.491538	0.515241	-0.953997	0.340085	0.538104	13.6374	0.437	0.534786	0.817149	0.413843	0.779299	13.6374	0.0881515
2410131K14Rik	28	19	30	39	35	65	23	15	4	32	21	27.7049	25.156	22.2815	25.8761	26.6738	27.4685	32.4732	27.8351	7.62304	27.6172	19.8371	24.5951	24.5951	-0.104011	0.418614	-0.248465	0.803775	0.947438	24.5951	-0.0386603	0.454845	-0.0849967	0.932264	0.966379	24.5951	-0.196598	0.406951	-0.483101	0.629024	0.78277	24.5951	0.0653506	0.43463	0.150359	0.880481	0.971869	24.5951	-0.0925875
2500004C02Rik	0	1	2	6	0	3	1	0	0	0	0	0	1.324	1.48543	3.98094	0	1.26778	1.41188	0	0	0	0	0.860911	0.860911	-0.226975	0.863052	-0.262992	0.792557	NA	0.860911	0.409472	0.824638	0.496547	0.619509	NA	0.860911	-0.686548	0.871909	-0.787408	0.431043	NA	0.860911	0.636447	0.836653	0.760706	0.446832	NA	0.860911	-0.459573
2510002D24Rik	63	51	72	52	83	106	38	37	39	52	39	62.336	67.524	53.4756	34.5014	63.2551	44.7948	53.6513	68.6599	74.3246	44.8779	36.8403	54.931	54.931	0.0961264	0.307669	0.312435	0.75471	0.930144	54.931	0.644992	0.345871	1.86483	0.0622048	0.177764	54.931	0.448553	0.303882	1.47608	0.139923	0.295723	54.931	0.548865	0.33713	1.62805	0.103514	0.469637	54.931	0.352426
2510003E04Rik	40	38	63	48	45	102	65	29	48	47	44	39.5784	50.312	46.7911	31.8475	34.2949	43.1044	91.772	53.8145	91.4765	40.5627	41.5634	51.3743	51.3743	0.781208	0.299975	2.60424	0.00920777	0.0910594	51.3743	0.920202	0.332595	2.76673	0.00566209	0.0291165	51.3743	1.08197	0.294183	3.67787	0.000235191	0.00201536	51.3743	0.138994	0.332655	0.417833	0.676069	0.903765	51.3743	0.300759
2510009E07Rik	45	34	80	54	44	110	42	33	18	51	59	44.5257	45.016	59.4173	35.8284	33.5328	46.4851	59.2988	61.2372	34.3037	44.0149	55.7328	47.2175	47.2175	0.0519055	0.320809	0.161795	0.871467	0.970475	47.2175	0.0589563	0.350614	0.168151	0.866464	0.935829	47.2175	0.403404	0.316446	1.2748	0.202382	0.383548	47.2175	0.00705079	0.339327	0.0207787	0.983422	0.996747	47.2175	0.351498
2510039O18Rik	331	242	458	513	524	782	187	200	220	448	375	327.512	320.408	340.164	340.37	399.345	330.467	264.021	371.134	419.267	386.64	354.234	350.324	350.324	0.0865771	0.205052	0.42222	0.672864	0.898687	350.324	-0.0797681	0.22645	-0.352255	0.724647	0.857708	350.324	-0.0249256	0.202875	-0.122862	0.902216	0.953631	350.324	-0.166345	0.223778	-0.74335	0.45727	0.803635	350.324	-0.111503
2510049J12Rik	41	29	46	61	54	93	33	21	30	42	40	40.5679	38.396	34.165	40.4728	41.1539	39.3011	46.5919	38.9691	57.1728	36.2475	37.7849	40.9839	40.9839	0.329366	0.296989	1.10902	0.267422	0.650523	40.9839	0.348272	0.324503	1.07325	0.283161	0.499246	40.9839	0.231344	0.284723	0.812521	0.416493	0.610291	40.9839	0.0189053	0.315204	0.059978	0.952173	0.99001	40.9839	-0.0980226
2610001J05Rik	15	8	22	31	20	47	14	11	7	22	31	14.8419	10.592	16.3398	20.5682	15.2422	19.8618	19.7663	20.4124	13.3403	18.9868	29.2833	18.1123	18.1123	0.32038	0.440542	0.727241	0.467078	0.80518	18.1123	-0.392758	0.456613	-0.860154	0.389704	0.604697	18.1123	-0.0519824	0.417301	-0.124568	0.900865	0.953298	18.1123	-0.713138	0.441351	-1.6158	0.106137	0.474425	18.1123	-0.372363
2610002J02Rik	349	254	343	372	398	403	215	219	156	344	294	345.322	336.296	254.752	246.818	303.32	170.305	303.554	406.392	297.299	296.885	277.719	294.424	294.424	0.104177	0.255606	0.407569	0.68359	0.902871	294.424	0.218716	0.283481	0.771535	0.44039	0.649632	294.424	0.476506	0.254722	1.87069	0.0613881	0.16549	294.424	0.114539	0.281373	0.40707	0.683956	0.905886	294.424	0.372329
2610002M06Rik	27	13	33	41	42	70	21	3	26	29	30	26.7154	17.212	24.5096	27.2031	32.0086	29.5814	29.6494	5.56702	49.5498	25.0281	28.3387	26.8512	26.8512	0.274522	0.476573	0.576033	0.564593	0.855633	26.8512	0.0756393	0.514213	0.147097	0.883055	0.943249	26.8512	-0.0641016	0.464341	-0.138049	0.890202	0.946915	26.8512	-0.198882	0.505716	-0.393268	0.694121	0.91074	26.8512	-0.338623
2610005L07Rik	10	10	10	23	19	29	3	5	9	9	13	9.89461	13.24	7.42717	15.2603	14.4801	12.2552	4.23563	9.27836	17.1518	7.76733	12.2801	11.2064	11.2064	-0.00579987	0.547834	-0.0105869	0.991553	0.997973	11.2064	-0.0142152	0.586394	-0.0242418	0.98066	0.990296	11.2064	-0.454274	0.523779	-0.867302	0.385777	0.581845	11.2064	-0.00841536	0.559495	-0.015041	0.987999	0.997154	11.2064	-0.448475
2610008E11Rik	3	3	2	3	3	12	3	0	1	0	1	2.96838	3.972	1.48543	1.99047	2.28633	5.07111	4.23563	0	1.90576	0	0.944623	2.25998	2.25998	-0.240904	0.844294	-0.285332	0.77539	NA	2.25998	0.981516	0.884705	1.10943	0.267246	0.482155	2.25998	-0.444939	0.82879	-0.536854	0.591369	0.75601	2.25998	1.22242	0.867126	1.40974	0.158617	NA	2.25998	-0.204035
2610015P09Rik	4	4	6	11	6	8	2	4	2	3	2	3.95784	5.296	4.4563	7.29838	4.57266	3.38074	2.82375	7.42269	3.81152	2.58911	1.88925	4.31802	4.31802	0.00581035	0.705463	0.00823622	0.993429	0.998303	4.31802	0.745009	0.770724	0.966635	0.333726	0.55232	4.31802	-0.125094	0.682813	-0.183204	0.854638	0.925887	4.31802	0.739198	0.744567	0.99279	0.320813	0.720219	4.31802	-0.130904
2610018G03Rik	2	3	8	5	9	11	4	2	3	5	6	1.97892	3.972	5.94173	3.31745	6.85899	4.64851	5.64751	3.71134	5.71728	4.31518	5.66774	4.70697	4.70697	0.260257	0.695416	0.374247	0.708221	0.911654	4.70697	0.0189603	0.725603	0.0261305	0.979153	0.989604	4.70697	0.0341097	0.668135	0.0510521	0.959284	0.980944	4.70697	-0.241297	0.705129	-0.342202	0.732199	0.92427	4.70697	-0.226147
2610020C07Rik	1	0	0	4	1	5	1	1	0	0	1	0.989461	0	0	2.65396	0.76211	2.11296	1.41188	1.85567	0	0	0.944623	0.975515	0.975515	0.685611	0.892907	0.767842	0.442581	NA	0.975515	0.468007	0.882643	0.530234	0.59595	NA	0.975515	-0.520424	0.89419	-0.582006	0.560563	NA	0.975515	-0.217605	0.884256	-0.246088	0.805614	NA	0.975515	-1.20603
2610020H08Rik	0	1	1	3	5	8	0	1	0	1	3	0	1.324	0.742717	1.99047	3.81055	3.38074	0	1.85567	0	0.863037	2.83387	1.52737	1.52737	0.0330594	0.895523	0.0369163	0.970552	NA	1.52737	-0.752122	0.896838	-0.838638	0.401673	NA	1.52737	-1.35882	0.876343	-1.55056	0.121007	NA	1.52737	-0.785181	0.892998	-0.879265	0.379258	NA	1.52737	-1.39188
2610034B18Rik	42	32	70	70	68	151	22	21	24	68	61	41.5574	42.368	51.9902	46.4443	51.8235	63.8114	31.0613	38.9691	45.7382	58.6865	57.622	48.1883	48.1883	-0.246301	0.309937	-0.79468	0.4268	0.778807	48.1883	-0.585187	0.330748	-1.76928	0.076847	0.206603	48.1883	-0.492845	0.299073	-1.64791	0.099372	0.232756	48.1883	-0.338886	0.309351	-1.09547	0.273309	0.682164	48.1883	-0.246544
2610035D17Rik	24	13	22	23	23	53	2	8	12	26	34	23.7471	17.212	16.3398	15.2603	17.5285	22.3974	2.82375	14.8454	22.8691	22.439	32.1172	18.8709	18.8709	-0.498181	0.506302	-0.983961	0.325135	0.704894	18.8709	-0.961596	0.535895	-1.79437	0.0727539	0.19817	18.8709	-0.457415	0.496499	-0.92128	0.356904	0.5546	18.8709	-0.463415	0.502226	-0.922721	0.356153	0.744373	18.8709	0.0407662
2610203C20Rik	2	1	1	1	3	9	0	0	0	7	2	1.97892	1.324	0.742717	0.663489	2.28633	3.80333	0	0	0	6.04126	1.88925	1.70266	1.70266	-0.894039	0.891188	-1.0032	0.315765	NA	1.70266	-1.87241	0.893994	-2.09443	0.0362217	NA	1.70266	-1.42172	0.881404	-1.61302	0.10674	0.24473	1.70266	-0.978368	0.883614	-1.10723	0.268193	NA	1.70266	-0.527684
2610301B20Rik	7	3	16	19	10	29	5	6	5	7	13	6.92623	3.972	11.8835	12.6063	7.6211	12.2552	7.05938	11.134	9.5288	6.04126	12.2801	9.2098	9.2098	0.183193	0.583905	0.313738	0.75372	0.929903	9.2098	0.0032707	0.618596	0.0052873	0.995781	0.997517	9.2098	-0.235138	0.558279	-0.421185	0.67362	0.813495	9.2098	-0.179923	0.597981	-0.300883	0.763504	0.933296	9.2098	-0.418332
2610305D13Rik	0	0	5	1	3	4	1	0	0	1	0	0	0	3.71358	0.663489	2.28633	1.69037	1.41188	0	0	0.863037	0	0.966244	0.966244	-0.490979	0.884775	-0.554919	0.57895	NA	0.966244	0.0602556	0.861572	0.0699368	0.944244	NA	0.966244	-0.613711	0.887845	-0.691237	0.489417	NA	0.966244	0.551234	0.874391	0.630421	0.528419	NA	0.966244	-0.122732
2610306M01Rik	6	2	5	9	4	14	1	0	1	4	6	5.93677	2.648	3.71358	5.9714	3.04844	5.91629	1.41188	0	1.90576	3.45215	5.66774	3.60655	3.60655	-1.18163	0.795228	-1.48589	0.137307	0.477749	3.60655	-1.2662	0.821435	-1.54144	0.123209	0.288782	3.60655	-1.43144	0.77719	-1.84182	0.0655016	0.172761	3.60655	-0.0845706	0.743122	-0.113804	0.909393	0.981728	3.60655	-0.249819
2610307P16Rik	2	0	3	5	8	12	0	0	0	6	2	1.97892	0	2.22815	3.31745	6.09688	5.07111	0	0	0	5.17822	1.88925	2.34182	2.34182	-0.992371	0.880827	-1.12663	0.259897	NA	2.34182	-1.80447	0.886051	-2.03653	0.0416969	0.133456	2.34182	-2.24387	0.858662	-2.61321	0.00896955	0.0382541	2.34182	-0.812099	0.85669	-0.94795	0.343155	NA	2.34182	-1.2515
2610318N02Rik	28	14	10	25	24	33	5	4	7	28	13	27.7049	18.536	7.42717	16.5872	18.2906	13.9455	7.05938	7.42269	13.3403	24.165	12.2801	15.1599	15.1599	-0.833772	0.554309	-1.50416	0.132539	0.469968	15.1599	-0.871931	0.59155	-1.47398	0.140488	0.317121	15.1599	-0.722674	0.545951	-1.3237	0.185603	0.361931	15.1599	-0.0381592	0.547379	-0.0697126	0.944422	0.988643	15.1599	0.111097
2610507B11Rik	628	387	804	822	733	1808	494	390	263	730	697	621.382	512.388	597.144	545.388	558.626	764.047	697.467	723.712	501.215	630.017	658.403	619.072	619.072	0.149163	0.214034	0.696913	0.485857	0.815083	619.072	-0.00607285	0.237337	-0.0255874	0.979586	0.989815	619.072	0.0403233	0.212852	0.189443	0.849746	0.922801	619.072	-0.155236	0.236061	-0.657611	0.510788	0.830274	619.072	-0.10884
2610507I01Rik	12	13	3	1	0	0	0	0	0	9	11	11.8735	17.212	2.22815	0.663489	0	0	0	0	0	7.76733	10.3909	4.55776	4.55776	-3.04417	0.855747	-3.55733	0.000374648	0.00739828	4.55776	-2.77736	0.876342	-3.16926	0.00152826	0.0104111	4.55776	0.340203	0.887595	0.383286	0.701508	0.832307	4.55776	0.266811	0.80139	0.332936	0.739183	0.926731	4.55776	3.38437
2610524H06Rik	3	3	8	7	9	20	2	0	2	14	10	2.96838	3.972	5.94173	4.64443	6.85899	8.45184	2.82375	0	3.81152	12.0825	9.44623	5.54558	5.54558	-0.660367	0.727308	-0.90796	0.363899	0.73791	5.54558	-1.75178	0.733035	-2.38976	0.0168593	0.0676465	5.54558	-1.19267	0.699143	-1.7059	0.0880263	0.212917	5.54558	-1.09141	0.660795	-1.65167	0.0986027	0.461199	5.54558	-0.532303
2610528J11Rik	93	71	103	114	99	164	60	58	60	76	85	92.0199	94.0041	76.4998	75.6378	75.4489	69.3051	84.7126	107.629	114.346	65.5908	80.293	85.0442	85.0442	0.21887	0.238763	0.916683	0.359309	0.733656	85.0442	0.469708	0.26557	1.76868	0.0769479	0.206749	85.0442	0.462466	0.234316	1.97368	0.0484177	0.139093	85.0442	0.250838	0.258983	0.968551	0.332769	0.727593	85.0442	0.243597
2700029M09Rik	2	1	1	2	0	4	0	1	1	1	2	1.97892	1.324	0.742717	1.32698	0	1.69037	0	1.85567	1.90576	0.863037	1.88925	1.23425	1.23425	-0.0929713	0.893632	-0.104038	0.91714	NA	1.23425	-0.106021	0.898094	-0.118051	0.906027	NA	1.23425	0.0991013	0.889169	0.111454	0.911256	NA	1.23425	-0.0130499	0.893879	-0.0145991	0.988352	NA	1.23425	0.192073
2700038G22Rik	13	13	14	6	5	18	10	1	18	13	11	12.863	17.212	10.398	3.98094	3.81055	7.60666	14.1188	1.85567	34.3037	11.2195	10.3909	11.6145	11.6145	0.273652	0.607998	0.450087	0.652647	0.891637	11.6145	0.540572	0.657344	0.822357	0.410874	0.623792	11.6145	1.43374	0.616419	2.32592	0.020023	0.071163	11.6145	0.266919	0.648531	0.411575	0.680651	0.905377	11.6145	1.16009
2700046A07Rik	3	2	2	3	5	0	2	0	0	0	3	2.96838	2.648	1.48543	1.99047	3.81055	0	2.82375	0	0	0	2.83387	1.68731	1.68731	-0.592179	0.895925	-0.660969	0.508632	NA	1.68731	-0.194973	0.895097	-0.217824	0.827566	NA	1.68731	-0.401953	0.894375	-0.449423	0.653126	0.800096	1.68731	0.397205	0.895085	0.443763	0.657214	NA	1.68731	0.190226
2700046G09Rik	7	3	5	8	7	7	2	3	5	5	1	6.92623	3.972	3.71358	5.30791	5.33477	2.95814	2.82375	5.56702	9.5288	4.31518	0.944623	4.672	4.672	0.200776	0.701719	0.28612	0.774786	0.938226	4.672	0.838939	0.762583	1.10013	0.271276	0.486645	4.672	0.306761	0.685588	0.447443	0.654555	0.801169	4.672	0.638164	0.745256	0.856302	0.391831	0.764617	4.672	0.105986
2700049A03Rik	26	10	34	34	45	46	13	5	8	36	27	25.726	13.24	25.2524	22.5586	34.2949	19.4392	18.3544	9.27836	15.2461	31.0693	25.5048	21.8149	21.8149	-0.539898	0.454451	-1.18802	0.234824	0.613539	21.8149	-0.889827	0.481545	-1.84786	0.0646226	0.182978	21.8149	-0.737368	0.441456	-1.67031	0.0948579	0.224794	21.8149	-0.34993	0.443643	-0.788765	0.430249	0.789163	21.8149	-0.19747
2700054A10Rik	2	2	8	7	2	5	1	0	2	1	5	1.97892	2.648	5.94173	4.64443	1.52422	2.11296	1.41188	0	3.81152	0.863037	4.72312	2.69635	2.69635	-0.71969	0.835237	-0.86166	0.388875	NA	2.69635	-0.42052	0.865048	-0.486124	0.626879	0.794735	2.69635	-0.422434	0.828404	-0.509937	0.610095	0.770069	2.69635	0.29917	0.831224	0.359915	0.718911	NA	2.69635	0.297256
2700060E02Rik	331	221	501	469	318	762	227	176	169	341	303	327.512	292.604	372.101	311.176	242.351	322.015	320.496	326.598	322.073	294.295	286.221	310.677	310.677	-0.0378412	0.186898	-0.20247	0.839549	0.959463	310.677	0.152002	0.207594	0.732211	0.46404	0.668442	310.677	0.141952	0.185187	0.766533	0.443359	0.633885	310.677	0.189844	0.203949	0.930839	0.351937	0.741395	310.677	0.179793
2700062C07Rik	19	13	27	28	28	44	14	6	6	16	19	18.7998	17.212	20.0533	18.5777	21.3391	18.5941	19.7663	11.134	11.4346	13.8086	17.9478	17.1516	17.1516	-0.355028	0.435345	-0.81551	0.414781	0.770708	17.1516	-0.12244	0.47422	-0.258192	0.796259	0.898836	17.1516	-0.401907	0.421195	-0.954205	0.33998	0.538104	17.1516	0.232588	0.4377	0.531387	0.595151	0.869281	17.1516	-0.046879
2700081O15Rik	16	12	49	41	33	63	16	12	5	51	28	15.8314	15.888	36.3931	27.2031	25.1496	26.6233	22.59	22.2681	9.5288	44.0149	26.4495	24.7218	24.7218	-0.311273	0.462106	-0.673596	0.500568	0.822918	24.7218	-0.868219	0.489956	-1.77203	0.0763892	0.205539	24.7218	-0.481565	0.450645	-1.06861	0.285244	0.480588	24.7218	-0.556946	0.464474	-1.19909	0.230493	0.639041	24.7218	-0.170293
2700089E24Rik	97	115	165	179	131	191	150	113	82	143	129	95.9777	152.26	122.548	118.765	99.8364	80.7151	211.782	209.691	156.272	123.414	121.856	135.738	135.738	0.63554	0.254047	2.50166	0.0123611	0.112035	135.738	0.6396	0.280862	2.27728	0.0227696	0.0855603	135.738	0.937325	0.251424	3.72806	0.000192958	0.00171898	135.738	0.00406017	0.27997	0.0145021	0.988429	0.997166	135.738	0.301786
2700094K13Rik	54	30	86	107	86	153	34	41	26	107	110	53.4309	39.72	63.8736	70.9934	65.5414	64.6566	48.0038	76.0825	49.5498	92.3449	103.909	66.1914	66.1914	0.114622	0.292304	0.392133	0.69496	0.906203	66.1914	-0.745824	0.308415	-2.41824	0.0155956	0.0639068	66.1914	-0.213596	0.281749	-0.758108	0.448386	0.638443	66.1914	-0.860446	0.297328	-2.89392	0.00380461	0.0944838	66.1914	-0.328218
2700097O09Rik	5	0	4	6	3	10	3	1	0	0	3	4.94731	0	2.97087	3.98094	2.28633	4.22592	4.23563	1.85567	0	0	2.83387	2.48514	2.48514	-0.229562	0.858771	-0.267315	0.789227	NA	2.48514	0.316225	0.884321	0.35759	0.72065	0.85522	2.48514	-0.504329	0.846592	-0.595716	0.551365	0.725491	2.48514	0.545787	0.869709	0.627551	0.530298	NA	2.48514	-0.274766
2810001G20Rik	1	0	1	0	1	3	0	0	0	0	5	0.989461	0	0.742717	0	0.76211	1.26778	0	0	0	0	4.72312	0.77138	0.77138	-0.299161	0.849478	-0.352171	0.72471	NA	0.77138	-1.02747	0.831642	-1.23547	0.216657	NA	0.77138	-0.360783	0.858139	-0.420424	0.674175	NA	0.77138	-0.728305	0.840741	-0.866265	0.386345	NA	0.77138	-0.0616215
2810002D19Rik	4	0	0	1	4	3	0	0	0	1	1	3.95784	0	0	0.663489	3.04844	1.26778	0	0	0	0.863037	0.944623	0.976837	0.976837	-0.811622	0.880622	-0.921646	0.356713	NA	0.976837	-0.563715	0.86025	-0.655292	0.512279	NA	0.976837	-0.993071	0.884504	-1.12274	0.261546	NA	0.976837	0.247907	0.874596	0.283453	0.77683	NA	0.976837	-0.181449
2810004N23Rik	13	14	19	22	19	59	10	6	12	23	20	12.863	18.536	14.1116	14.5968	14.4801	24.9329	14.1188	11.134	22.8691	19.8498	18.8925	16.9441	16.9441	0.0820059	0.465417	0.176199	0.860138	0.96743	16.9441	-0.260526	0.49292	-0.528537	0.597127	0.774343	16.9441	-0.188045	0.446491	-0.421161	0.673637	0.813495	16.9441	-0.342532	0.471562	-0.726378	0.467607	0.81048	16.9441	-0.27005
2810006K23Rik	2	7	11	6	5	14	10	4	5	8	4	1.97892	9.26801	8.16988	3.98094	3.81055	5.91629	14.1188	7.42269	9.5288	6.90429	3.77849	6.80706	6.80706	0.611716	0.624241	0.979937	0.327117	0.706538	6.80706	0.818261	0.67415	1.21377	0.224837	0.432105	6.80706	1.01617	0.614882	1.65263	0.0984055	0.231246	6.80706	0.206544	0.66921	0.308639	0.757596	0.931854	6.80706	0.404458
2810008D09Rik	11	6	13	11	14	21	15	4	3	18	8	10.8841	7.94401	9.65532	7.29838	10.6695	8.87443	21.1782	7.42269	5.71728	15.5347	7.55699	10.2487	10.2487	0.277951	0.564368	0.492499	0.622366	0.877966	10.2487	0.0324557	0.598809	0.0542005	0.956775	0.979088	10.2487	0.370185	0.549864	0.67323	0.500801	0.684431	10.2487	-0.245495	0.583818	-0.420499	0.674121	0.90282	10.2487	0.0922345
2810021J22Rik	11	4	7	6	5	14	2	2	2	8	4	10.8841	5.296	5.19902	3.98094	3.81055	5.91629	2.82375	3.71134	3.81152	6.90429	3.77849	5.10148	5.10148	-0.866382	0.691541	-1.25283	0.210268	0.58668	5.10148	-0.506358	0.736565	-0.687458	0.491794	0.692481	5.10148	-0.333445	0.687102	-0.485291	0.62747	0.781703	5.10148	0.360024	0.673491	0.534565	0.592951	0.868327	5.10148	0.532938
2810025M15Rik	22	9	37	23	19	49	10	8	3	20	25	21.7681	11.916	27.4805	15.2603	14.4801	20.707	14.1188	14.8454	5.71728	17.2607	23.6156	17.0154	17.0154	-0.759907	0.486085	-1.56332	0.117978	0.444007	17.0154	-0.723113	0.521405	-1.38685	0.165486	0.353594	17.0154	-0.481927	0.4792	-1.00569	0.314564	0.512269	17.0154	0.0367941	0.476495	0.0772182	0.93845	0.988132	17.0154	0.27798
2810029C07Rik	2	1	2	1	2	6	1	2	0	1	2	1.97892	1.324	1.48543	0.663489	1.52422	2.53555	1.41188	3.71134	0	0.863037	1.88925	1.58065	1.58065	0.047481	0.873659	0.0543473	0.956658	NA	1.58065	0.176696	0.890059	0.198522	0.842637	NA	1.58065	0.0322494	0.861544	0.0374321	0.97014	NA	1.58065	0.129215	0.878555	0.147077	0.883071	NA	1.58065	-0.0152316
2810403A07Rik	37	31	99	89	72	176	38	49	40	72	90	36.6101	41.044	73.5289	59.0506	54.8719	74.3762	53.6513	90.9279	76.2304	62.1386	85.0161	64.3133	64.3133	0.49955	0.34335	1.45493	0.145689	0.49214	64.3133	-0.00432412	0.371137	-0.011651	0.990704	0.995284	64.3133	0.207286	0.334668	0.619377	0.535668	0.713294	64.3133	-0.503875	0.367938	-1.36946	0.170857	0.57592	64.3133	-0.292265
2810408A11Rik	11	7	24	30	28	38	10	6	7	20	19	10.8841	9.26801	17.8252	19.9047	21.3391	16.0585	14.1188	11.134	13.3403	17.2607	17.9478	15.371	15.371	-0.00628444	0.472027	-0.0133137	0.989377	0.99731	15.371	-0.407487	0.495467	-0.822429	0.410833	0.623792	15.371	-0.515593	0.447207	-1.15292	0.248944	0.438921	15.371	-0.401202	0.466967	-0.859166	0.390249	0.762986	15.371	-0.509308
2810408M09Rik	4	4	14	13	6	16	3	4	6	8	10	3.95784	5.296	10.398	8.62536	4.57266	6.76147	4.23563	7.42269	11.4346	6.90429	9.44623	7.1868	7.1868	0.131055	0.623361	0.210239	0.833481	0.957074	7.1868	-0.0991462	0.65653	-0.151016	0.879963	0.941312	7.1868	0.14596	0.605282	0.241143	0.809444	0.901158	7.1868	-0.230201	0.633535	-0.36336	0.716336	0.919068	7.1868	0.0149049
2810410L24Rik	8	5	14	6	2	5	3	5	7	2	12	7.91569	6.62	10.398	3.98094	1.52422	2.11296	4.23563	9.27836	13.3403	1.72607	11.3355	6.58797	6.58797	0.0352055	0.666718	0.0528042	0.957888	0.990691	6.58797	0.368929	0.716194	0.515125	0.606466	0.780802	6.58797	1.46254	0.684958	2.13522	0.0327427	0.103133	6.58797	0.333724	0.698414	0.477831	0.632771	0.884611	6.58797	1.42733
2810417H13Rik	2	0	7	14	5	38	0	4	0	22	14	1.97892	0	5.19902	9.28885	3.81055	16.0585	0	7.42269	0	18.9868	13.2247	6.90637	6.90637	-0.0108461	0.807942	-0.0134244	0.989289	0.997305	6.90637	-1.966	0.812988	-2.41824	0.0155958	0.0639068	6.90637	-1.47256	0.778121	-1.89245	0.0584305	0.159872	6.90637	-1.95515	0.790824	-2.4723	0.0134246	0.188022	6.90637	-1.46171
2810428I15Rik	243	209	207	163	119	228	184	100	82	171	119	240.439	276.716	153.742	108.149	90.6911	96.351	259.785	185.567	156.272	147.579	112.41	166.155	166.155	-0.142854	0.281135	-0.508135	0.611359	0.873298	166.155	0.610784	0.314584	1.94156	0.0521904	0.157319	166.155	1.0064	0.282868	3.55784	0.000373913	0.00293176	166.155	0.753638	0.310619	2.42625	0.015256	0.198386	166.155	1.14926
2810433D01Rik	0	0	9	2	3	6	0	0	0	10	8	0	0	6.68445	1.32698	2.28633	2.53555	0	0	0	8.63037	7.55699	2.63824	2.63824	-1.28119	0.889962	-1.4396	0.14998	NA	2.63824	-2.3722	0.894778	-2.65115	0.00802171	0.0383774	2.63824	-1.13882	0.886931	-1.284	0.199144	0.379536	2.63824	-1.091	0.883267	-1.23519	0.216759	NA	2.63824	0.142377
2810459M11Rik	21	9	53	57	33	112	9	8	1	35	37	20.7787	11.916	39.364	37.8189	25.1496	47.3303	12.7069	14.8454	1.90576	30.2063	34.9511	25.1794	25.1794	-1.14251	0.531975	-2.14768	0.0317392	0.207017	25.1794	-1.50517	0.564644	-2.66569	0.00768301	0.0370163	25.1794	-1.6929	0.520928	-3.24978	0.00115494	0.00735607	25.1794	-0.362653	0.517559	-0.7007	0.48349	0.818696	25.1794	-0.550389
2810468N07Rik	0	1	3	2	10	11	0	0	0	2	0	0	1.324	2.22815	1.32698	7.6211	4.64851	0	0	0	1.72607	0	1.71589	1.71589	-0.808823	0.893843	-0.904883	0.365527	NA	1.71589	-0.632595	0.88953	-0.711156	0.476987	NA	1.71589	-2.06616	0.888893	-2.32442	0.0201032	0.0713356	1.71589	0.176228	0.895236	0.196851	0.843944	NA	1.71589	-1.25733
2810471M01Rik	1	0	0	0	0	0	1	4	4	1	2	0.989461	0	0	0	0	0	1.41188	7.42269	7.62304	0.863037	1.88925	1.8363	1.8363	2.26335	0.893559	2.53296	0.0113104	NA	1.8363	1.40406	0.89354	1.57134	0.116104	NA	1.8363	2.96665	0.89356	3.32003	0.000900074	0.00599503	1.8363	-0.859295	0.896259	-0.958757	0.337681	NA	1.8363	0.703298
2810474O19Rik	13	10	28	56	42	111	5	5	3	31	25	12.863	13.24	20.7961	37.1554	32.0086	46.9077	7.05938	9.27836	5.71728	26.7541	23.6156	21.3996	21.3996	-0.978778	0.493255	-1.98432	0.0472198	0.265308	21.3996	-1.59705	0.508879	-3.13837	0.00169888	0.0112893	21.3996	-2.21386	0.467944	-4.73105	2.23366e-06	4.06531e-05	21.3996	-0.618275	0.431578	-1.43259	0.151975	0.548728	21.3996	-1.23509
2900005J15Rik	2	3	0	5	2	4	4	4	0	1	3	1.97892	3.972	0	3.31745	1.52422	1.69037	5.64751	7.42269	0	0.863037	2.83387	2.6591	2.6591	0.864036	0.847601	1.01939	0.308018	NA	2.6591	0.825895	0.868927	0.950477	0.34187	0.560496	2.6591	0.710637	0.83216	0.853967	0.393123	0.589119	2.6591	-0.0381408	0.870223	-0.0438287	0.965041	NA	2.6591	-0.153399
2900008C10Rik	19	14	23	21	12	25	7	10	16	15	17	18.7998	18.536	17.0825	13.9333	9.14532	10.5648	9.88314	18.5567	30.4922	12.9455	16.0586	15.9998	15.9998	0.0750132	0.457422	0.163991	0.869738	0.970027	15.9998	0.373537	0.50283	0.742869	0.457561	0.662721	15.9998	0.721355	0.455709	1.58293	0.113438	0.255712	15.9998	0.298524	0.485104	0.615381	0.538303	0.84374	15.9998	0.646341
2900009J06Rik	2	2	3	4	1	11	0	0	3	4	5	1.97892	2.648	2.22815	2.65396	0.76211	4.64851	0	0	5.71728	3.45215	4.72312	2.61929	2.61929	-0.19029	0.850151	-0.223831	0.822889	NA	2.61929	-0.758528	0.864813	-0.877101	0.380432	0.596497	2.61929	-0.401388	0.83493	-0.480744	0.630698	0.78416	2.61929	-0.568238	0.842898	-0.674148	0.500217	NA	2.61929	-0.211098
2900026A02Rik	557	452	836	1156	1236	1744	379	324	266	997	776	551.13	598.448	620.911	766.994	941.968	737.001	535.101	601.238	506.932	860.448	733.028	677.563	677.563	-0.10699	0.173579	-0.616377	0.537646	0.842774	677.563	-0.535015	0.191482	-2.79407	0.00520487	0.0274248	677.563	-0.567673	0.17172	-3.30581	0.000947034	0.00623458	677.563	-0.428024	0.189001	-2.26467	0.0235329	0.244036	677.563	-0.460682
2900056M20Rik	9	5	10	18	9	25	14	3	13	15	13	8.90515	6.62	7.42717	11.9428	6.85899	10.5648	19.7663	5.56702	24.7749	12.9455	12.2801	11.6048	11.6048	1.01522	0.53687	1.89099	0.0586251	0.304218	11.6048	0.377539	0.558717	0.675725	0.499215	0.699148	11.6048	0.697493	0.50864	1.37129	0.170285	0.340343	11.6048	-0.637679	0.565847	-1.12695	0.259765	0.668083	11.6048	-0.317725
2900076A07Rik	2	0	2	0	0	8	2	2	0	0	2	1.97892	0	1.48543	0	0	3.38074	2.82375	3.71134	0	0	1.88925	1.38813	1.38813	0.416489	0.894242	0.465745	0.641398	NA	1.38813	0.52014	0.880055	0.591031	0.554499	NA	1.38813	0.419958	0.895852	0.468781	0.639226	NA	1.38813	0.103652	0.882193	0.117493	0.906469	NA	1.38813	0.00346993
2900097C17Rik	91	98	154	247	86	251	108	57	82	128	71	90.041	129.752	114.378	163.882	65.5414	106.071	152.483	105.773	156.272	110.469	67.0683	114.703	114.703	0.302128	0.347519	0.869387	0.384636	0.750595	114.703	0.607196	0.384881	1.57762	0.114653	0.274195	114.703	0.293255	0.344413	0.851463	0.394512	0.59025	114.703	0.305068	0.382283	0.798014	0.424862	0.785238	114.703	-0.00887307
3000002C10Rik	63	60	124	69	124	194	38	27	16	79	33	62.336	79.4401	92.0969	45.7808	94.5016	81.9829	53.6513	50.1031	30.4922	68.1799	31.1726	62.7034	62.7034	-0.755556	0.387642	-1.94911	0.0512825	0.2802	62.7034	-0.142008	0.428762	-0.331204	0.74049	0.86779	62.7034	-0.683643	0.384106	-1.77983	0.0751042	0.190768	62.7034	0.613548	0.412661	1.48681	0.137065	0.529522	62.7034	0.0719126
3010026O09Rik	12	17	13	14	6	6	11	10	8	9	9	11.8735	22.508	9.65532	9.28885	4.57266	2.53555	15.5306	18.5567	15.2461	7.76733	8.50161	11.4578	11.4578	0.172113	0.538669	0.319515	0.749336	0.928148	11.4578	0.893506	0.600954	1.48681	0.137064	0.311621	11.4578	1.45312	0.552352	2.63079	0.00851858	0.0367006	11.4578	0.721393	0.587639	1.22761	0.219592	0.629374	11.4578	1.28101
3110001I22Rik	4	2	10	13	12	18	3	3	5	8	7	3.95784	2.648	7.42717	8.62536	9.14532	7.60666	4.23563	5.56702	9.5288	6.90429	6.61236	6.56895	6.56895	0.309173	0.637302	0.485128	0.627586	0.880367	6.56895	-0.0846731	0.662369	-0.127834	0.89828	0.950903	6.56895	-0.374114	0.59915	-0.624408	0.53236	0.710649	6.56895	-0.393846	0.642195	-0.613281	0.53969	0.843864	6.56895	-0.683287
3110002H16Rik	56	55	68	89	70	139	42	19	55	51	42	55.4098	72.82	50.5047	59.0506	53.3477	58.7403	59.2988	35.2578	104.817	44.0149	39.6742	57.5396	57.5396	0.155135	0.346878	0.447232	0.654707	0.891736	57.5396	0.627377	0.386761	1.62213	0.104776	0.256515	57.5396	0.204338	0.341375	0.598575	0.549456	0.724243	57.5396	0.472242	0.379923	1.243	0.213869	0.624342	57.5396	0.0492036
3110007F17Rik	1	1	2	1	2	4	0	0	3	3	0	0.989461	1.324	1.48543	0.663489	1.52422	1.69037	0	0	5.71728	2.58911	0	1.45303	1.45303	0.271479	0.895128	0.303285	0.761673	NA	1.45303	0.235611	0.897401	0.262548	0.792899	NA	1.45303	0.255576	0.890513	0.286999	0.774113	NA	1.45303	-0.0358678	0.895917	-0.0400348	0.968065	NA	1.45303	-0.0159025
3110009E18Rik	3	4	5	2	4	2	1	1	1	0	4	2.96838	5.296	3.71358	1.32698	3.04844	0.845184	1.41188	1.85567	1.90576	0	3.77849	2.37731	2.37731	-0.851087	0.840459	-1.01264	0.31123	NA	2.37731	-0.072199	0.876003	-0.0824186	0.934314	0.967369	2.37731	0.0635983	0.843652	0.0753845	0.939909	0.971773	2.37731	0.778888	0.842967	0.923983	0.355495	NA	2.37731	0.914685
3110040N11Rik	18	3	5	10	7	11	13	1	3	12	5	17.8103	3.972	3.71358	6.63489	5.33477	4.64851	18.3544	1.85567	5.71728	10.3564	4.72312	7.55645	7.55645	0.0541632	0.703523	0.0769885	0.938633	0.986244	7.55645	0.194183	0.747045	0.259934	0.794915	0.897936	7.55645	0.569101	0.700102	0.812883	0.416285	0.6102	7.55645	0.140019	0.733345	0.190933	0.848578	0.962427	7.55645	0.514938
3110043O21Rik	28	21	24	37	49	70	21	9	23	24	31	27.7049	27.804	17.8252	24.5491	37.3434	29.5814	29.6494	16.701	43.8325	20.7129	29.2833	27.7261	27.7261	0.296543	0.40722	0.728214	0.466483	0.804372	27.7261	0.24912	0.442043	0.563565	0.57305	0.756718	27.7261	-0.0205082	0.392371	-0.0522675	0.958316	0.980444	27.7261	-0.0474235	0.431981	-0.109782	0.912583	0.98196	27.7261	-0.317051
3110052M02Rik	9	2	2	8	5	13	6	2	1	4	5	8.90515	2.648	1.48543	5.30791	3.81055	5.4937	8.47126	3.71134	1.90576	3.45215	4.72312	4.53767	4.53767	0.14228	0.73561	0.193418	0.846632	0.962447	4.53767	0.19543	0.77428	0.252402	0.80073	0.901816	4.53767	-0.0124985	0.715943	-0.0174574	0.986072	0.993886	4.53767	0.05315	0.755352	0.0703646	0.943903	0.988643	4.53767	-0.154779
3110056K07Rik	0	0	3	2	0	6	1	0	0	2	0	0	0	2.22815	1.32698	0	2.53555	1.41188	0	0	1.72607	0	0.838966	0.838966	-0.134664	0.858702	-0.156823	0.875385	NA	0.838966	-0.180207	0.832899	-0.216361	0.828706	NA	0.838966	-0.443338	0.867004	-0.511345	0.609109	NA	0.838966	-0.0455425	0.844476	-0.05393	0.956991	NA	0.838966	-0.308674
3110057O12Rik	1	2	3	2	2	3	0	1	1	1	0	0.989461	2.648	2.22815	1.32698	1.52422	1.26778	0	1.85567	1.90576	0.863037	0	1.3281	1.3281	-0.471069	0.884472	-0.532599	0.594311	NA	1.3281	0.542231	0.89686	0.604588	0.545453	NA	1.3281	-0.141198	0.879666	-0.160513	0.872477	NA	1.3281	1.0133	0.887054	1.14232	0.253321	NA	1.3281	0.329871
3110062M04Rik	38	22	77	58	76	94	13	37	13	77	42	37.5995	29.128	57.1892	38.4824	57.9203	39.7237	18.3544	68.6599	24.7749	66.4538	39.6742	43.4509	43.4509	-0.163845	0.455284	-0.359874	0.718941	0.915169	43.4509	-0.483684	0.492512	-0.982076	0.326063	0.545027	43.4509	-0.274195	0.449127	-0.610508	0.541525	0.717658	43.4509	-0.319839	0.481171	-0.664709	0.506236	0.828347	43.4509	-0.11035
3110070M22Rik	9	5	11	2	6	4	8	0	3	9	5	8.90515	6.62	8.16988	1.32698	4.57266	1.69037	11.295	0	5.71728	7.76733	4.72312	5.52616	5.52616	-0.366637	0.700216	-0.523606	0.600553	0.869161	5.52616	-0.0600982	0.745968	-0.080564	0.935789	0.967737	5.52616	1.02151	0.71612	1.42645	0.15374	0.316574	5.52616	0.306539	0.716259	0.427973	0.668671	0.901796	5.52616	1.38814
3110079O15Rik	7	7	6	5	10	13	3	1	0	1	4	6.92623	9.26801	4.4563	3.31745	7.6211	5.4937	4.23563	1.85567	0	0.863037	3.77849	4.34687	4.34687	-1.23581	0.75754	-1.63135	0.102817	0.412633	4.34687	-0.0475853	0.819211	-0.0580867	0.95368	0.977501	4.34687	-0.987178	0.749497	-1.31712	0.187798	0.364912	4.34687	1.18823	0.758366	1.56682	0.117156	0.496155	4.34687	0.248632
3110082I17Rik	14	16	22	17	21	28	11	5	5	14	17	13.8525	21.184	16.3398	11.2793	16.0043	11.8326	15.5306	9.27836	9.5288	12.0825	16.0586	13.9065	13.9065	-0.495433	0.476692	-1.03932	0.298658	0.680202	13.9065	-0.239696	0.517667	-0.463031	0.643342	0.80559	13.9065	-0.12926	0.46949	-0.27532	0.783071	0.885338	13.9065	0.255737	0.475882	0.537395	0.590994	0.867508	13.9065	0.366173
3425401B19Rik	21	80	30	40	16	27	47	38	36	15	18	20.7787	105.92	22.2815	26.5396	12.1938	11.41	66.3582	70.5155	68.6074	12.9455	17.0032	39.5049	39.5049	0.439624	0.527727	0.833052	0.404815	0.764023	39.5049	1.92326	0.590779	3.25547	0.00113205	0.00818298	39.5049	1.8425	0.533271	3.45509	0.000550116	0.00398562	39.5049	1.48364	0.588792	2.5198	0.0117421	0.176089	39.5049	1.40287
3632451O06Rik	2	0	7	0	3	4	0	0	0	8	29	1.97892	0	5.19902	0	2.28633	1.69037	0	0	0	6.90429	27.3941	4.13209	4.13209	-1.34705	0.882439	-1.52651	0.126884	0.461406	4.13209	-3.26679	0.886979	-3.68306	0.000230455	0.00222841	4.13209	-0.741732	0.881362	-0.841575	0.400026	0.595015	4.13209	-1.91974	0.858536	-2.23607	0.0253475	0.256094	4.13209	0.605316
3830406C13Rik	29	4	27	25	26	47	15	12	17	15	25	28.6944	5.296	20.0533	16.5872	19.8149	19.8618	21.1782	22.2681	32.3979	12.9455	23.6156	20.2466	20.2466	0.411788	0.485854	0.847556	0.396685	0.758601	20.2466	0.423048	0.527255	0.802359	0.422346	0.634164	20.2466	0.387946	0.474427	0.817715	0.41352	0.608051	20.2466	0.0112596	0.520217	0.021644	0.982732	0.996617	20.2466	-0.0238421
4430402I18Rik	4	2	4	5	1	3	2	0	0	3	3	3.95784	2.648	2.97087	3.31745	0.76211	1.26778	2.82375	0	0	2.58911	2.83387	2.10643	2.10643	-0.978786	0.852748	-1.1478	0.25105	NA	2.10643	-0.765267	0.877264	-0.872333	0.383027	0.598795	2.10643	-0.351395	0.8511	-0.412872	0.679701	0.817722	2.10643	0.21352	0.837205	0.255038	0.798693	NA	2.10643	0.627391
4632415L05Rik	19	7	26	25	26	33	17	8	6	21	19	18.7998	9.26801	19.3106	16.5872	19.8149	13.9455	24.0019	14.8454	11.4346	18.1238	17.9478	16.7345	16.7345	0.0767989	0.458438	0.167523	0.866959	0.969231	16.7345	-0.0685111	0.491057	-0.139518	0.889041	0.946791	16.7345	0.0396197	0.443678	0.0892984	0.928845	0.966532	16.7345	-0.14531	0.470795	-0.308648	0.757589	0.931854	16.7345	-0.0371792
4632428N05Rik	41	9	106	25	48	90	2	6	1	89	40	40.5679	11.916	78.728	16.5872	36.5813	38.0333	2.82375	11.134	1.90576	76.8103	37.7849	32.0793	32.0793	-2.54029	0.629658	-4.0344	5.47421e-05	0.00150133	32.0793	-2.82964	0.667155	-4.24135	2.22175e-05	0.000299022	32.0793	-2.05812	0.628482	-3.27476	0.00105753	0.00684515	32.0793	-0.289349	0.607256	-0.476485	0.633729	0.885015	32.0793	0.482168
4632434I11Rik	5	0	3	5	7	14	0	0	0	7	5	4.94731	0	2.22815	3.31745	5.33477	5.91629	0	0	0	6.04126	4.72312	2.9553	2.9553	-1.41734	0.865373	-1.63783	0.101456	0.409652	2.9553	-2.20945	0.874211	-2.52737	0.011492	0.0509191	2.9553	-2.18667	0.847564	-2.57994	0.00988161	0.0412348	2.9553	-0.792115	0.819463	-0.966628	0.33373	NA	2.9553	-0.76933
4732471J01Rik	4	1	0	1	2	2	0	1	1	1	2	3.95784	1.324	0	0.663489	1.52422	0.845184	0	1.85567	1.90576	0.863037	1.88925	1.34804	1.34804	-0.307669	0.893196	-0.344459	0.730501	NA	1.34804	-0.101947	0.897906	-0.113539	0.909603	NA	1.34804	0.161797	0.891369	0.181515	0.855963	NA	1.34804	0.205722	0.893517	0.230239	0.817906	NA	1.34804	0.469466
4732490B19Rik	7	8	15	18	21	35	1	1	2	12	11	6.92623	10.592	11.1407	11.9428	16.0043	14.7907	1.41188	1.85567	3.81152	10.3564	10.3909	9.02029	9.02029	-1.59494	0.650743	-2.45095	0.0142481	0.123174	9.02029	-1.68872	0.676712	-2.49548	0.0125787	0.0544402	9.02029	-2.13608	0.63091	-3.38571	0.000709943	0.00490977	9.02029	-0.093786	0.550964	-0.170222	0.864836	0.967339	9.02029	-0.541143
4732491K20Rik	2	1	1	2	2	4	4	1	2	1	1	1.97892	1.324	0.742717	1.32698	1.52422	1.69037	5.64751	1.85567	3.81152	0.863037	0.944623	1.9736	1.9736	1.09611	0.836529	1.3103	0.190094	NA	1.9736	1.33166	0.864853	1.53975	0.123621	0.289565	1.9736	0.96623	0.811661	1.19044	0.233875	0.421635	1.9736	0.235551	0.871598	0.270251	0.786967	NA	1.9736	-0.129876
4831440E17Rik	1	3	2	6	4	4	0	4	4	2	2	0.989461	3.972	1.48543	3.98094	3.04844	1.69037	0	7.42269	7.62304	1.72607	1.88925	3.07524	3.07524	0.891788	0.812879	1.09707	0.272609	0.65405	3.07524	0.957236	0.843209	1.13523	0.256279	0.470151	3.07524	0.54684	0.788141	0.693835	0.487786	0.673372	3.07524	0.0654482	0.845586	0.0773997	0.938306	NA	3.07524	-0.344947
4833403I15Rik	2	1	7	1	3	13	1	1	0	7	5	1.97892	1.324	5.19902	0.663489	2.28633	5.4937	1.41188	1.85567	0	6.04126	4.72312	2.81613	2.81613	-0.793897	0.846813	-0.937512	0.348495	0.725294	2.81613	-1.38916	0.86219	-1.6112	0.107135	0.260729	2.81613	-0.778085	0.835957	-0.930771	0.351972	0.550008	2.81613	-0.595266	0.822441	-0.72378	0.469201	NA	2.81613	0.0158129
4833418N02Rik	1	0	3	4	2	5	2	3	2	3	0	0.989461	0	2.22815	2.65396	1.52422	2.11296	2.82375	5.56702	3.81152	2.58911	0	2.2091	2.2091	1.18356	0.845358	1.40007	0.161493	NA	2.2091	1.04495	0.864227	1.20911	0.22662	0.434476	2.2091	0.654092	0.815273	0.802297	0.422381	0.615592	2.2091	-0.138614	0.872298	-0.158907	0.873742	NA	2.2091	-0.529468
4833419F23Rik	1	1	2	1	5	3	2	0	3	5	3	0.989461	1.324	1.48543	0.663489	3.81055	1.26778	2.82375	0	5.71728	4.31518	2.83387	2.29371	2.29371	0.743784	0.852343	0.872635	0.382862	NA	2.29371	-0.223799	0.8572	-0.261082	0.794029	0.897795	2.29371	0.423998	0.829543	0.511122	0.609266	0.769309	2.29371	-0.967584	0.856144	-1.13016	0.258407	NA	2.29371	-0.319787
4833420G17Rik	40	31	54	38	38	58	28	11	17	47	37	39.5784	41.044	40.1067	25.2126	28.9602	24.5103	39.5326	20.4124	32.3979	40.5627	34.9511	33.3881	33.3881	-0.353798	0.333983	-1.05933	0.289449	0.671834	33.3881	-0.264786	0.363275	-0.728887	0.466071	0.670435	33.3881	0.251164	0.332166	0.75614	0.449565	0.639268	33.3881	0.0890121	0.338222	0.263176	0.792415	0.943376	33.3881	0.604962
4833422C13Rik	2	0	3	1	1	7	0	0	0	1	3	1.97892	0	2.22815	0.663489	0.76211	2.95814	0	0	0	0.863037	2.83387	1.11707	1.11707	-0.97289	0.89294	-1.08954	0.275918	NA	1.11707	-1.09381	0.888633	-1.23089	0.218365	NA	1.11707	-1.01153	0.892198	-1.13375	0.256901	NA	1.11707	-0.120916	0.896075	-0.134939	0.89266	NA	1.11707	-0.0386354
4833439L19Rik	1217	1362	1121	1074	1115	1536	1393	825	1159	1074	1113	1204.17	1803.29	832.585	712.588	849.752	649.101	1966.74	1530.93	2208.78	926.901	1051.37	1248.75	1248.75	0.559264	0.2752	2.03221	0.0421327	0.247421	1248.75	0.918266	0.305805	3.00278	0.00267524	0.0162687	1248.75	1.33524	0.275232	4.8513	1.22653e-06	2.43392e-05	1248.75	0.359003	0.305684	1.17442	0.240225	0.648657	1248.75	0.775972
4921504E06Rik	1	3	3	0	0	1	2	0	0	0	2	0.989461	3.972	2.22815	0	0	0.422592	2.82375	0	0	0	1.88925	1.12047	1.12047	-0.694714	0.893385	-0.777621	0.436793	NA	1.12047	0.0686111	0.878761	0.0780771	0.937767	NA	1.12047	0.92116	0.890468	1.03447	0.300918	NA	1.12047	0.763326	0.888504	0.859113	0.390278	NA	1.12047	1.61587
4921507P07Rik	8	9	21	36	15	34	14	10	6	13	22	7.91569	11.916	15.597	23.8856	11.4316	14.3681	19.7663	18.5567	11.4346	11.2195	20.7817	15.1703	15.1703	0.445433	0.504277	0.883311	0.377068	0.745178	15.1703	0.0656321	0.534281	0.122842	0.902232	0.95224	15.1703	0.0114787	0.481645	0.0238322	0.980986	0.992271	15.1703	-0.379801	0.524853	-0.723634	0.469291	0.810908	15.1703	-0.433955
4921524J17Rik	9	9	13	22	12	25	12	4	7	6	12	8.90515	11.916	9.65532	14.5968	9.14532	10.5648	16.9425	7.42269	13.3403	5.17822	11.3355	10.8184	10.8184	0.30976	0.527453	0.587274	0.55702	0.851865	10.8184	0.564056	0.576533	0.978358	0.327897	0.547059	10.8184	0.140015	0.506506	0.276432	0.782216	0.884952	10.8184	0.254297	0.561814	0.452635	0.650812	0.894176	10.8184	-0.169745
4921531C22Rik	14	1	12	10	1	7	3	2	2	2	6	13.8525	1.324	8.9126	6.63489	0.76211	2.95814	4.23563	3.71134	3.81152	1.72607	5.66774	4.87241	4.87241	-0.83497	0.767012	-1.0886	0.27633	0.657949	4.87241	0.0609699	0.816584	0.0746645	0.940482	0.970723	4.87241	0.155048	0.771038	0.20109	0.840628	0.91754	4.87241	0.895939	0.784289	1.14236	0.253305	0.661612	4.87241	0.990018
4921536K21Rik	2	0	3	3	6	8	3	2	1	4	7	1.97892	0	2.22815	1.99047	4.57266	3.38074	4.23563	3.71134	1.90576	3.45215	6.61236	3.09711	3.09711	0.797551	0.802557	0.993763	0.320338	0.701384	3.09711	-0.436359	0.798599	-0.546406	0.584787	0.765719	3.09711	0.00560229	0.758674	0.00738433	0.994108	0.996832	3.09711	-1.23391	0.798819	-1.54467	0.122427	NA	3.09711	-0.791949
4930402H24Rik	51	34	89	127	131	291	45	45	24	136	106	50.4625	45.016	66.1018	84.2631	99.8364	122.974	63.5345	83.5052	45.7382	117.373	100.13	79.9032	79.9032	0.235203	0.303962	0.77379	0.439055	0.785754	79.9032	-0.733492	0.321997	-2.27795	0.0227298	0.0854349	79.9032	-0.657422	0.291159	-2.25795	0.0239489	0.0815419	79.9032	-0.968695	0.314086	-3.08417	0.00204119	0.0688736	79.9032	-0.892625
4930404I05Rik	0	0	0	1	0	0	0	0	0	0	12	0	0	0	0.663489	0	0	0	0	0	0	11.3355	1.09082	1.09082	0	0.752129	0	1	NA	1.09082	-1.41209	0.725871	-1.94537	0.0517307	NA	1.09082	-0.0784465	0.76145	-0.103023	0.917945	NA	1.09082	-1.47014	0.728014	-2.01939	0.0434466	NA	1.09082	-0.136505
4930404N11Rik	2	0	3	5	1	1	3	0	0	4	0	1.97892	0	2.22815	3.31745	0.76211	0.422592	4.23563	0	0	3.45215	0	1.49064	1.49064	0.0289298	0.897545	0.0322322	0.974287	NA	1.49064	-0.0861766	0.893115	-0.0964899	0.923131	NA	1.49064	0.0268887	0.896688	0.0299867	0.976078	NA	1.49064	-0.115106	0.894807	-0.128638	0.897644	NA	1.49064	-0.0020411
4930405A21Rik	0	1	2	0	0	3	3	0	0	0	1	0	1.324	1.48543	0	0	1.26778	4.23563	0	0	0	0.944623	0.841588	0.841588	0.273966	0.862884	0.317501	0.750863	NA	0.841588	0.555695	0.831337	0.668435	0.503856	NA	0.841588	0.646835	0.866489	0.746501	0.455365	NA	0.841588	0.281728	0.838739	0.335895	0.73695	NA	0.841588	0.372868
4930414L22Rik	1	3	2	12	7	9	5	1	5	8	8	0.989461	3.972	1.48543	7.96187	5.33477	3.80333	7.05938	1.85567	9.5288	6.90429	7.55699	5.132	5.132	1.2521	0.726912	1.72249	0.0849799	0.373221	5.132	-0.178377	0.715563	-0.249282	0.803142	0.903326	5.132	0.0976243	0.666276	0.146522	0.883509	0.942832	5.132	-1.43048	0.734775	-1.94682	0.0515558	0.352516	5.132	-1.15448
4930415O20Rik	104	75	82	84	61	80	63	45	51	36	52	102.904	99.3001	60.9028	55.7331	46.4887	33.8074	88.9482	83.5052	97.1938	31.0693	49.1204	68.0884	68.0884	0.0413046	0.313686	0.131675	0.895241	0.978125	68.0884	1.11847	0.359011	3.11543	0.00183677	0.012001	68.0884	0.964348	0.315339	3.05813	0.00222725	0.0125716	68.0884	1.07717	0.352589	3.05503	0.0022504	0.0725799	68.0884	0.923043
4930427A07Rik	11	3	21	15	18	45	5	3	3	22	16	10.8841	3.972	15.597	9.95234	13.718	19.0166	7.05938	5.56702	5.71728	18.9868	15.114	11.4168	11.4168	-0.651374	0.587775	-1.1082	0.267774	0.650664	11.4168	-1.26436	0.610536	-2.0709	0.038368	0.125963	11.4168	-1.05875	0.568338	-1.86288	0.0624789	0.167244	11.4168	-0.612987	0.555635	-1.10322	0.269932	0.67835	11.4168	-0.407373
4930429B21Rik	0	1	1	0	2	1	4	0	0	2	0	0	1.324	0.742717	0	1.52422	0.422592	5.64751	0	0	1.72607	0	1.03519	1.03519	0.69929	0.884377	0.790715	0.42911	NA	1.03519	0.539364	0.866886	0.622186	0.53382	NA	1.03519	0.752334	0.889011	0.846259	0.397408	NA	1.03519	-0.159926	0.867772	-0.184295	0.853782	NA	1.03519	0.0530435
4930430F08Rik	2	1	0	1	0	5	0	1	1	5	3	1.97892	1.324	0	0.663489	0	2.11296	0	1.85567	1.90576	4.31518	2.83387	1.54453	1.54453	0.115788	0.895308	0.129327	0.897099	NA	1.54453	-0.899466	0.897261	-1.00246	0.316123	NA	1.54453	0.175177	0.890606	0.196694	0.844067	NA	1.54453	-1.01525	0.893735	-1.13597	0.255971	NA	1.54453	0.0593893
4930431F12Rik	2	0	0	1	0	1	4	0	1	2	0	1.97892	0	0	0.663489	0	0.422592	5.64751	0	1.90576	1.72607	0	1.12221	1.12221	0.969268	0.891888	1.08676	0.277143	NA	1.12221	0.796913	0.878131	0.90751	0.364137	NA	1.12221	1.29181	0.894301	1.44449	0.148602	NA	1.12221	-0.172355	0.876499	-0.19664	0.844109	NA	1.12221	0.322538
4930432K21Rik	2	2	1	3	3	6	2	0	1	0	1	1.97892	2.648	0.742717	1.99047	2.28633	2.53555	2.82375	0	1.90576	0	0.944623	1.62328	1.62328	-0.0417338	0.873254	-0.0477912	0.961883	NA	1.62328	0.784066	0.894161	0.876874	0.380555	NA	1.62328	-0.366074	0.856827	-0.427244	0.669202	0.810383	1.62328	0.8258	0.883368	0.934831	0.349875	NA	1.62328	-0.32434
4930435E12Rik	26	0	0	1	0	0	0	0	0	0	0	25.726	0	0	0.663489	0	0	0	0	0	0	0	2.39904	2.39904	-0.978318	0.664827	-1.47154	NA	NA	2.39904	0	0.61603	0	NA	NA	2.39904	-0.0286542	0.664177	-0.0431424	NA	NA	2.39904	0.898234	0.624354	1.43866	NA	NA	2.39904	0.949663
4930451C15Rik	0	0	0	28	0	0	0	0	0	0	0	0	0	0	18.5777	0	0	0	0	0	0	0	1.68888	1.68888	0	0.653544	0	NA	NA	1.68888	0	0.609082	0	NA	NA	1.68888	-0.976527	0.660878	-1.47762	NA	NA	1.68888	0	0.61518	0	NA	NA	1.68888	-0.996913
4930451G09Rik	6	2	3	5	9	4	2	1	5	2	7	5.93677	2.648	2.22815	3.31745	6.85899	1.69037	2.82375	1.85567	9.5288	1.72607	6.61236	4.11149	4.11149	0.276828	0.773755	0.357773	0.720513	0.915599	4.11149	0.124732	0.804898	0.154966	0.876848	0.939308	4.11149	0.207451	0.75715	0.273989	0.784093	0.885916	4.11149	-0.152096	0.791957	-0.192051	0.847702	0.962133	4.11149	-0.0693774
4930452B06Rik	2	0	7	10	10	10	2	4	0	1	2	1.97892	0	5.19902	6.63489	7.6211	4.22592	2.82375	7.42269	0	0.863037	1.88925	3.51442	3.51442	0.277373	0.813511	0.340958	0.733135	0.921627	3.51442	0.773088	0.852654	0.906684	0.364574	0.582168	3.51442	-0.687322	0.784757	-0.875841	0.381117	0.577785	3.51442	0.495715	0.841557	0.589045	0.555831	0.852385	3.51442	-0.964695
4930453N24Rik	56	50	69	77	48	124	48	19	19	47	41	55.4098	66.2	51.2474	51.0887	36.5813	52.4014	67.7701	35.2578	36.2094	40.5627	38.7296	48.3144	48.3144	-0.270504	0.328456	-0.823561	0.410189	0.767656	48.3144	0.238832	0.3662	0.652191	0.514278	0.712115	48.3144	0.0079664	0.324103	0.0245798	0.98039	0.992113	48.3144	0.509336	0.350796	1.45194	0.146517	0.542501	48.3144	0.27847
4930461G14Rik	0	0	4	2	1	5	0	0	0	3	4	0	0	2.97087	1.32698	0.76211	2.11296	0	0	0	2.58911	3.77849	1.23096	1.23096	-0.722022	0.891961	-0.809477	0.418241	NA	1.23096	-1.5141	0.889075	-1.70301	0.0885666	NA	1.23096	-0.931009	0.89202	-1.04371	0.29662	NA	1.23096	-0.79208	0.896993	-0.883038	0.377215	NA	1.23096	-0.208987
4930481A15Rik	69	66	63	82	48	44	37	35	54	35	69	68.2728	87.3841	46.7911	54.4061	36.5813	18.5941	52.2394	64.9485	102.911	30.2063	65.179	57.0467	57.0467	0.113981	0.433752	0.26278	0.79272	0.944457	57.0467	0.573914	0.478562	1.19925	0.230432	0.439735	57.0467	0.947254	0.434479	2.1802	0.0292424	0.0946621	57.0467	0.459932	0.473828	0.970673	0.331711	0.726814	57.0467	0.833272
4930503L19Rik	12	7	13	24	14	29	11	10	6	10	11	11.8735	9.26801	9.65532	15.9237	10.6695	12.2552	15.5306	18.5567	11.4346	8.63037	10.3909	12.199	12.199	0.519839	0.482991	1.07629	0.281796	0.663499	12.199	0.616685	0.525517	1.17348	0.240602	0.451729	12.199	0.209594	0.456394	0.459238	0.646063	0.794653	12.199	0.0968458	0.516614	0.187462	0.851298	0.964292	12.199	-0.310246
4930506M07Rik	54	35	71	88	76	155	53	24	32	77	66	53.4309	46.34	52.7329	58.3871	57.9203	65.5018	74.8295	44.5361	60.9843	66.4538	62.3451	58.4965	58.4965	0.24397	0.277468	0.879273	0.379253	0.747043	58.4965	-0.0829115	0.297846	-0.27837	0.780728	0.890604	58.4965	-0.00204695	0.266416	-0.00768326	0.99387	0.996824	58.4965	-0.326882	0.288576	-1.13274	0.257323	0.666339	58.4965	-0.246017
4930511M06Rik	2	4	2	4	1	5	3	2	1	1	3	1.97892	5.296	1.48543	2.65396	0.76211	2.11296	4.23563	3.71134	1.90576	0.863037	2.83387	2.53082	2.53082	0.189278	0.808809	0.23402	0.814969	NA	2.53082	0.582533	0.847325	0.687497	0.49177	0.692481	2.53082	0.600974	0.80096	0.750317	0.453064	0.642267	2.53082	0.393256	0.832391	0.472441	0.636612	NA	2.53082	0.411696
4930513N10Rik	3	0	3	2	5	6	1	0	0	14	5	2.96838	0	2.22815	1.32698	3.81055	2.53555	1.41188	0	0	12.0825	4.72312	2.8261	2.8261	-0.702319	0.866467	-0.810555	0.417621	0.77223	2.8261	-2.29159	0.866173	-2.64565	0.0081534	0.0388572	2.8261	-1.0243	0.849776	-1.20537	0.22806	0.415032	2.8261	-1.58927	0.825918	-1.92425	0.0543232	NA	2.8261	-0.321977
4930515G01Rik	2	0	0	4	0	1	0	0	0	1	3	1.97892	0	0	2.65396	0	0.422592	0	0	0	0.863037	2.83387	0.795671	0.795671	-0.341079	0.850024	-0.401257	0.688231	NA	0.795671	-0.859105	0.829222	-1.03604	0.300185	NA	0.795671	-0.575802	0.859368	-0.670029	0.502839	NA	0.795671	-0.518026	0.839639	-0.616963	0.537259	NA	0.795671	-0.234723
4930520O04Rik	3	0	3	0	2	1	0	1	0	0	2	2.96838	0	2.22815	0	1.52422	0.422592	0	1.85567	0	0	1.88925	0.989842	0.989842	-0.7012	0.886057	-0.79137	0.428728	NA	0.989842	-0.216191	0.86644	-0.249516	0.802961	NA	0.989842	0.0371954	0.886003	0.0419812	0.966514	NA	0.989842	0.485009	0.880123	0.551069	0.581586	NA	0.989842	0.738395
4930523C07Rik	25	19	48	75	71	153	10	7	14	53	36	24.7365	25.156	35.6504	49.7617	54.1098	64.6566	14.1188	12.9897	26.6806	45.7409	34.0064	35.237	35.237	-0.659389	0.392907	-1.67823	0.093302	0.393449	35.237	-1.10618	0.413876	-2.67274	0.00752342	0.0365475	35.237	-1.59435	0.375087	-4.25062	2.13178e-05	0.000272068	35.237	-0.446794	0.372069	-1.20084	0.229815	0.638785	35.237	-0.934962
4930525G20Rik	2	2	4	2	3	2	4	2	0	1	1	1.97892	2.648	2.97087	1.32698	2.28633	0.845184	5.64751	3.71134	0	0.863037	0.944623	2.11116	2.11116	0.233435	0.829294	0.281486	0.778338	NA	2.11116	1.09326	0.871286	1.25477	0.209563	0.412292	2.11116	0.829477	0.826221	1.00394	0.315407	0.513333	2.11116	0.859828	0.860475	0.999247	0.317675	NA	2.11116	0.596043
4930526I15Rik	4	3	6	7	7	4	1	4	1	8	6	3.95784	3.972	4.4563	4.64443	5.33477	1.69037	1.41188	7.42269	1.90576	6.90429	5.66774	4.30619	4.30619	-0.190287	0.740948	-0.256815	0.797321	0.94647	4.30619	-0.66123	0.764183	-0.865277	0.386887	0.602698	4.30619	-0.0697429	0.725811	-0.0960896	0.923449	0.96448	4.30619	-0.470943	0.728137	-0.646777	0.517776	0.834206	4.30619	0.120544
4930528A17Rik	0	2	1	1	1	2	0	0	0	2	2	0	2.648	0.742717	0.663489	0.76211	0.845184	0	0	0	1.72607	1.88925	0.843347	0.843347	-0.735278	0.89099	-0.825237	0.409237	NA	0.843347	-1.09352	0.884186	-1.23675	0.216179	NA	0.843347	-0.500918	0.892254	-0.561408	0.574519	NA	0.843347	-0.358242	0.892822	-0.401247	0.688238	NA	0.843347	0.234359
4930538K18Rik	4	0	1	3	1	0	0	0	0	2	0	3.95784	0	0.742717	1.99047	0.76211	0	0	0	0	1.72607	0	0.834474	0.834474	-0.837337	0.85291	-0.981742	0.326227	NA	0.834474	-0.466338	0.820018	-0.568693	0.569564	NA	0.834474	-0.487406	0.855984	-0.56941	0.569078	NA	0.834474	0.370999	0.836482	0.443523	0.657388	NA	0.834474	0.349932
4930539E08Rik	10	28	16	64	37	116	0	26	26	45	42	9.89461	37.072	11.8835	42.4633	28.1981	49.0207	0	48.2475	49.5498	38.8366	39.6742	32.2582	32.2582	0.608421	0.673631	0.903196	0.366422	0.740049	32.2582	-0.218908	0.714204	-0.306506	0.75922	0.877963	32.2582	-0.26098	0.665875	-0.391936	0.695106	0.827539	32.2582	-0.827328	0.713072	-1.16023	0.245955	0.654448	32.2582	-0.869401
4930556M19Rik	21	19	14	28	11	38	13	14	9	18	16	20.7787	25.156	10.398	18.5777	8.38321	16.0585	18.3544	25.9794	17.1518	15.5347	15.114	17.4079	17.4079	0.142825	0.470328	0.303671	0.761379	0.932884	17.4079	0.37822	0.51495	0.73448	0.462656	0.667136	17.4079	0.460545	0.462901	0.99491	0.31978	0.51765	17.4079	0.235395	0.500359	0.470453	0.638032	0.886972	17.4079	0.31772
4930563E22Rik	1	1	3	1	2	0	0	0	0	2	1	0.989461	1.324	2.22815	0.663489	1.52422	0	0	0	0	1.72607	0.944623	0.854547	0.854547	-1.02822	0.89036	-1.15484	0.248157	NA	0.854547	-0.851875	0.878486	-0.969708	0.332192	NA	0.854547	-0.414112	0.890678	-0.46494	0.641974	NA	0.854547	0.176346	0.889624	0.198225	0.842869	NA	0.854547	0.614109
4930577N17Rik	8	5	11	8	12	22	9	3	6	18	14	7.91569	6.62	8.16988	5.30791	9.14532	9.29703	12.7069	5.56702	11.4346	15.5347	13.2247	9.53852	9.53852	0.354354	0.551161	0.642922	0.520274	0.833678	9.53852	-0.464089	0.564505	-0.822116	0.411011	0.623888	9.53852	0.305359	0.528898	0.57735	0.563703	0.734305	9.53852	-0.818442	0.547219	-1.49564	0.134747	0.524611	9.53852	-0.0489946
4930579G24Rik	5	3	15	12	14	26	2	1	2	10	1	4.94731	3.972	11.1407	7.96187	10.6695	10.9874	2.82375	1.85567	3.81152	8.63037	0.944623	6.15862	6.15862	-0.971373	0.726872	-1.33637	0.181427	0.54611	6.15862	-0.559963	0.771148	-0.726143	0.467751	0.671829	6.15862	-1.42884	0.709209	-2.0147	0.0439362	0.129222	6.15862	0.411409	0.713582	0.576541	0.56425	0.855469	6.15862	-0.45747
4930581F22Rik	2	7	2	7	4	9	2	1	0	9	6	1.97892	9.26801	1.48543	4.64443	3.04844	3.80333	2.82375	1.85567	0	7.76733	5.66774	3.84937	3.84937	-0.812796	0.800333	-1.01557	0.309833	0.6918	3.84937	-1.39115	0.819417	-1.69773	0.0895579	0.230364	3.84937	-0.783842	0.787426	-0.995449	0.319518	0.517412	3.84937	-0.578356	0.765544	-0.755484	0.449959	0.79919	3.84937	0.0289539
4931406B18Rik	0	0	1	3	0	4	0	0	0	0	2	0	0	0.742717	1.99047	0	1.69037	0	0	0	0	1.88925	0.573891	0.573891	-0.0272838	0.800677	-0.0340759	0.972817	NA	0.573891	-0.408784	0.767999	-0.532272	0.594538	NA	0.573891	-0.631089	0.815579	-0.773792	0.439054	NA	0.573891	-0.3815	0.771644	-0.494399	0.621024	NA	0.573891	-0.603805
4931406C07Rik	31	17	66	67	75	149	20	8	19	44	52	30.6733	22.508	49.0193	44.4538	57.1582	62.9662	28.2375	14.8454	36.2094	37.9736	49.1204	39.3787	39.3787	-0.366349	0.399255	-0.91758	0.358839	0.733024	39.3787	-0.673828	0.428287	-1.57331	0.115647	0.275742	39.3787	-1.00297	0.386498	-2.59501	0.00945882	0.0398264	39.3787	-0.307479	0.405466	-0.758337	0.448249	0.798081	39.3787	-0.636618
4931406P16Rik	106	80	213	246	268	391	89	68	56	237	167	104.883	105.92	158.199	163.218	204.245	165.234	125.657	126.186	106.723	204.54	157.752	147.505	147.505	-0.0475803	0.253343	-0.18781	0.851026	0.964076	147.505	-0.584328	0.274809	-2.1263	0.033478	0.113683	147.505	-0.55568	0.247381	-2.24625	0.0246881	0.083455	147.505	-0.536747	0.267604	-2.00575	0.0448825	0.333467	147.505	-0.5081
4931414P19Rik	17	11	18	20	22	38	11	15	15	18	25	16.8208	14.564	13.3689	13.2698	16.7664	16.0585	15.5306	27.8351	28.5864	15.5347	23.6156	18.3592	18.3592	0.626195	0.426353	1.46872	0.141908	0.485804	18.3592	0.259191	0.452142	0.573252	0.566474	0.751996	18.3592	0.582968	0.408518	1.42703	0.15357	0.316369	18.3592	-0.367004	0.447646	-0.819853	0.4123	0.778517	18.3592	-0.0432272
4931428F04Rik	5	3	14	9	20	29	0	0	4	21	16	4.94731	3.972	10.398	5.9714	15.2422	12.2552	0	0	7.62304	18.1238	15.114	8.51335	8.51335	-1.04422	0.719716	-1.45088	0.146812	0.493834	8.51335	-2.14925	0.735526	-2.92207	0.00347718	0.0199381	8.51335	-1.69221	0.699461	-2.41931	0.01555	0.0587836	8.51335	-1.10503	0.663632	-1.66513	0.0958875	0.457761	8.51335	-0.647989
4931440F15Rik	0	0	5	2	0	5	3	2	2	0	2	0	0	3.71358	1.32698	0	2.11296	4.23563	3.71134	3.81152	0	1.88925	1.89102	1.89102	0.921599	0.888886	1.0368	0.299828	NA	1.89102	1.1226	0.894401	1.25514	0.209428	NA	1.89102	1.03969	0.883964	1.17617	0.239529	0.428519	1.89102	0.201	0.895045	0.22457	0.822314	NA	1.89102	0.118089
4931440P22Rik	2	3	5	4	5	7	4	2	0	3	7	1.97892	3.972	3.71358	2.65396	3.81055	2.95814	5.64751	3.71134	0	2.58911	6.61236	3.4225	3.4225	0.0271794	0.771845	0.0352135	0.971909	0.994347	3.4225	-0.354629	0.795421	-0.445838	0.655714	0.814476	3.4225	0.0636945	0.754248	0.0844476	0.932701	0.968039	3.4225	-0.381808	0.769403	-0.49624	0.619725	0.878571	3.4225	0.0365151
4932416H05Rik	7	8	12	13	15	25	6	10	3	20	18	6.92623	10.592	8.9126	8.62536	11.4316	10.5648	8.47126	18.5567	5.71728	17.2607	17.0032	11.2784	11.2784	0.281809	0.531577	0.530137	0.596017	0.867265	11.2784	-0.598922	0.544031	-1.1009	0.270942	0.486374	11.2784	0.0799436	0.507485	0.157529	0.874828	0.938672	11.2784	-0.880731	0.52438	-1.67957	0.0930415	0.45459	11.2784	-0.201865
4932418E24Rik	0	0	3	2	0	0	0	0	1	2	2	0	0	2.22815	1.32698	0	0	0	0	1.90576	1.72607	1.88925	0.82511	0.82511	-0.13402	0.861069	-0.155644	0.876314	NA	0.82511	-0.565341	0.841826	-0.671566	0.50186	NA	0.82511	0.188272	0.865307	0.217578	0.827758	NA	0.82511	-0.431321	0.852775	-0.505785	0.613008	NA	0.82511	0.322292
4932438A13Rik	44	43	91	91	60	149	70	22	30	56	61	43.5363	56.932	67.5872	60.3775	45.7266	62.9662	98.8314	40.8248	57.1728	48.3301	57.622	58.1734	58.1734	0.231557	0.344897	0.671381	0.501978	0.823616	58.1734	0.312593	0.379216	0.824314	0.409761	0.622459	58.1734	0.223109	0.338695	0.658732	0.510068	0.6928	58.1734	0.0810359	0.372955	0.217281	0.827989	0.953901	58.1734	-0.00844756
4933404O12Rik	89	65	63	98	62	69	77	74	61	60	59	88.062	86.0601	46.7911	65.022	47.2508	29.1589	108.715	137.32	116.251	51.7822	55.7328	75.6496	75.6496	0.695648	0.341298	2.03824	0.041526	0.244799	75.6496	1.11568	0.380608	2.93131	0.00337536	0.0194637	75.6496	1.31504	0.340446	3.86271	0.000112135	0.00109239	75.6496	0.420031	0.380065	1.10516	0.269092	0.678163	75.6496	0.619396
4933411K20Rik	15	5	15	14	10	20	9	2	79	11	9	14.8419	6.62	11.1407	9.28885	7.6211	8.45184	12.7069	3.71134	150.555	9.4934	8.50161	22.0848	22.0848	1.91723	0.714235	2.68432	0.00726773	0.076688	22.0848	2.07774	0.759336	2.73625	0.00621432	0.0313125	22.0848	2.21212	0.71003	3.11552	0.00183618	0.0107357	22.0848	0.160501	0.766808	0.20931	0.834206	0.956183	22.0848	0.294881
4933412E12Rik	4	2	5	5	3	11	2	1	0	6	9	3.95784	2.648	3.71358	3.31745	2.28633	4.64851	2.82375	1.85567	0	5.17822	8.50161	3.53918	3.53918	-0.699544	0.785585	-0.890475	0.373211	0.744331	3.53918	-1.4596	0.798061	-1.82894	0.0674086	0.188372	3.53918	-0.703183	0.768583	-0.914908	0.36024	0.557933	3.53918	-0.760061	0.734819	-1.03435	0.300972	0.704594	3.53918	-0.00363895
4933421O10Rik	6	3	12	5	3	9	6	0	6	8	10	5.93677	3.972	8.9126	3.31745	2.28633	3.80333	8.47126	0	11.4346	6.90429	9.44623	5.86226	5.86226	0.0398656	0.67671	0.0589109	0.953023	0.990135	5.86226	-0.226748	0.710161	-0.319291	0.749506	0.872949	5.86226	0.888096	0.679964	1.30609	0.191521	0.369639	5.86226	-0.266613	0.687607	-0.387741	0.698208	0.912019	5.86226	0.84823
4933426M11Rik	275	200	538	452	406	897	255	209	162	435	367	272.102	264.8	399.582	299.897	309.417	379.065	360.029	387.835	308.733	375.421	346.677	336.687	336.687	0.166921	0.221789	0.752609	0.451685	0.79384	336.687	-0.0342622	0.244989	-0.139852	0.888777	0.946756	336.687	0.0936113	0.219764	0.425964	0.670134	0.810638	336.687	-0.201183	0.242793	-0.828619	0.40732	0.774888	336.687	-0.0733094
4933427D14Rik	18	11	25	32	12	43	9	4	11	20	15	17.8103	14.564	18.5679	21.2317	9.14532	18.1715	12.7069	7.42269	20.9634	17.2607	14.1694	15.6376	15.6376	-0.302038	0.489639	-0.616858	0.537328	0.842696	15.6376	-0.189357	0.52921	-0.35781	0.720485	0.85522	15.6376	-0.240285	0.478285	-0.502389	0.615394	0.773999	15.6376	0.112681	0.498759	0.225923	0.821261	0.953047	15.6376	0.0617527
4933427G17Rik	1	0	2	0	1	0	1	2	2	3	1	0.989461	0	1.48543	0	0.76211	0	1.41188	3.71134	3.81152	2.58911	0.944623	1.42777	1.42777	1.02561	0.889811	1.15262	0.249068	NA	1.42777	0.493923	0.89369	0.552678	0.580484	NA	1.42777	1.88707	0.891137	2.1176	0.0342094	NA	1.42777	-0.531689	0.895574	-0.593685	0.552723	NA	1.42777	0.861456
4933431E20Rik	79	31	109	105	84	155	43	26	40	41	50	78.1674	41.044	80.9561	69.6664	64.0172	65.5018	60.7107	48.2475	76.2304	35.3845	47.2312	60.6507	60.6507	-0.1282	0.317322	-0.404006	0.686208	0.903472	60.6507	0.553609	0.357281	1.54951	0.12126	0.285278	60.6507	-0.104565	0.311731	-0.335433	0.737298	0.856975	60.6507	0.681809	0.346323	1.96871	0.0489865	0.347325	60.6507	0.0236351
4933432I09Rik	0	0	5	0	2	2	1	0	0	0	0	0	0	3.71358	0	1.52422	0.845184	1.41188	0	0	0	0	0.681351	0.681351	-0.379013	0.81395	-0.465646	0.641469	NA	0.681351	0.342954	0.765083	0.448257	0.653968	NA	0.681351	-0.110376	0.81883	-0.134797	0.892773	NA	0.681351	0.721967	0.777113	0.929037	0.35287	NA	0.681351	0.268637
4933434E20Rik	135	97	122	148	107	244	108	69	60	90	99	133.577	128.428	90.6114	98.1964	81.5457	103.112	152.483	128.041	114.346	77.6733	93.5177	109.23	109.23	0.173657	0.248529	0.698741	0.484714	0.81475	109.23	0.61268	0.278329	2.20128	0.0277165	0.0987736	109.23	0.473449	0.245675	1.92713	0.0539628	0.150781	109.23	0.439022	0.273257	1.60663	0.108136	0.477845	109.23	0.299791
4933439C10Rik	9	7	5	12	6	12	3	4	4	13	5	8.90515	9.26801	3.71358	7.96187	4.57266	5.07111	4.23563	7.42269	7.62304	11.2195	4.72312	6.79239	6.79239	-0.141245	0.641004	-0.220349	0.825599	0.953215	6.79239	-0.288041	0.67605	-0.426064	0.670061	0.824026	6.79239	0.100732	0.629119	0.160116	0.87279	0.937168	6.79239	-0.146796	0.643502	-0.228121	0.819553	0.951993	6.79239	0.241977
4933439K11Rik	1	4	0	1	2	4	3	1	0	1	1	0.989461	5.296	0	0.663489	1.52422	1.69037	4.23563	1.85567	0	0.863037	0.944623	1.64205	1.64205	0.080113	0.887329	0.0902856	0.92806	NA	1.64205	0.608172	0.896347	0.678501	0.497454	NA	1.64205	0.414072	0.883799	0.468513	0.639417	0.790168	1.64205	0.528059	0.892075	0.591944	0.553888	NA	1.64205	0.333959
5031425E22Rik	10	5	10	7	6	4	4	4	2	9	10	9.89461	6.62	7.42717	4.64443	4.57266	1.69037	5.64751	7.42269	3.81152	7.76733	9.44623	6.26768	6.26768	-0.441288	0.636099	-0.693741	0.487845	0.816709	6.26768	-0.509677	0.671864	-0.758602	0.448091	0.654748	6.26768	0.60451	0.645203	0.936931	0.348794	0.546899	6.26768	-0.0683893	0.626147	-0.109223	0.913026	0.981987	6.26768	1.0458
5031434O11Rik	3	0	1	5	1	4	2	3	2	4	2	2.96838	0	0.742717	3.31745	0.76211	1.69037	2.82375	5.56702	3.81152	3.45215	1.88925	2.45679	2.45679	1.12887	0.833171	1.35491	0.175446	NA	2.45679	0.430001	0.842588	0.510333	0.609818	0.783168	2.45679	0.761584	0.804227	0.946976	0.343651	0.541916	2.45679	-0.698872	0.851292	-0.820954	0.411673	NA	2.45679	-0.367288
5031439G07Rik	136	105	236	209	205	302	99	97	68	229	148	134.567	139.02	175.281	138.669	156.232	127.623	139.776	180	129.592	197.635	139.804	150.745	150.745	-0.00515821	0.240992	-0.021404	0.982923	0.996755	150.745	-0.17065	0.264334	-0.645585	0.518548	0.715412	150.745	0.088737	0.237791	0.373171	0.709021	0.83821	150.745	-0.165492	0.258521	-0.640149	0.522076	0.836143	150.745	0.0938952
5330417C22Rik	3558	2523	3517	4237	4053	5173	2193	1852	1553	2940	2974	3520.5	3340.45	2612.13	2811.2	3088.83	2186.07	3096.25	3436.7	2959.65	2537.33	2809.31	2945.31	2945.31	0.00323425	0.191635	0.0168771	0.986535	0.997305	2945.31	0.239714	0.21353	1.12262	0.261598	0.476113	2945.31	0.229056	0.191472	1.19629	0.231582	0.419232	2945.31	0.23648	0.213187	1.10926	0.267318	0.677142	2945.31	0.225822
5330426P16Rik	1	0	5	3	4	7	2	0	0	5	2	0.989461	0	3.71358	1.99047	3.04844	2.95814	2.82375	0	0	4.31518	1.88925	1.9753	1.9753	-0.331791	0.877393	-0.378156	0.705315	NA	1.9753	-0.867906	0.887323	-0.978117	0.328016	0.547064	1.9753	-0.768397	0.862894	-0.890488	0.373204	0.570185	1.9753	-0.536115	0.869382	-0.616662	0.537458	NA	1.9753	-0.436606
5430405H02Rik	5	3	5	7	7	5	6	7	1	2	3	4.94731	3.972	3.71358	4.64443	5.33477	2.11296	8.47126	12.9897	1.90576	1.72607	2.83387	4.78652	4.78652	0.741422	0.695749	1.06565	0.286584	0.667741	4.78652	1.36057	0.759641	1.79106	0.0732829	0.199366	4.78652	0.82783	0.67695	1.22288	0.221374	0.406513	4.78652	0.619145	0.758462	0.816315	0.41432	0.779616	4.78652	0.0864082
5430416N02Rik	1	2	6	8	4	5	4	0	3	2	2	0.989461	2.648	4.4563	5.30791	3.04844	2.11296	5.64751	0	5.71728	1.72607	1.88925	3.04938	3.04938	0.348432	0.798083	0.436586	0.662411	0.894914	3.04938	0.723625	0.838195	0.863314	0.387965	0.603235	3.04938	0.106216	0.776641	0.136763	0.891218	0.947251	3.04938	0.375193	0.827453	0.453431	0.650239	NA	3.04938	-0.242216
5430416O09Rik	1	2	2	1	1	1	0	0	0	4	0	0.989461	2.648	1.48543	0.663489	0.76211	0.422592	0	0	0	3.45215	0	0.947567	0.947567	-1.09135	0.891442	-1.22425	0.220858	NA	0.947567	-1.05062	0.882872	-1.19	0.234045	NA	0.947567	-0.331887	0.891375	-0.372331	0.709646	NA	0.947567	0.0407282	0.893155	0.0456003	0.963629	NA	0.947567	0.759462
5430417L22Rik	65	31	85	90	55	143	48	39	35	82	54	64.315	41.044	63.1309	59.714	41.916	60.4307	67.7701	72.3712	66.7016	70.769	51.0097	59.9247	59.9247	0.271899	0.297871	0.912806	0.361345	0.73586	59.9247	0.171098	0.325041	0.526389	0.598618	0.775549	59.9247	0.334219	0.291047	1.14833	0.250832	0.441048	59.9247	-0.1008	0.318075	-0.316908	0.751314	0.930426	59.9247	0.06232
5430419D17Rik	37	24	29	28	17	23	30	35	7	21	30	36.6101	31.776	21.5388	18.5777	12.9559	9.71962	42.3563	64.9485	13.3403	18.1238	28.3387	27.1169	27.1169	0.401996	0.473961	0.848162	0.396348	0.75807	27.1169	0.734346	0.521223	1.40889	0.158868	0.344091	27.1169	1.44324	0.478346	3.01715	0.00255161	0.0140339	27.1169	0.33235	0.516588	0.643355	0.519994	0.835022	27.1169	1.04125
5430435G22Rik	6	2	13	4	8	13	0	1	0	11	13	5.93677	2.648	9.65532	2.65396	6.09688	5.4937	0	1.85567	0	9.4934	12.2801	5.10125	5.10125	-1.95094	0.787848	-2.47629	0.0132756	0.117883	5.10125	-2.57548	0.804824	-3.20005	0.00137402	0.00956691	5.10125	-1.60528	0.781829	-2.05324	0.0400497	0.120211	5.10125	-0.62454	0.687371	-0.908592	0.363565	0.748275	5.10125	0.345661
5430440P10Rik	6	16	10	18	18	17	3	3	3	19	12	5.93677	21.184	7.42717	11.9428	13.718	7.18407	4.23563	5.56702	5.71728	16.3977	11.3355	10.0587	10.0587	-0.925863	0.624571	-1.4824	0.138234	0.479327	10.0587	-1.2007	0.65562	-1.83139	0.0670423	0.187665	10.0587	-0.894366	0.61316	-1.45862	0.144671	0.302546	10.0587	-0.274832	0.595635	-0.461411	0.644504	0.889992	10.0587	0.0314977
5530601H04Rik	1	2	3	12	2	8	0	0	0	3	2	0.989461	2.648	2.22815	7.96187	1.52422	3.38074	0	0	0	2.58911	1.88925	2.11007	2.11007	-1.23657	0.881614	-1.40262	0.160729	NA	2.11007	-1.35818	0.892967	-1.52097	0.128267	0.297587	2.11007	-2.11478	0.866137	-2.44163	0.0146212	0.056055	2.11007	-0.121606	0.868432	-0.140029	0.888637	NA	2.11007	-0.878212
5730409E04Rik	26	17	32	25	18	32	17	23	18	30	20	25.726	22.508	23.7669	16.5872	13.718	13.5229	24.0019	42.6805	34.3037	25.8911	18.8925	23.7817	23.7817	0.445567	0.371582	1.19911	0.230486	0.609858	23.7817	0.540285	0.407469	1.32595	0.184855	0.380237	23.7817	1.1384	0.370836	3.06982	0.00214185	0.0121503	23.7817	0.0947172	0.399879	0.236865	0.812762	0.949535	23.7817	0.692833
5730420D15Rik	0	0	2	2	2	0	0	0	1	3	2	0	0	1.48543	1.32698	1.52422	0	0	0	1.90576	2.58911	1.88925	0.974613	0.974613	0.0748945	0.883601	0.0847605	0.932452	NA	0.974613	-0.797196	0.877301	-0.908692	0.363513	NA	0.974613	-0.198907	0.889132	-0.223709	0.822984	NA	0.974613	-0.872091	0.884663	-0.985788	0.324237	NA	0.974613	-0.273801
5730455P16Rik	14	10	11	18	13	19	14	8	6	12	12	13.8525	13.24	8.16988	11.9428	9.90743	8.02925	19.7663	14.8454	11.4346	10.3564	11.3355	12.08	12.08	0.397056	0.487708	0.814127	0.415572	0.771482	12.08	0.4767	0.529279	0.90066	0.367769	0.585367	12.08	0.60906	0.47428	1.28418	0.199079	0.379521	12.08	0.0796443	0.517255	0.153975	0.87763	0.971194	12.08	0.212004
5730507C01Rik	1	1	3	4	2	18	0	1	1	3	2	0.989461	1.324	2.22815	2.65396	1.52422	7.60666	0	1.85567	1.90576	2.58911	1.88925	2.23329	2.23329	-0.173172	0.868413	-0.199412	0.841941	NA	2.23329	-0.51745	0.881396	-0.587081	0.55715	0.744834	2.23329	-1.19112	0.842489	-1.41381	0.157417	0.322375	2.23329	-0.344279	0.86154	-0.399609	0.689445	NA	2.23329	-1.01795
5730508B09Rik	3	3	5	10	5	12	3	2	8	4	5	2.96838	3.972	3.71358	6.63489	3.81055	5.07111	4.23563	3.71134	15.2461	3.45215	4.72312	5.2308	5.2308	0.899847	0.685523	1.31264	0.189303	0.557332	5.2308	0.721146	0.719867	1.00178	0.316452	0.534949	5.2308	0.445244	0.649515	0.685502	0.493027	0.678326	5.2308	-0.178701	0.723713	-0.246922	0.804969	0.947673	5.2308	-0.454603
5730559C18Rik	294	270	499	834	1205	2083	101	138	197	1316	955	290.902	357.48	370.616	553.35	918.342	880.259	142.6	256.083	375.435	1135.76	902.115	562.085	562.085	-0.386755	0.322756	-1.19829	0.230805	0.610194	562.085	-1.90618	0.354431	-5.37815	7.52551e-08	1.97948e-06	562.085	-1.55456	0.320723	-4.84706	1.25304e-06	2.47011e-05	562.085	-1.51943	0.351401	-4.32391	1.53286e-05	0.00346064	562.085	-1.16781
5830415F09Rik	3	1	9	9	9	16	5	1	0	13	13	2.96838	1.324	6.68445	5.9714	6.85899	6.76147	7.05938	1.85567	0	11.2195	12.2801	5.72576	5.72576	-0.168685	0.729338	-0.231286	0.817093	0.950897	5.72576	-1.47414	0.73449	-2.00702	0.044747	0.140438	5.72576	-0.787036	0.699123	-1.12575	0.260273	0.451956	5.72576	-1.30546	0.694088	-1.88082	0.0599963	0.375878	5.72576	-0.618351
5830416I19Rik	2	0	1	2	2	0	0	0	5	0	6	1.97892	0	0.742717	1.32698	1.52422	0	0	0	9.5288	0	5.66774	1.88813	1.88813	0.773141	0.893095	0.865686	0.386662	NA	1.88813	0.118321	0.88265	0.134051	0.893362	NA	1.88813	0.800981	0.895119	0.894833	0.370877	0.568077	1.88813	-0.65482	0.882654	-0.741876	0.458162	NA	1.88813	0.0278408
5830417I10Rik	43	35	71	84	64	116	29	38	32	48	44	42.5468	46.34	52.7329	55.7331	48.775	49.0207	40.9444	70.5155	60.9843	41.4258	41.5634	50.0529	50.0529	0.253828	0.29305	0.866158	0.386404	0.751865	50.0529	0.438216	0.323992	1.35255	0.176199	0.367795	50.0529	0.147259	0.283092	0.520183	0.602936	0.765233	50.0529	0.184389	0.315172	0.585041	0.55852	0.853766	50.0529	-0.106568
5830418K08Rik	8	6	4	17	15	25	8	4	0	9	4	7.91569	7.94401	2.97087	11.2793	11.4316	10.5648	11.295	7.42269	0	7.76733	3.77849	7.48817	7.48817	0.0855359	0.661186	0.129367	0.897067	0.978576	7.48817	0.126778	0.702625	0.180435	0.856811	0.929901	7.48817	-0.672706	0.632414	-1.06371	0.287459	0.483419	7.48817	0.0412424	0.680339	0.0606203	0.951662	0.99001	7.48817	-0.758242
5830428M24Rik	0	0	2	4	4	2	0	0	0	0	1	0	0	1.48543	2.65396	3.04844	0.845184	0	0	0	0	0.944623	0.816149	0.816149	-0.288496	0.869192	-0.331913	0.739955	NA	0.816149	-0.26348	0.844921	-0.31184	0.755162	NA	0.816149	-1.25897	0.881439	-1.42832	0.153201	NA	0.816149	0.025016	0.852464	0.0293455	0.976589	NA	0.816149	-0.970477
5830444B04Rik	6	5	3	2	0	0	1	0	4	1	3	5.93677	6.62	2.22815	1.32698	0	0	1.41188	0	7.62304	0.863037	2.83387	2.62216	2.62216	-0.560725	0.85622	-0.654884	0.512542	NA	2.62216	0.415135	0.885241	0.468951	0.639104	0.802862	2.62216	1.53086	0.875035	1.74948	0.0802082	0.199394	2.62216	0.97586	0.869889	1.12182	0.261938	NA	2.62216	2.09158
5830454E08Rik	1	0	1	2	3	3	1	2	2	4	1	0.989461	0	0.742717	1.32698	2.28633	1.26778	1.41188	3.71134	3.81152	3.45215	0.944623	1.81316	1.81316	1.30533	0.871068	1.49854	0.133993	NA	1.81316	0.275202	0.869533	0.316494	0.751627	NA	1.81316	0.576606	0.838143	0.687957	0.49148	0.677091	1.81316	-1.03013	0.880087	-1.17048	0.241807	NA	1.81316	-0.728723
5830473C10Rik	0	0	1	0	2	0	0	0	0	0	8	0	0	0.742717	0	1.52422	0	0	0	0	0	7.55699	0.893084	0.893084	-0.0315581	0.775016	-0.0407193	0.96752	NA	0.893084	-1.04281	0.747014	-1.39597	0.162725	NA	0.893084	-0.15477	0.784681	-0.19724	0.84364	NA	0.893084	-1.01125	0.75282	-1.34328	0.179181	NA	0.893084	-0.123212
5930403L14Rik	109	98	142	117	111	154	111	98	63	126	102	107.851	129.752	105.466	77.6283	84.5942	65.0792	156.718	181.856	120.063	108.743	96.3516	112.191	112.191	0.419227	0.236285	1.77424	0.0760227	0.351772	112.191	0.565906	0.262098	2.15914	0.0308395	0.10683	112.191	1.00395	0.235164	4.26917	1.96199e-05	0.000253747	112.191	0.146679	0.259101	0.566107	0.571321	0.859687	112.191	0.584727
5930430L01Rik	8	10	4	11	11	18	5	1	5	12	11	7.91569	13.24	2.97087	7.29838	8.38321	7.60666	7.05938	1.85567	9.5288	10.3564	10.3909	7.87327	7.87327	-0.25544	0.635128	-0.402186	0.687547	0.903954	7.87327	-0.625605	0.664568	-0.941371	0.346515	0.564767	7.87327	-0.269618	0.619131	-0.435478	0.663216	0.806949	7.87327	-0.370165	0.627774	-0.589647	0.555427	0.852267	7.87327	-0.0141783
6030408B16Rik	8	1	13	2	9	15	0	0	0	21	6	7.91569	1.324	9.65532	1.32698	6.85899	6.33888	0	0	0	18.1238	5.66774	5.20103	5.20103	-2.25908	0.841973	-2.68308	0.00729472	0.07687	5.20103	-2.88769	0.86017	-3.35711	0.000787617	0.00609115	5.20103	-1.93351	0.838223	-2.30668	0.0210727	0.0739811	5.20103	-0.628603	0.783681	-0.802116	0.422486	0.782924	5.20103	0.325572
6030419C18Rik	8	4	31	10	16	75	2	1	0	44	36	7.91569	5.296	23.0242	6.63489	12.1938	31.6944	2.82375	1.85567	0	37.9736	34.0064	14.8562	14.8562	-1.97086	0.722093	-2.72937	0.00634561	0.0698843	14.8562	-3.25263	0.744604	-4.36827	1.25234e-05	0.000181247	14.8562	-2.37402	0.712334	-3.33274	0.00085996	0.00576757	14.8562	-1.28178	0.656542	-1.95232	0.0509004	0.350676	14.8562	-0.403168
6030458C11Rik	42	25	61	57	47	108	37	18	19	39	36	41.5574	33.1	45.3057	37.8189	35.8192	45.6399	52.2394	33.4021	36.2094	33.6584	34.0064	38.9779	38.9779	0.0247433	0.320461	0.0772117	0.938455	0.986227	38.9779	0.270238	0.35405	0.763277	0.445298	0.6523	38.9779	0.0380358	0.311157	0.12224	0.902709	0.953999	38.9779	0.245495	0.339461	0.723191	0.469563	0.811068	38.9779	0.0132925
6030466F02Rik	3	2	2	4	5	5	1	0	2	1	1	2.96838	2.648	1.48543	2.65396	3.81055	2.11296	1.41188	0	3.81152	0.863037	0.944623	2.06458	2.06458	-0.299204	0.845556	-0.353854	0.723448	NA	2.06458	0.471378	0.881749	0.534594	0.592931	0.771215	2.06458	-0.53147	0.827012	-0.642638	0.520459	0.700829	2.06458	0.770581	0.858052	0.898059	0.369154	NA	2.06458	-0.232266
6330403A02Rik	2	0	1	1	2	8	1	1	1	3	1	1.97892	0	0.742717	0.663489	1.52422	3.38074	1.41188	1.85567	1.90576	2.58911	0.944623	1.54519	1.54519	0.488668	0.885115	0.552095	0.580883	NA	1.54519	-0.0335059	0.891202	-0.0375963	0.97001	NA	1.54519	-0.140671	0.865766	-0.162482	0.870926	NA	1.54519	-0.522173	0.887299	-0.588498	0.556198	NA	1.54519	-0.629339
6330408A02Rik	5	1	11	12	4	9	0	4	0	12	0	4.94731	1.324	8.16988	7.96187	3.04844	3.80333	0	7.42269	0	10.3564	0	4.27581	4.27581	-0.62356	0.862756	-0.722754	0.469831	0.806755	4.27581	-0.652179	0.882202	-0.739263	0.459747	0.664795	4.27581	-0.626227	0.858086	-0.729795	0.465516	0.653556	4.27581	-0.0286188	0.869043	-0.0329313	0.973729	0.994145	4.27581	-0.00266634
6330410L21Rik	2	2	2	0	0	0	2	0	1	0	1	1.97892	2.648	1.48543	0	0	0	2.82375	0	1.90576	0	0.944623	1.0715	1.0715	-0.256594	0.896634	-0.286175	0.774744	NA	1.0715	0.78256	0.879334	0.889946	0.373495	NA	1.0715	1.65123	0.892423	1.85028	0.0642739	NA	1.0715	1.03915	0.885008	1.17417	0.240325	NA	1.0715	1.90782
6330416G13Rik	20	9	27	15	13	19	11	16	13	25	20	19.7892	11.916	20.0533	9.95234	9.90743	8.02925	15.5306	29.6907	24.7749	21.5759	18.8925	17.2829	17.2829	0.362439	0.428206	0.846414	0.397322	0.758931	17.2829	0.174682	0.459382	0.380254	0.703757	0.844183	17.2829	1.23953	0.432063	2.86887	0.00411937	0.0206365	17.2829	-0.187758	0.448267	-0.418853	0.675324	0.903414	17.2829	0.877095
6330418K02Rik	3	1	1	1	3	2	2	1	3	1	4	2.96838	1.324	0.742717	0.663489	2.28633	0.845184	2.82375	1.85567	5.71728	0.863037	3.77849	2.16985	2.16985	0.719143	0.843307	0.852766	0.393789	NA	2.16985	0.412344	0.860754	0.47905	0.631903	0.797941	2.16985	1.0261	0.833292	1.23138	0.218181	0.402741	2.16985	-0.3068	0.859268	-0.357047	0.721056	NA	2.16985	0.306956
6330419J24Rik	13	9	18	18	14	27	20	15	5	15	32	12.863	11.916	13.3689	11.9428	10.6695	11.41	28.2375	27.8351	9.5288	12.9455	30.2279	16.4496	16.4496	0.730384	0.48678	1.50044	0.133501	0.471541	16.4496	0.0463122	0.510801	0.0906659	0.927758	0.964272	16.4496	0.890933	0.473923	1.87991	0.0601204	0.163341	16.4496	-0.684072	0.509525	-1.34257	0.179412	0.586099	16.4496	0.160549
6430503K07Rik	3	3	6	16	9	5	9	2	5	4	0	2.96838	3.972	4.4563	10.6158	6.85899	2.11296	12.7069	3.71134	9.5288	3.45215	0	5.48942	5.48942	0.961637	0.730145	1.31705	0.187822	0.555328	5.48942	1.63144	0.78992	2.06532	0.0388929	0.127184	5.48942	0.35485	0.701531	0.505822	0.612982	0.7722	5.48942	0.6698	0.793842	0.843744	0.398812	0.767998	5.48942	-0.606787
6430548M08Rik	311	356	382	411	310	368	237	240	131	212	180	307.722	471.344	283.718	272.694	236.254	155.514	334.615	445.361	249.655	182.964	170.032	282.716	282.716	-0.0415589	0.297696	-0.139602	0.888975	0.975986	282.716	0.923743	0.332682	2.77666	0.00549206	0.0284924	282.716	0.616534	0.297559	2.07197	0.0382679	0.115977	282.716	0.965302	0.330701	2.91896	0.00351203	0.0904748	282.716	0.658093
6430550D23Rik	4	1	2	6	3	5	3	1	0	3	1	3.95784	1.324	1.48543	3.98094	2.28633	2.11296	4.23563	1.85567	0	2.58911	0.944623	2.25205	2.25205	-0.042809	0.839353	-0.0510023	0.959324	NA	2.25205	0.165814	0.867357	0.191172	0.848391	0.924852	2.25205	-0.26581	0.820829	-0.323832	0.746066	0.862631	2.25205	0.208623	0.84797	0.246026	0.805662	NA	2.25205	-0.223001
6430571L13Rik	8	5	6	7	3	3	7	0	2	1	4	7.91569	6.62	4.4563	4.64443	2.28633	1.26778	9.88314	0	3.81152	0.863037	3.77849	4.13879	4.13879	-0.329163	0.763834	-0.430935	0.666515	0.896271	4.13879	0.720459	0.821102	0.87743	0.380253	0.596293	4.13879	0.639937	0.768528	0.832679	0.405026	0.59946	4.13879	1.04962	0.79858	1.31436	0.188725	0.596284	4.13879	0.9691
6430573F11Rik	2	2	3	4	3	6	4	2	5	4	1	1.97892	2.648	2.22815	2.65396	2.28633	2.53555	5.64751	3.71134	9.5288	3.45215	0.944623	3.41958	3.41958	1.15896	0.745788	1.55401	0.120182	0.449131	3.41958	1.14336	0.782502	1.46116	0.143971	0.321318	3.41958	1.06358	0.715707	1.48605	0.137265	0.292204	3.41958	-0.0155966	0.794458	-0.0196318	0.984337	0.996825	3.41958	-0.0953821
6530402F18Rik	3	2	15	4	6	12	1	2	0	13	2	2.96838	2.648	11.1407	2.65396	4.57266	5.07111	1.41188	3.71134	0	11.2195	1.88925	4.2988	4.2988	-1.17766	0.805976	-1.46116	0.143972	0.488407	4.2988	-1.28342	0.834203	-1.5385	0.123927	0.290067	4.2988	-0.791374	0.801307	-0.987604	0.323347	0.521475	4.2988	-0.105759	0.784539	-0.134804	0.892767	0.975921	4.2988	0.386286
6820431F20Rik	62	63	121	129	106	193	30	12	52	48	64	61.3466	83.4121	89.8687	85.5901	80.7836	81.5603	42.3563	22.2681	99.0995	41.4258	60.4559	68.0152	68.0152	-0.500988	0.401461	-1.24791	0.212063	0.588308	68.0152	0.0803393	0.443946	0.180966	0.856394	0.929677	68.0152	-0.576576	0.397552	-1.45032	0.146971	0.306127	68.0152	0.581327	0.4326	1.3438	0.179014	0.585567	68.0152	-0.0755882
8030423F21Rik	3	3	0	0	1	0	1	2	0	3	0	2.96838	3.972	0	0	0.76211	0	1.41188	3.71134	0	2.58911	0	1.40135	1.40135	-0.243139	0.895732	-0.271442	0.786051	NA	1.40135	0.187719	0.883687	0.212427	0.831774	NA	1.40135	1.079	0.894256	1.20659	0.22759	NA	1.40135	0.430858	0.888629	0.484857	0.627778	NA	1.40135	1.32214
8030462N17Rik	11	4	20	25	19	55	9	3	9	11	19	10.8841	5.296	14.8543	16.5872	14.4801	23.2426	12.7069	5.56702	17.1518	9.4934	17.9478	13.4738	13.4738	0.13412	0.541759	0.247564	0.804472	0.947438	13.4738	-0.184782	0.573209	-0.322364	0.747177	0.871411	13.4738	-0.576269	0.516195	-1.11638	0.264261	0.456074	13.4738	-0.318902	0.553293	-0.576371	0.564364	0.855538	13.4738	-0.710389
8430408G22Rik	27	54	65	120	143	207	20	50	20	104	84	26.7154	71.496	48.2766	79.6187	108.982	87.4766	28.2375	92.7836	38.1152	89.7558	79.3484	68.2551	68.2551	0.112894	0.426024	0.264994	0.791014	0.943473	68.2551	-0.636479	0.459551	-1.385	0.166052	0.354315	68.2551	-0.759797	0.417151	-1.8214	0.0685466	0.178563	68.2551	-0.749373	0.452765	-1.6551	0.097904	0.460134	68.2551	-0.872691
8430419L09Rik	256	169	404	467	357	695	181	183	177	263	298	253.302	223.756	300.058	309.85	272.073	293.702	255.55	339.588	337.32	226.979	281.498	281.243	281.243	0.250328	0.205943	1.21552	0.224167	0.602939	281.243	0.282007	0.228126	1.23619	0.216386	0.421239	281.243	0.0849072	0.203068	0.418122	0.675858	0.815087	281.243	0.0316793	0.225724	0.140345	0.888387	0.974757	281.243	-0.165421
8430427H17Rik	46	79	88	75	96	211	53	27	22	130	131	45.5152	104.596	65.3591	49.7617	73.1625	89.1669	74.8295	50.1031	41.9267	112.195	123.746	75.4874	75.4874	-0.327734	0.364822	-0.89834	0.369004	0.741485	75.4874	-1.01688	0.394078	-2.58042	0.0098681	0.0450953	75.4874	-0.321336	0.36035	-0.891735	0.372535	0.569742	75.4874	-0.689151	0.382256	-1.80285	0.0714115	0.405079	75.4874	0.00639773
8430429K09Rik	4	2	6	7	5	6	0	1	2	4	2	3.95784	2.648	4.4563	4.64443	3.81055	2.53555	0	1.85567	3.81152	3.45215	1.88925	3.00557	3.00557	-0.765192	0.799258	-0.957378	0.338377	0.715348	3.00557	-0.392085	0.83738	-0.468228	0.639621	0.803051	3.00557	-0.725324	0.785141	-0.923814	0.355583	0.553202	3.00557	0.373107	0.786532	0.474369	0.635237	NA	3.00557	0.0398678
9030617O03Rik	75	41	93	65	126	147	59	39	26	87	87	74.2096	54.284	69.0726	43.1268	96.0258	62.121	83.3007	72.3712	49.5498	75.0842	82.1822	69.2116	69.2116	0.055377	0.338301	0.163692	0.869974	0.970106	69.2116	-0.183002	0.368541	-0.496558	0.619501	0.789306	69.2116	0.0406291	0.332858	0.122061	0.90285	0.954073	69.2116	-0.238379	0.360706	-0.660867	0.508698	0.829124	69.2116	-0.0147479
9030624G23Rik	2	0	6	6	4	7	1	2	1	6	2	1.97892	0	4.4563	3.98094	3.04844	2.95814	1.41188	3.71134	1.90576	5.17822	1.88925	2.77447	2.77447	-0.00380127	0.822088	-0.00462393	0.996311	0.998678	2.77447	-0.429317	0.840737	-0.510644	0.609601	0.783165	2.77447	-0.380775	0.799104	-0.476503	0.633716	0.786468	2.77447	-0.425515	0.817703	-0.520379	0.602799	NA	2.77447	-0.376974
9030624J02Rik	161	82	166	155	185	347	87	75	73	199	147	159.303	108.568	123.291	102.841	140.99	146.639	122.833	139.175	139.12	171.744	138.86	135.761	135.761	0.0296214	0.24757	0.119649	0.904761	0.98011	135.761	-0.214336	0.270683	-0.791831	0.428459	0.639279	135.761	0.033367	0.24361	0.136969	0.891055	0.947227	135.761	-0.243957	0.264561	-0.922119	0.356466	0.744419	135.761	0.00374558
9130008F23Rik	11	3	24	27	25	75	2	6	1	20	28	10.8841	3.972	17.8252	17.9142	19.0527	31.6944	2.82375	11.134	1.90576	17.2607	26.4495	14.6288	14.6288	-0.906789	0.619503	-1.46374	0.143266	0.487588	14.6288	-1.73768	0.642615	-2.70407	0.00684957	0.0338571	14.6288	-1.84221	0.599245	-3.07421	0.00211061	0.0120285	14.6288	-0.830888	0.584301	-1.42202	0.155021	0.553242	14.6288	-0.935417
9130011E15Rik	34	24	32	64	62	80	25	21	11	34	35	33.6417	31.776	23.7669	42.4633	47.2508	33.8074	35.2969	38.9691	20.9634	29.3432	33.0618	33.6673	33.6673	0.113677	0.356138	0.319194	0.74958	0.928148	33.6673	0.0331743	0.385319	0.0860955	0.931391	0.965713	33.6673	-0.344865	0.340037	-1.0142	0.310488	0.508014	33.6673	-0.0805028	0.370225	-0.217443	0.827863	0.953889	33.6673	-0.458542
9130019O22Rik	6	6	14	10	8	16	7	2	3	5	6	5.93677	7.94401	10.398	6.63489	6.09688	6.76147	9.88314	3.71134	5.71728	4.31518	5.66774	6.64243	6.64243	-0.27226	0.606407	-0.448972	0.653452	0.891736	6.64243	0.340932	0.666977	0.511159	0.60924	0.783077	6.64243	0.0217577	0.595406	0.0365427	0.97085	0.986958	6.64243	0.613191	0.629546	0.974022	0.330046	0.725888	6.64243	0.294017
9130023H24Rik	6	3	13	4	12	18	8	8	10	8	7	5.93677	3.972	9.65532	2.65396	9.14532	7.60666	11.295	14.8454	19.0576	6.90429	6.61236	8.88042	8.88042	1.01098	0.578499	1.7476	0.0805339	0.363753	8.88042	0.999324	0.622085	1.60641	0.108184	0.262384	8.88042	1.07142	0.558955	1.91682	0.0552605	0.153234	8.88042	-0.0116584	0.628573	-0.0185475	0.985202	0.996825	8.88042	0.0604353
9130024F11Rik	3	1	1	2	4	3	0	0	1	3	0	2.96838	1.324	0.742717	1.32698	3.04844	1.26778	0	0	1.90576	2.58911	0	1.37938	1.37938	-0.662581	0.893041	-0.741938	0.458125	NA	1.37938	-0.466475	0.896701	-0.520212	0.602916	NA	1.37938	-0.776367	0.887848	-0.874436	0.381881	NA	1.37938	0.196107	0.893091	0.219582	0.826197	NA	1.37938	-0.113785
9130221H12Rik	7	3	8	5	8	10	4	3	2	6	2	6.92623	3.972	5.94173	3.31745	6.09688	4.22592	5.64751	5.56702	3.81152	5.17822	1.88925	4.77943	4.77943	-0.154474	0.676789	-0.228245	0.819456	0.951834	4.77943	0.387251	0.734153	0.527479	0.597861	0.774916	4.77943	0.136937	0.664985	0.205925	0.836849	0.915421	4.77943	0.541724	0.70124	0.772524	0.439804	0.793784	4.77943	0.291411
9130227L01Rik	1	0	0	0	0	0	0	0	33	0	0	0.989461	0	0	0	0	0	0	0	62.8901	0	0	5.80723	5.80723	1.02076	0.675332	1.51149	NA	NA	5.80723	0.95682	0.629187	1.52072	NA	NA	5.80723	1.05792	0.676643	1.56348	NA	NA	5.80723	-0.0639403	0.628654	-0.10171	NA	NA	5.80723	0.0371604
9130230L23Rik	6	0	4	15	9	19	1	3	2	11	8	5.93677	0	2.97087	9.95234	6.85899	8.02925	1.41188	5.56702	3.81152	9.4934	7.55699	5.599	5.599	0.149797	0.73021	0.205143	0.83746	0.958862	5.599	-1.02548	0.732757	-1.39949	0.161667	0.348152	5.599	-1.03072	0.685279	-1.50409	0.132559	0.284828	5.599	-1.17528	0.704345	-1.66862	0.0951934	0.45633	5.599	-1.18052
9130401M01Rik	26	20	34	47	53	70	16	14	10	32	39	25.726	26.48	25.2524	31.184	40.3918	29.5814	22.59	25.9794	19.0576	27.6172	36.8403	28.2455	28.2455	-0.179912	0.370189	-0.486	0.626967	0.87996	28.2455	-0.485163	0.392627	-1.23568	0.216576	0.421361	28.2455	-0.545579	0.353575	-1.54304	0.122822	0.270608	28.2455	-0.305251	0.365124	-0.83602	0.403144	0.771759	28.2455	-0.365667
9230110C19Rik	7	3	16	6	11	28	2	1	0	8	9	6.92623	3.972	11.8835	3.98094	8.38321	11.8326	2.82375	1.85567	0	6.90429	8.50161	6.0967	6.0967	-1.58854	0.738567	-2.15084	0.0314888	0.206105	6.0967	-1.54108	0.770782	-1.99937	0.0455685	0.142309	6.0967	-1.64919	0.727057	-2.26831	0.0233104	0.0800964	6.0967	0.0474628	0.678618	0.0699404	0.944241	0.988643	6.0967	-0.0606499
9230112J17Rik	8	2	8	10	2	6	4	3	3	6	3	7.91569	2.648	5.94173	6.63489	1.52422	2.53555	5.64751	5.56702	5.71728	5.17822	2.83387	4.74036	4.74036	-0.00713376	0.700675	-0.0101813	0.991877	0.997973	4.74036	0.378617	0.750894	0.504222	0.614105	0.785981	4.74036	0.54854	0.696261	0.787836	0.430792	0.622225	4.74036	0.385751	0.72734	0.530359	0.595863	0.869461	4.74036	0.555673
9230116L04Rik	2	6	8	10	6	20	1	3	11	1	1	1.97892	7.94401	5.94173	6.63489	4.57266	8.45184	1.41188	5.56702	20.9634	0.863037	0.944623	5.934	5.934	0.634462	0.726616	0.873175	0.382568	0.748736	5.934	2.08084	0.807909	2.57559	0.0100069	0.045588	5.934	0.344391	0.707785	0.486576	0.626559	0.781309	5.934	1.44638	0.805372	1.79592	0.0725078	0.405468	5.934	-0.290071
9330020H09Rik	21	23	22	44	36	40	9	15	20	17	21	20.7787	30.452	16.3398	29.1935	27.4359	16.9037	12.7069	27.8351	38.1152	14.6716	19.8371	23.1154	23.1154	0.201391	0.452668	0.444898	0.656393	0.892481	23.1154	0.528594	0.498847	1.05963	0.289312	0.506259	23.1154	0.074709	0.440725	0.169514	0.865392	0.932613	23.1154	0.327203	0.487595	0.671054	0.502186	0.826733	23.1154	-0.126682
9330102E08Rik	2	0	3	0	1	2	2	3	1	0	4	1.97892	0	2.22815	0	0.76211	0.845184	2.82375	5.56702	1.90576	0	3.77849	1.80813	1.80813	0.751322	0.881018	0.852788	0.393777	NA	1.80813	0.579761	0.890963	0.650713	0.515232	NA	1.80813	1.52251	0.881559	1.72707	0.0841551	0.206514	1.80813	-0.17156	0.890678	-0.192618	0.847259	NA	1.80813	0.771192
9330133O14Rik	16	17	35	29	25	43	15	12	19	27	12	15.8314	22.508	25.9951	19.2412	19.0527	18.1715	21.1782	22.2681	36.2094	23.302	11.3355	21.3721	21.3721	0.269476	0.416698	0.646694	0.51783	0.832329	21.3721	0.553215	0.460237	1.20202	0.229354	0.438372	21.3721	0.457416	0.407036	1.12377	0.26111	0.452712	21.3721	0.283739	0.448776	0.632251	0.527223	0.839411	21.3721	0.18794
9330151L19Rik	9	20	15	19	14	20	13	5	14	9	12	8.90515	26.48	11.1407	12.6063	10.6695	8.45184	18.3544	9.27836	26.6806	7.76733	11.3355	13.7882	13.7882	0.236386	0.522881	0.452084	0.651208	0.890953	13.7882	0.816403	0.580244	1.407	0.159428	0.344927	13.7882	0.712133	0.518055	1.37463	0.169247	0.338919	13.7882	0.580017	0.568591	1.0201	0.307683	0.710394	13.7882	0.475747
9330159F19Rik	2	0	2	1	1	2	0	2	0	4	1	1.97892	0	1.48543	0.663489	0.76211	0.845184	0	3.71134	0	3.45215	0.944623	1.25848	1.25848	-0.0218748	0.895999	-0.0244139	0.980522	NA	1.25848	-0.483786	0.898029	-0.538719	0.590081	NA	1.25848	0.356059	0.894014	0.39827	0.690431	NA	1.25848	-0.461911	0.895819	-0.51563	0.606113	NA	1.25848	0.377934
9330162012Rik	36	10	24	37	25	45	14	19	15	31	33	35.6206	13.24	17.8252	24.5491	19.0527	19.0166	19.7663	35.2578	28.5864	26.7541	31.1726	24.622	24.622	0.282384	0.425949	0.662952	0.507361	0.825531	24.622	-0.0624115	0.455941	-0.136885	0.891122	0.946954	24.622	0.38211	0.415825	0.918919	0.358138	0.555949	24.622	-0.344795	0.445287	-0.774322	0.438741	0.793784	24.622	0.0997257
9330175M20Rik	0	1	0	4	1	3	0	1	0	0	0	0	1.324	0	2.65396	0.76211	1.26778	0	1.85567	0	0	0	0.714865	0.714865	0.242895	0.858977	0.282772	0.777351	NA	0.714865	0.498322	0.823167	0.605372	0.544932	NA	0.714865	-0.682407	0.874845	-0.780032	0.435372	NA	0.714865	0.255427	0.826355	0.309101	0.757245	NA	0.714865	-0.925302
9330182L06Rik	3	2	2	2	1	2	5	0	1	0	2	2.96838	2.648	1.48543	1.32698	0.76211	0.845184	7.05938	0	1.90576	0	1.88925	1.89913	1.89913	0.281577	0.86144	0.326868	0.743768	NA	1.89913	1.00974	0.886739	1.13871	0.254824	NA	1.89913	1.09125	0.862817	1.26475	0.20596	0.387813	1.89913	0.728163	0.880427	0.827057	0.408205	NA	1.89913	0.809673
9430008C03Rik	105	116	153	211	175	211	67	61	84	147	122	103.893	153.584	113.636	139.996	133.369	89.1669	94.5958	113.196	160.084	126.866	115.244	122.148	122.148	-0.0129851	0.286896	-0.0452606	0.9639	0.992024	122.148	0.0106854	0.316091	0.033805	0.973033	0.987483	122.148	0.018762	0.283468	0.0661874	0.947229	0.975171	122.148	0.0236705	0.310312	0.0762798	0.939196	0.988305	122.148	0.0317471
9430015G10Rik	16	8	28	29	19	35	11	6	5	19	16	15.8314	10.592	20.7961	19.2412	14.4801	14.7907	15.5306	11.134	9.5288	16.3977	15.114	14.8579	14.8579	-0.363026	0.472971	-0.767544	0.442758	0.7879	14.8579	-0.329636	0.508103	-0.648758	0.516495	0.713481	14.8579	-0.363874	0.4592	-0.79241	0.428122	0.620537	14.8579	0.0333899	0.470144	0.0710206	0.943381	0.988643	14.8579	-0.000848445
9430016H08Rik	96	87	155	162	136	179	59	53	59	166	130	94.9883	115.188	115.121	107.485	103.647	75.644	83.3007	98.3506	112.44	143.264	122.801	106.566	106.566	-0.149255	0.249946	-0.59715	0.550407	0.849116	106.566	-0.437872	0.271483	-1.61289	0.106769	0.260063	106.566	0.0366468	0.246212	0.148843	0.881678	0.942359	106.566	-0.288616	0.261628	-1.10316	0.26996	0.67835	106.566	0.185902
9430020K01Rik	23	15	78	41	51	119	11	7	4	82	45	22.7576	19.86	57.9319	27.2031	38.8676	50.2885	15.5306	12.9897	7.62304	70.769	42.5081	33.3026	33.3026	-1.32809	0.502167	-2.64472	0.00817575	0.0834531	33.3026	-1.99186	0.532594	-3.73992	0.000184081	0.00184178	33.3026	-1.50707	0.495191	-3.04341	0.0023391	0.0130938	33.3026	-0.663764	0.487284	-1.36217	0.173144	0.579496	33.3026	-0.178978
9430038I01Rik	3	2	6	5	2	11	3	1	0	2	0	2.96838	2.648	4.4563	3.31745	1.52422	4.64851	4.23563	1.85567	0	1.72607	0	2.48911	2.48911	-0.48414	0.828614	-0.584277	0.559034	NA	2.48911	0.65709	0.874967	0.750988	0.45266	0.658573	2.48911	-0.439299	0.816923	-0.537749	0.59075	0.75544	2.48911	1.14123	0.849284	1.34375	0.179028	NA	2.48911	0.0448403
9430041J12Rik	6	6	5	3	2	2	0	1	3	1	0	5.93677	7.94401	3.71358	1.99047	1.52422	0.845184	0	1.85567	5.71728	0.863037	0	2.76275	2.76275	-1.03263	0.816247	-1.26509	0.205839	0.580831	2.76275	1.09769	0.879952	1.24744	0.212235	0.41589	2.76275	0.519331	0.831887	0.62428	0.532444	0.710649	2.76275	2.13032	0.849087	2.50895	0.012109	NA	2.76275	1.55196
9430091E24Rik	4	7	10	5	5	4	3	2	2	9	2	3.95784	9.26801	7.42717	3.31745	3.81055	1.69037	4.23563	3.71134	3.81152	7.76733	1.88925	4.62604	4.62604	-0.655563	0.713879	-0.918312	0.358456	0.73284	4.62604	-0.237299	0.76077	-0.311919	0.755102	0.875408	4.62604	0.393631	0.721759	0.545377	0.585494	0.751564	4.62604	0.418265	0.714812	0.585139	0.558454	0.853766	4.62604	1.04919
9530026P05Rik	1	0	0	5	2	1	3	2	0	1	0	0.989461	0	0	3.31745	1.52422	0.422592	4.23563	3.71134	0	0.863037	0	1.36943	1.36943	1.41823	0.897459	1.58027	0.114045	NA	1.36943	1.18917	0.891463	1.33395	0.182221	NA	1.36943	0.361246	0.891476	0.405223	0.685314	NA	1.36943	-0.229062	0.889445	-0.257534	0.796767	NA	1.36943	-1.05698
9530036O11Rik	0	2	0	5	2	4	0	0	0	6	4	0	2.648	0	3.31745	1.52422	1.69037	0	0	0	5.17822	3.77849	1.6488	1.6488	-0.489568	0.894928	-0.547048	0.584346	NA	1.6488	-1.92864	0.895045	-2.15479	0.031178	NA	1.6488	-1.33965	0.888299	-1.5081	0.131528	0.283326	1.6488	-1.43907	0.895663	-1.60671	0.108119	NA	1.6488	-0.850078
9530053A07Rik	0	0	1	3	1	4	0	2	1	3	2	0	0	0.742717	1.99047	0.76211	1.69037	0	3.71134	1.90576	2.58911	1.88925	1.38919	1.38919	1.13296	0.896672	1.26352	0.206403	NA	1.38919	-0.192085	0.895555	-0.214487	0.830167	NA	1.38919	0.113721	0.880616	0.129138	0.897249	NA	1.38919	-1.32505	0.897246	-1.47679	0.139731	NA	1.38919	-1.01924
9530068E07Rik	534	278	831	847	934	1729	246	205	199	978	680	528.372	368.072	617.198	561.975	711.81	730.662	347.322	380.413	379.246	844.05	642.344	555.588	555.588	-0.4475	0.233408	-1.91724	0.0552069	0.292267	555.588	-0.990543	0.257528	-3.84635	0.000119891	0.00128592	555.588	-0.842931	0.2319	-3.63489	0.000278098	0.00231452	555.588	-0.543043	0.254228	-2.13604	0.0326758	0.289448	555.588	-0.395431
9530077C05Rik	11	0	6	7	12	8	1	3	1	1	2	10.8841	0	4.4563	4.64443	9.14532	3.38074	1.41188	5.56702	1.90576	0.863037	1.88925	4.01344	4.01344	-0.632248	0.805193	-0.785213	0.432329	0.782456	4.01344	0.584888	0.856379	0.682978	0.494621	0.695133	4.01344	-0.726459	0.794455	-0.914411	0.360501	0.558166	4.01344	1.21714	0.829803	1.46678	0.142437	0.536947	4.01344	-0.094211
9530080O11Rik	6	10	8	3	3	9	4	3	5	7	5	5.93677	13.24	5.94173	1.99047	2.28633	3.80333	5.64751	5.56702	9.5288	6.04126	4.72312	5.88239	5.88239	-0.228414	0.636442	-0.358892	0.719676	0.915179	5.88239	0.28546	0.692085	0.412463	0.68	0.830553	5.88239	1.09366	0.654541	1.67088	0.0947463	0.224686	5.88239	0.513873	0.659926	0.778683	0.436167	0.792919	5.88239	1.32207
9530082P21Rik	4	1	3	2	1	2	0	1	0	4	2	3.95784	1.324	2.22815	1.32698	0.76211	0.845184	0	1.85567	0	3.45215	1.88925	1.60376	1.60376	-1.12208	0.877126	-1.27927	0.200801	NA	1.60376	-1.11583	0.891519	-1.25161	0.210712	NA	1.60376	-0.185506	0.879918	-0.210822	0.833026	0.914064	1.60376	0.00624902	0.861395	0.00725453	0.994212	NA	1.60376	0.936577
9630033F20Rik	15	14	28	31	32	55	9	9	8	27	26	14.8419	18.536	20.7961	20.5682	24.3875	23.2426	12.7069	16.701	15.2461	23.302	24.5602	19.5353	19.5353	-0.276184	0.421263	-0.655611	0.512075	0.829484	19.5353	-0.651414	0.44224	-1.47299	0.140754	0.317506	19.5353	-0.587271	0.402224	-1.46006	0.144274	0.302131	19.5353	-0.37523	0.404579	-0.927457	0.353689	0.742297	19.5353	-0.311086
9830147E19Rik	1	0	3	1	1	3	0	0	1	0	0	0.989461	0	2.22815	0.663489	0.76211	1.26778	0	0	1.90576	0	0	0.710613	0.710613	-0.419025	0.880107	-0.476106	0.633999	NA	0.710613	0.523376	0.841007	0.622321	0.533731	NA	0.710613	-0.269659	0.884093	-0.305012	0.760357	NA	0.710613	0.942401	0.852601	1.10532	0.269019	NA	0.710613	0.149366
9830166K06Rik	2	2	2	5	6	2	0	0	2	0	1	1.97892	2.648	1.48543	3.31745	4.57266	0.845184	0	0	3.81152	0	0.944623	1.78216	1.78216	-0.433167	0.884625	-0.489662	0.624373	NA	1.78216	0.479529	0.897154	0.5345	0.592996	NA	1.78216	-0.811155	0.873913	-0.928188	0.35331	0.551203	1.78216	0.912695	0.887802	1.02804	0.303931	NA	1.78216	-0.377989
9930014A18Rik	26	24	40	36	45	62	24	18	11	35	24	25.726	31.776	29.7087	23.8856	34.2949	26.2007	33.885	33.4021	20.9634	30.2063	22.671	28.4291	28.4291	0.0310665	0.361445	0.0859509	0.931505	0.985498	28.4291	0.154001	0.395296	0.389583	0.696845	0.840614	28.4291	0.0809958	0.350815	0.230879	0.817409	0.905885	28.4291	0.122934	0.377974	0.325245	0.744996	0.928496	28.4291	0.0499292
9930021J03Rik	104	84	92	230	188	293	56	50	75	140	118	102.904	111.216	68.3299	152.603	143.277	123.819	79.0651	92.7836	142.932	120.825	111.466	113.565	113.565	0.15462	0.286065	0.540504	0.588849	0.864817	113.565	-0.15146	0.312022	-0.485413	0.627383	0.795145	113.565	-0.4123	0.279026	-1.47764	0.139503	0.295297	113.565	-0.306079	0.306336	-0.99916	0.317717	0.717539	113.565	-0.56692
9930104L06Rik	8	8	10	11	10	19	4	9	4	6	11	7.91569	10.592	7.42717	7.29838	7.6211	8.02925	5.64751	16.701	7.62304	5.17822	10.3909	8.58402	8.58402	0.176184	0.570816	0.308652	0.757586	0.931267	8.58402	0.295101	0.615113	0.479751	0.631404	0.797649	8.58402	0.3129	0.555597	0.563178	0.573314	0.742113	8.58402	0.118917	0.5948	0.199929	0.841536	0.959009	8.58402	0.136716
A130010J15Rik	34	33	24	40	24	60	29	19	23	13	18	33.6417	43.692	17.8252	26.5396	18.2906	25.3555	40.9444	35.2578	43.8325	11.2195	17.0032	28.5093	28.5093	0.347057	0.391807	0.885786	0.375733	0.744671	28.5093	1.40079	0.455205	3.07728	0.00208898	0.0133527	28.5093	0.72828	0.386792	1.88287	0.0597173	0.162562	28.5093	1.05374	0.448485	2.34955	0.0187963	0.2204	28.5093	0.381223
A130077B15Rik	2	0	3	3	1	2	2	0	5	1	2	1.97892	0	2.22815	1.99047	0.76211	0.845184	2.82375	0	9.5288	0.863037	1.88925	2.0827	2.0827	0.949162	0.864228	1.09828	0.272083	NA	2.0827	0.992038	0.881354	1.12558	0.260342	0.474739	2.0827	1.17243	0.855483	1.3705	0.170532	0.340654	2.0827	0.0428758	0.883544	0.0485271	0.961296	NA	2.0827	0.223273
A1cf	45	43	34	54	26	30	39	32	33	19	18	44.5257	56.932	25.2524	35.8284	19.8149	12.6778	55.0632	59.3815	62.8901	16.3977	17.0032	36.8879	36.8879	0.473166	0.411597	1.14959	0.250314	0.631589	36.8879	1.6836	0.473727	3.55395	0.000379487	0.00338551	36.8879	1.31199	0.412923	3.17733	0.0014864	0.00905007	36.8879	1.21044	0.470609	2.57206	0.0101094	0.162182	36.8879	0.838825
A230001M10Rik	8	3	10	10	2	6	1	3	0	3	2	7.91569	3.972	7.42717	6.63489	1.52422	2.53555	1.41188	5.56702	0	2.58911	1.88925	3.76971	3.76971	-1.15224	0.780427	-1.47643	0.13983	0.481232	3.76971	0.0080273	0.83617	0.00960008	0.99234	0.995796	3.76971	-0.435162	0.780271	-0.557706	0.577045	0.745175	3.76971	1.16027	0.78662	1.47501	0.140211	0.534282	3.76971	0.717081
A230028O05Rik	2	1	2	2	1	0	0	2	0	0	1	1.97892	1.324	1.48543	1.32698	0.76211	0	0	3.71134	0	0	0.944623	1.04849	1.04849	-0.270571	0.895122	-0.302272	0.762444	NA	1.04849	0.475562	0.879048	0.540997	0.58851	NA	1.04849	0.399609	0.895178	0.446402	0.655307	NA	1.04849	0.746133	0.885925	0.842208	0.399672	NA	1.04849	0.67018
A230046K03Rik	12	13	20	20	14	31	17	6	4	5	14	11.8735	17.212	14.8543	13.2698	10.6695	13.1004	24.0019	11.134	7.62304	4.31518	13.2247	12.8435	12.8435	0.00520187	0.523851	0.00993005	0.992077	0.997973	12.8435	0.659574	0.583015	1.13132	0.257922	0.472341	12.8435	0.218722	0.514354	0.425236	0.670665	0.811108	12.8435	0.654372	0.564232	1.15976	0.246148	0.654448	12.8435	0.21352
A230050P20Rik	49	66	91	77	104	133	15	17	13	100	95	48.4836	87.3841	67.5872	51.0887	79.2594	56.2048	21.1782	31.5464	24.7749	86.3037	89.7392	58.5045	58.5045	-1.33135	0.349733	-3.80677	0.000140796	0.00327441	58.5045	-1.69774	0.373243	-4.54861	5.40022e-06	8.67767e-05	58.5045	-1.21355	0.345273	-3.51476	0.000440143	0.00332403	58.5045	-0.366384	0.332265	-1.10269	0.270164	0.678386	58.5045	0.117798
A230056P14Rik	0	1	1	2	0	2	0	1	1	4	2	0	1.324	0.742717	1.32698	0	0.845184	0	1.85567	1.90576	3.45215	1.88925	1.21288	1.21288	0.412819	0.89773	0.459848	0.645626	NA	1.21288	-0.670432	0.897934	-0.746638	0.455282	NA	1.21288	0.370193	0.89388	0.414142	0.67877	NA	1.21288	-1.08325	0.897412	-1.20708	0.227401	NA	1.21288	-0.0426259
A230072C01Rik	4	2	1	0	1	3	0	0	2	1	1	3.95784	2.648	0.742717	0	0.76211	1.26778	0	0	3.81152	0.863037	0.944623	1.36342	1.36342	-0.622768	0.893437	-0.697047	0.485773	NA	1.36342	0.169673	0.895609	0.18945	0.84974	NA	1.36342	0.409486	0.895067	0.457492	0.647317	NA	1.36342	0.792441	0.892987	0.887405	0.374861	NA	1.36342	1.03225
A230072E10Rik	1	4	5	1	1	2	1	0	0	0	1	0.989461	5.296	3.71358	0.663489	0.76211	0.845184	1.41188	0	0	0	0.944623	1.32967	1.32967	-1.46882	0.888329	-1.65346	0.0982366	NA	1.32967	0.0808505	0.892147	0.0906246	0.927791	NA	1.32967	-0.0879344	0.892626	-0.0985119	0.921526	NA	1.32967	1.54967	0.88755	1.74601	0.0808096	NA	1.32967	1.38089
A230103J11Rik	0	0	3	1	2	5	0	2	0	3	6	0	0	2.22815	0.663489	1.52422	2.11296	0	3.71134	0	2.58911	5.66774	1.68155	1.68155	0.264998	0.895971	0.295766	0.767409	NA	1.68155	-1.0106	0.897035	-1.1266	0.25991	NA	1.68155	-0.130816	0.888372	-0.147254	0.882932	0.94272	1.68155	-1.2756	0.894443	-1.42614	0.153828	NA	1.68155	-0.395813
A2m	19	2	111	20	34	290	0	0	1	91	71	18.7998	2.648	82.4415	13.2698	25.9117	122.552	0	0	1.90576	78.5363	67.0683	37.5575	37.5575	-2.4453	0.8594	-2.84536	0.00443611	0.0538011	37.5575	-3.08456	0.880086	-3.50484	0.000456886	0.00391781	37.5575	-2.89616	0.858405	-3.37389	0.000741143	0.00509691	37.5575	-0.639258	0.869436	-0.735256	0.462184	0.806774	37.5575	-0.450859
A330009N23Rik	3	3	5	1	0	4	6	2	4	2	4	2.96838	3.972	3.71358	0.663489	0	1.69037	8.47126	3.71134	7.62304	1.72607	3.77849	3.48346	3.48346	0.731063	0.741154	0.986385	0.323944	0.703661	3.48346	1.02083	0.788192	1.29516	0.195266	0.393655	3.48346	2.16718	0.767387	2.8241	0.00474143	0.023237	3.48346	0.289769	0.786731	0.36832	0.712635	0.917894	3.48346	1.43611
A330023F24Rik	4	1	1	2	4	11	4	1	5	2	2	3.95784	1.324	0.742717	1.32698	3.04844	4.64851	5.64751	1.85567	9.5288	1.72607	1.88925	3.24507	3.24507	1.12794	0.792126	1.42394	0.154463	0.507077	3.24507	1.16256	0.825091	1.40901	0.158832	0.344091	3.24507	0.666112	0.760206	0.876225	0.380908	0.577664	3.24507	0.0346206	0.833625	0.0415302	0.966873	NA	3.24507	-0.46183
A330035P11Rik	7	5	3	15	14	16	5	1	4	4	9	6.92623	6.62	2.22815	9.95234	10.6695	6.76147	7.05938	1.85567	7.62304	3.45215	8.50161	6.5136	6.5136	0.122529	0.674038	0.181784	0.855752	0.965607	6.5136	-0.07218	0.707221	-0.102061	0.918708	0.959605	6.5136	-0.603402	0.641817	-0.940147	0.347142	0.545256	6.5136	-0.194709	0.683234	-0.284982	0.775658	0.937448	6.5136	-0.725932
A330074K22Rik	4	1	11	3	9	3	0	1	0	3	8	3.95784	1.324	8.16988	1.99047	6.85899	1.26778	0	1.85567	0	2.58911	7.55699	3.2337	3.2337	-1.56171	0.853888	-1.82894	0.0674079	0.328957	3.2337	-1.59144	0.875278	-1.81821	0.0690322	0.19132	3.2337	-1.17693	0.850173	-1.38435	0.166252	0.334904	3.2337	-0.0297248	0.827713	-0.0359119	0.971353	NA	3.2337	0.384778
A330093E20Rik	2	0	1	2	0	1	4	1	0	0	1	1.97892	0	0.742717	1.32698	0	0.422592	5.64751	1.85567	0	0	0.944623	1.17446	1.17446	0.81427	0.898053	0.906706	0.364562	NA	1.17446	1.13089	0.886842	1.27519	0.202242	NA	1.17446	1.146	0.897912	1.27629	0.201852	NA	1.17446	0.316622	0.886719	0.357072	0.721038	NA	1.17446	0.331728
A430005L14Rik	80	49	87	74	79	149	58	28	28	49	53	79.1569	64.876	64.6163	49.0982	60.2067	62.9662	81.8889	51.9588	53.3613	42.2888	50.065	60.0439	60.0439	-0.137137	0.284573	-0.481903	0.629875	0.880571	60.0439	0.437133	0.320081	1.3657	0.172034	0.362323	60.0439	0.129981	0.28021	0.46387	0.642741	0.792102	60.0439	0.57427	0.307605	1.86691	0.0619144	0.382483	60.0439	0.267118
A430033K04Rik	7	8	16	12	9	18	9	9	5	6	9	6.92623	10.592	11.8835	7.96187	6.85899	7.60666	12.7069	16.701	9.5288	5.17822	8.50161	9.49507	9.49507	0.357338	0.521996	0.68456	0.493621	0.819587	9.49507	0.824335	0.580424	1.42023	0.155541	0.339314	9.49507	0.719928	0.51165	1.40707	0.159406	0.324917	9.49507	0.466997	0.567061	0.823539	0.410201	0.776855	9.49507	0.362591
A430078G23Rik	7	1	7	0	1	2	0	0	0	2	0	6.92623	1.324	5.19902	0	0.76211	0.845184	0	0	0	1.72607	0	1.52569	1.52569	-2.12212	0.891266	-2.38102	0.017265	NA	1.52569	-0.629408	0.887482	-0.709207	0.478196	NA	1.52569	-0.262317	0.893754	-0.2935	0.76914	NA	1.52569	1.49271	0.891542	1.6743	0.0940716	NA	1.52569	1.8598
A430093F15Rik	4	1	1	0	1	1	4	0	0	0	0	3.95784	1.324	0.742717	0	0.76211	0.422592	5.64751	0	0	0	0	1.1688	1.1688	-0.0369142	0.894456	-0.04127	0.967081	NA	1.1688	1.23339	0.864004	1.42753	0.153428	NA	1.1688	1.0574	0.893135	1.18392	0.236444	NA	1.1688	1.2703	0.869807	1.46044	0.144169	NA	1.1688	1.09432
A430105I19Rik	8	12	22	17	8	57	10	12	1	17	15	7.91569	15.888	16.3398	11.2793	6.09688	24.0878	14.1188	22.2681	1.90576	14.6716	14.1694	13.5219	13.5219	-0.0504602	0.612883	-0.0823325	0.934382	0.985498	13.5219	-0.141528	0.654622	-0.216198	0.828833	0.916723	13.5219	-0.115206	0.602637	-0.191169	0.848393	0.921997	13.5219	-0.0910677	0.638558	-0.142615	0.886595	0.973867	13.5219	-0.0647456
A4galt	6	1	18	15	37	60	4	2	1	36	19	5.93677	1.324	13.3689	9.95234	28.1981	25.3555	5.64751	3.71134	1.90576	31.0693	17.9478	13.1289	13.1289	-0.654107	0.67933	-0.962871	0.335612	0.713956	13.1289	-2.14848	0.693494	-3.09805	0.00194801	0.0125639	13.1289	-2.01011	0.652907	-3.07871	0.00207899	0.0118783	13.1289	-1.49437	0.642197	-2.32696	0.0199672	0.224938	13.1289	-1.356
A4gnt	2	2	13	29	25	85	0	0	0	16	15	1.97892	2.648	9.65532	19.2412	19.0527	35.9203	0	0	0	13.8086	14.1694	10.5886	10.5886	-1.94362	0.789287	-2.4625	0.0137971	0.120933	10.5886	-3.18124	0.794979	-4.00167	6.28981e-05	0.000750531	10.5886	-4.00116	0.761217	-5.25627	1.47007e-07	3.90317e-06	10.5886	-1.23762	0.65707	-1.88354	0.0596272	0.375197	10.5886	-2.05754
A530016L24Rik	33	18	39	29	39	37	30	20	3	31	23	32.6522	23.832	28.9659	19.2412	29.7223	15.6359	42.3563	37.1134	5.71728	26.7541	21.7263	25.7925	25.7925	0.00883261	0.484735	0.0182215	0.985462	0.997163	25.7925	0.225139	0.529346	0.425316	0.670606	0.82439	25.7925	0.399565	0.480926	0.830824	0.406073	0.600446	25.7925	0.216307	0.518098	0.417501	0.676312	0.903765	25.7925	0.390733
A530054K11Rik	1	2	3	6	1	7	1	1	0	1	3	0.989461	2.648	2.22815	3.98094	0.76211	2.95814	1.41188	1.85567	0	0.863037	2.83387	1.86648	1.86648	-0.433194	0.870562	-0.497602	0.618764	NA	1.86648	-0.379527	0.888013	-0.427389	0.669096	NA	1.86648	-0.755655	0.855165	-0.883637	0.376892	0.573535	1.86648	0.0536664	0.866	0.0619705	0.950586	NA	1.86648	-0.322462
A530072M11Rik	1	0	1	3	0	2	2	3	0	0	2	0.989461	0	0.742717	1.99047	0	0.845184	2.82375	5.56702	0	0	1.88925	1.3498	1.3498	1.13749	0.897907	1.26683	0.205218	NA	1.3498	0.853274	0.894083	0.954356	0.339903	NA	1.3498	0.876961	0.895201	0.979625	0.327271	NA	1.3498	-0.284217	0.893477	-0.318102	0.750407	NA	1.3498	-0.260529
A630001G21Rik	1	2	2	0	0	4	0	0	0	2	2	0.989461	2.648	1.48543	0	0	1.69037	0	0	0	1.72607	1.88925	0.948053	0.948053	-1.04928	0.888155	-1.18141	0.237439	NA	0.948053	-1.02929	0.876403	-1.17445	0.240216	NA	0.948053	-0.342049	0.888224	-0.385092	0.700169	NA	0.948053	0.0199889	0.889057	0.0224832	0.982063	NA	0.948053	0.70723
A630007B06Rik	10	2	8	12	6	25	6	6	3	3	3	9.89461	2.648	5.94173	7.96187	4.57266	10.5648	8.47126	11.134	5.71728	2.58911	2.83387	6.57538	6.57538	0.359049	0.633435	0.566828	0.570831	0.856924	6.57538	1.27497	0.711955	1.79081	0.0733243	0.199438	6.57538	0.0740878	0.60883	0.121689	0.903146	0.954236	6.57538	0.915925	0.699785	1.30887	0.190579	0.59864	6.57538	-0.284961
A630020A06	2	1	2	1	1	5	3	1	0	3	2	1.97892	1.324	1.48543	0.663489	0.76211	2.11296	4.23563	1.85567	0	2.58911	1.88925	1.71787	1.71787	0.270729	0.864341	0.31322	0.754114	NA	1.71787	-0.0298296	0.878396	-0.0339592	0.97291	NA	1.71787	0.522175	0.855187	0.610598	0.541466	0.717658	1.71787	-0.300559	0.868412	-0.346101	0.729267	NA	1.71787	0.251447
A630066F11Rik	3	0	2	5	1	2	2	4	0	4	0	2.96838	0	1.48543	3.31745	0.76211	0.845184	2.82375	7.42269	0	3.45215	0	2.09792	2.09792	0.689905	0.883718	0.780684	0.434988	NA	2.09792	0.567702	0.892813	0.635858	0.524869	0.720384	2.09792	0.656697	0.876634	0.749112	0.453789	0.642623	2.09792	-0.122203	0.892164	-0.136974	0.891052	NA	2.09792	-0.0332079
A630072M18Rik	6	5	8	10	10	9	3	3	1	4	6	5.93677	6.62	5.94173	6.63489	7.6211	3.80333	4.23563	5.56702	1.90576	3.45215	5.66774	5.21692	5.21692	-0.525294	0.67961	-0.772934	0.439561	0.786023	5.21692	-0.160068	0.727701	-0.219963	0.8259	0.915038	5.21692	-0.477502	0.663406	-0.719774	0.471664	0.658841	5.21692	0.365227	0.676299	0.540037	0.589171	0.86664	5.21692	0.0477919
A630076J17Rik	0	0	1	1	1	6	0	0	0	2	0	0	0	0.742717	0.663489	0.76211	2.53555	0	0	0	1.72607	0	0.58454	0.58454	-0.0327913	0.839619	-0.0390549	0.968847	NA	0.58454	-0.455016	0.814321	-0.558768	0.57632	NA	0.58454	-0.803026	0.855827	-0.938304	0.348088	NA	0.58454	-0.422225	0.817957	-0.516195	0.605718	NA	0.58454	-0.770235
A630089N07Rik	1	0	0	4	0	6	0	0	0	1	0	0.989461	0	0	2.65396	0	2.53555	0	0	0	0.863037	0	0.640183	0.640183	-0.0775175	0.815501	-0.0950551	0.924271	NA	0.640183	-0.181714	0.779924	-0.232989	0.81577	NA	0.640183	-0.900265	0.832007	-1.08204	0.279235	NA	0.640183	-0.104196	0.784297	-0.132853	0.89431	NA	0.640183	-0.822748
A730017L22Rik	37	45	42	56	66	55	25	15	14	47	32	36.6101	59.58	31.1941	37.1554	50.2992	23.2426	35.2969	27.8351	26.6806	40.5627	30.2279	36.2441	36.2441	-0.449387	0.401811	-1.1184	0.263394	0.646114	36.2441	-0.220483	0.439779	-0.50135	0.616125	0.787545	36.2441	-0.260459	0.396506	-0.656887	0.511254	0.693531	36.2441	0.228905	0.419381	0.545816	0.585193	0.865145	36.2441	0.188928
A730020E08Rik	2	3	4	0	2	10	3	0	0	3	5	1.97892	3.972	2.97087	0	1.52422	4.22592	4.23563	0	0	2.58911	4.72312	2.38362	2.38362	-0.541964	0.8703	-0.622732	0.533461	NA	2.38362	-0.709702	0.88627	-0.800774	0.423262	0.63475	2.38362	-0.17007	0.866463	-0.196281	0.84439	0.919936	2.38362	-0.167738	0.868567	-0.193121	0.846864	NA	2.38362	0.371893
A730020M07Rik	3	0	4	1	2	5	0	0	0	9	3	2.96838	0	2.97087	0.663489	1.52422	2.11296	0	0	0	7.76733	2.83387	1.89465	1.89465	-1.28331	0.887199	-1.44648	0.148043	NA	1.89465	-2.14583	0.892653	-2.40387	0.0162224	NA	1.89465	-0.950616	0.883956	-1.07541	0.282191	0.477167	1.89465	-0.862511	0.874853	-0.985892	0.324186	NA	1.89465	0.332699
A730056A06Rik	2	1	2	2	0	0	4	0	1	3	2	1.97892	1.324	1.48543	1.32698	0	0	5.64751	0	1.90576	2.58911	1.88925	1.64972	1.64972	0.441678	0.883113	0.500138	0.616978	NA	1.64972	0.178917	0.892362	0.200499	0.841091	NA	1.64972	1.44014	0.886296	1.6249	0.104185	0.24058	1.64972	-0.262761	0.889054	-0.295551	0.767573	NA	1.64972	0.998461
A730098P11Rik	3	1	3	15	8	10	0	5	6	2	7	2.96838	1.324	2.22815	9.95234	6.09688	4.22592	0	9.27836	11.4346	1.72607	6.61236	5.077	5.077	1.17252	0.774884	1.51315	0.130242	0.466398	5.077	0.517956	0.793764	0.652531	0.514059	0.711885	5.077	-0.0345113	0.734507	-0.0469857	0.962525	0.982626	5.077	-0.654559	0.803659	-0.814473	0.415374	0.780876	5.077	-1.20703
A830010M20Rik	4	3	2	5	3	12	1	1	4	6	5	3.95784	3.972	1.48543	3.31745	2.28633	5.07111	1.41188	1.85567	7.62304	5.17822	4.72312	3.71655	3.71655	0.16417	0.766273	0.214245	0.830356	0.95472	3.71655	-0.378573	0.785875	-0.481722	0.630004	0.796554	3.71655	-0.0457032	0.74224	-0.0615747	0.950902	0.976354	3.71655	-0.542743	0.763817	-0.710567	0.477353	0.815578	3.71655	-0.209873
A830018L16Rik	2	1	2	4	2	0	0	12	2	4	3	1.97892	1.324	1.48543	2.65396	1.52422	0	0	22.2681	3.81152	3.45215	2.83387	3.75747	3.75747	1.60545	0.858978	1.86903	0.0616191	0.311357	3.75747	1.02579	0.872416	1.17581	0.239671	0.451003	3.75747	1.78585	0.851327	2.09773	0.0359292	0.110723	3.75747	-0.579657	0.880754	-0.658138	0.51045	0.830068	3.75747	0.180399
A830080D01Rik	1	1	2	7	5	2	0	0	1	3	2	0.989461	1.324	1.48543	4.64443	3.81055	0.845184	0	0	1.90576	2.58911	1.88925	1.7712	1.7712	-0.417922	0.886807	-0.471267	0.63745	NA	1.7712	-0.912642	0.893539	-1.02138	0.307075	NA	1.7712	-1.28426	0.868461	-1.47877	0.139201	0.295	1.7712	-0.49472	0.87799	-0.563469	0.573116	NA	1.7712	-0.866336
A830082K12Rik	0	0	0	3	0	0	0	0	0	0	30	0	0	0	1.99047	0	0	0	0	0	0	28.3387	2.7572	2.7572	0	0.663829	0	1	1	2.7572	-1.01159	0.621348	-1.62805	0.103514	0.254599	2.7572	-0.103266	0.666732	-0.154884	0.876913	0.939644	2.7572	-1.02267	0.625509	-1.63494	0.102063	NA	2.7572	-0.114347
A930001C03Rik	2	1	0	5	2	0	0	0	0	2	0	1.97892	1.324	0	3.31745	1.52422	0	0	0	0	1.72607	0	0.897333	0.897333	-0.588891	0.854648	-0.689046	0.490795	NA	0.897333	-0.477654	0.825716	-0.578473	0.562945	NA	0.897333	-0.858188	0.862161	-0.995391	0.319546	NA	0.897333	0.111237	0.840036	0.132419	0.894653	NA	0.897333	-0.269296
A930004D18Rik	1	1	4	3	3	4	0	1	0	1	4	0.989461	1.324	2.97087	1.99047	2.28633	1.69037	0	1.85567	0	0.863037	3.77849	1.61352	1.61352	-0.759165	0.882914	-0.85984	0.389877	NA	1.61352	-0.941072	0.893673	-1.05304	0.292323	NA	1.61352	-0.841977	0.873319	-0.964112	0.33499	0.533528	1.61352	-0.181907	0.87285	-0.208406	0.834912	NA	1.61352	-0.082812
A930005H10Rik	124	122	71	157	87	70	83	37	73	217	182	122.693	161.528	52.7329	104.168	66.3035	29.5814	117.186	68.6599	139.12	187.279	171.921	111.016	111.016	-0.0414347	0.450435	-0.0919882	0.926707	0.985089	111.016	-0.662109	0.491064	-1.34832	0.177557	0.369815	111.016	0.658859	0.450343	1.46302	0.143463	0.300997	111.016	-0.620674	0.487555	-1.27303	0.203006	0.613614	111.016	0.700294
A930012L18Rik	4	2	4	3	1	2	0	2	1	1	0	3.95784	2.648	2.97087	1.99047	0.76211	0.845184	0	3.71134	1.90576	0.863037	0	1.78678	1.78678	-0.651392	0.860152	-0.757299	0.448871	NA	1.78678	0.855198	0.893344	0.9573	0.338416	NA	1.78678	0.366386	0.864858	0.423637	0.67183	0.81211	1.78678	1.50659	0.874349	1.7231	0.0848705	NA	1.78678	1.01778
A930013F10Rik	1	2	2	4	2	4	0	0	0	5	2	0.989461	2.648	1.48543	2.65396	1.52422	1.69037	0	0	0	4.31518	1.88925	1.56326	1.56326	-1.13823	0.886142	-1.28448	0.198974	NA	1.56326	-1.70976	0.892353	-1.91601	0.0553636	NA	1.56326	-1.31462	0.876563	-1.49974	0.133681	NA	1.56326	-0.571528	0.872969	-0.654695	0.512664	NA	1.56326	-0.17639
A930015D03Rik	0	0	1	2	4	3	0	0	0	1	1	0	0	0.742717	1.32698	3.04844	1.26778	0	0	0	0.863037	0.944623	0.74487	0.74487	-0.0429383	0.878489	-0.0488775	0.961017	NA	0.74487	-0.583305	0.866775	-0.67296	0.500973	NA	0.74487	-1.23381	0.889777	-1.38665	0.16555	NA	0.74487	-0.540367	0.870592	-0.620689	0.534804	NA	0.74487	-1.19087
A930016O22Rik	1	4	1	2	0	1	2	0	1	4	0	0.989461	5.296	0.742717	1.32698	0	0.422592	2.82375	0	1.90576	3.45215	0	1.54176	1.54176	-0.276168	0.894967	-0.308579	0.757642	NA	1.54176	-0.0437348	0.897239	-0.0487438	0.961123	NA	1.54176	0.742956	0.896225	0.828983	0.407114	NA	1.54176	0.232434	0.895152	0.259658	0.795127	NA	1.54176	1.01912
A930017M01Rik	19	23	15	27	19	11	15	7	6	9	9	18.7998	30.452	11.1407	17.9142	14.4801	4.64851	21.1782	12.9897	11.4346	7.76733	8.50161	14.4824	14.4824	-0.32772	0.556069	-0.589352	0.555625	0.851451	14.4824	0.779048	0.622673	1.25113	0.210886	0.413982	14.4824	0.309524	0.554815	0.557886	0.576922	0.745175	14.4824	1.10677	0.602727	1.83627	0.0663183	0.392691	14.4824	0.637244
A930018P22Rik	5	6	8	4	1	3	3	2	3	3	6	4.94731	7.94401	5.94173	2.65396	0.76211	1.26778	4.23563	3.71134	5.71728	2.58911	5.66774	4.13073	4.13073	-0.401594	0.70411	-0.570358	0.568435	0.856838	4.13073	0.117149	0.756558	0.154845	0.876943	0.939308	4.13073	1.20869	0.732331	1.65047	0.0988468	0.231973	4.13073	0.518744	0.717572	0.722915	0.469732	0.811068	4.13073	1.61028
A930024E05Rik	2	1	4	3	2	7	3	0	1	7	4	1.97892	1.324	2.97087	1.99047	1.52422	2.95814	4.23563	0	1.90576	6.04126	3.77849	2.6098	2.6098	0.0222847	0.821234	0.0271356	0.978352	NA	2.6098	-0.837937	0.830193	-1.00933	0.312817	0.530784	2.6098	0.0139863	0.803156	0.0174141	0.986106	0.993886	2.6098	-0.860222	0.804619	-1.0691	0.285023	NA	2.6098	-0.00829845
AA388235	0	1	0	2	2	1	2	0	0	5	0	0	1.324	0	1.32698	1.52422	0.422592	2.82375	0	0	4.31518	0	1.06698	1.06698	0.492112	0.88337	0.557085	0.57747	NA	1.06698	-0.477279	0.877106	-0.544152	0.586337	NA	1.06698	-0.0248021	0.890446	-0.0278535	0.977779	NA	1.06698	-0.969391	0.880815	-1.10056	0.271087	NA	1.06698	-0.516914
AA415398	7	7	4	15	6	8	4	2	10	2	5	6.92623	9.26801	2.97087	9.95234	4.57266	3.38074	5.64751	3.71134	19.0576	1.72607	4.72312	6.53968	6.53968	0.481888	0.692498	0.695868	0.486511	0.815433	6.53968	1.1712	0.753144	1.55509	0.119925	0.283142	6.53968	0.539134	0.678889	0.794141	0.427113	0.61982	6.53968	0.689317	0.746727	0.923117	0.355946	0.744132	6.53968	0.0572462
AA465934	0	8	0	2	0	3	1	0	2	2	4	0	10.592	0	1.32698	0	1.26778	1.41188	0	3.81152	1.72607	3.77849	2.17407	2.17407	-0.521402	0.897179	-0.581157	0.561135	NA	2.17407	-0.310539	0.894516	-0.347159	0.728472	0.860522	2.17407	0.463393	0.897495	0.516318	0.605632	0.766866	2.17407	0.210863	0.895333	0.235513	0.813811	NA	2.17407	0.984795
AA467197	1	0	5	9	4	27	0	0	0	2	1	0.989461	0	3.71358	5.9714	3.04844	11.41	0	0	0	1.72607	0.944623	2.5276	2.5276	-1.09955	0.886323	-1.24058	0.214763	NA	2.5276	-0.924404	0.89658	-1.03103	0.302525	0.520681	2.5276	-2.61444	0.869907	-3.00543	0.00265207	0.0144863	2.5276	0.175146	0.881867	0.198609	0.842569	NA	2.5276	-1.51489
AA474331	1	0	1	4	1	2	0	1	0	0	3	0.989461	0	0.742717	2.65396	0.76211	0.845184	0	1.85567	0	0	2.83387	0.971179	0.971179	0.0312949	0.889638	0.0351771	0.971939	NA	0.971179	-0.482844	0.882761	-0.54697	0.584399	NA	0.971179	-0.559493	0.892866	-0.626625	0.530905	NA	0.971179	-0.514139	0.889465	-0.578031	0.563243	NA	0.971179	-0.590788
AA543186	1	1	4	3	2	1	0	0	0	2	0	0.989461	1.324	2.97087	1.99047	1.52422	0.422592	0	0	0	1.72607	0	0.995244	0.995244	-1.17548	0.89274	-1.31671	0.187935	NA	0.995244	-0.610865	0.882018	-0.692576	0.488575	NA	0.995244	-0.888779	0.89261	-0.995708	0.319392	NA	0.995244	0.564615	0.89155	0.633296	0.52654	NA	0.995244	0.286702
AA986860	231	303	371	611	750	1212	168	173	203	532	527	228.565	401.172	275.548	405.392	571.582	512.182	237.195	321.031	386.869	459.135	497.817	390.59	390.59	0.0614799	0.267395	0.229921	0.818153	0.951365	390.59	-0.589482	0.294335	-2.00276	0.0452033	0.141435	390.59	-0.644601	0.264884	-2.43352	0.0149527	0.0569068	390.59	-0.650961	0.292095	-2.22859	0.0258409	0.25849	390.59	-0.706081
AA987161	2	0	4	2	1	8	1	0	1	1	1	1.97892	0	2.97087	1.32698	0.76211	3.38074	1.41188	0	1.90576	0.863037	0.944623	1.41317	1.41317	-0.371377	0.888142	-0.418151	0.675837	NA	1.41317	0.128275	0.897917	0.142858	0.886402	NA	1.41317	-0.456656	0.880302	-0.51875	0.603935	NA	1.41317	0.499652	0.88957	0.561678	0.574335	NA	1.41317	-0.0852794
AB041803	3	2	4	1	2	1	2	0	0	1	2	2.96838	2.648	2.97087	0.663489	1.52422	0.422592	2.82375	0	0	0.863037	1.88925	1.52487	1.52487	-0.925811	0.876047	-1.05681	0.2906	NA	1.52487	-0.182631	0.896224	-0.203778	0.838527	NA	1.52487	0.272971	0.882228	0.309411	0.757009	NA	1.52487	0.74318	0.874827	0.849516	0.395594	NA	1.52487	1.19878
AB124611	15	4	37	6	14	30	1	2	0	20	9	14.8419	5.296	27.4805	3.98094	10.6695	12.6778	1.41188	3.71134	0	17.2607	8.50161	9.62111	9.62111	-2.37362	0.727529	-3.26257	0.00110406	0.0178155	9.62111	-2.0485	0.76385	-2.68181	0.0073226	0.0357059	9.62111	-1.65815	0.727429	-2.27947	0.0226389	0.0783824	9.62111	0.325121	0.67036	0.484995	0.62768	0.882761	9.62111	0.715463
AF251705	1	1	17	2	9	10	0	0	0	19	8	0.989461	1.324	12.6262	1.32698	6.85899	4.22592	0	0	0	16.3977	7.55699	4.6642	4.6642	-1.9513	0.864659	-2.25673	0.024025	0.172648	4.6642	-2.77236	0.879444	-3.1524	0.00161937	0.0108919	4.6642	-1.70285	0.86102	-1.97771	0.0479616	0.138092	4.6642	-0.821056	0.833026	-0.98563	0.324315	0.722076	4.6642	0.248453
AI118078	15	23	13	28	30	32	2	3	1	31	18	14.8419	30.452	9.65532	18.5777	22.8633	13.5229	2.82375	5.56702	1.90576	26.7541	17.0032	14.9061	14.9061	-1.94384	0.614778	-3.16186	0.00156766	0.0238652	14.9061	-2.20025	0.642498	-3.42453	0.000615868	0.0049693	14.9061	-1.97642	0.606442	-3.25905	0.00111786	0.00716034	14.9061	-0.256411	0.538008	-0.476593	0.633652	0.885015	14.9061	-0.0325832
AI314180	76	68	103	130	74	200	103	38	39	83	82	75.199	90.0321	76.4998	86.2536	56.3961	84.5184	145.423	70.5155	74.3246	71.632	77.4591	82.5685	82.5685	0.273348	0.317593	0.860687	0.389411	0.752952	82.5685	0.376628	0.350382	1.07491	0.282416	0.498333	82.5685	0.351879	0.313222	1.12342	0.261261	0.452801	82.5685	0.10328	0.345972	0.298521	0.765306	0.933949	82.5685	0.0785307
AI413582	67	39	55	78	61	98	32	25	43	63	64	66.2939	51.636	40.8494	51.7522	46.4887	41.414	45.1801	46.3918	81.9477	54.3713	60.4559	53.3437	53.3437	0.11843	0.321909	0.367898	0.712949	0.913809	53.3437	0.000489504	0.350562	0.00139634	0.998886	0.999489	53.3437	0.296047	0.31619	0.936292	0.349123	0.547288	53.3437	-0.11794	0.341129	-0.345734	0.729542	0.923794	53.3437	0.177617
AI414108	0	0	2	0	3	5	2	0	0	1	1	0	0	1.48543	0	2.28633	2.11296	2.82375	0	0	0.863037	0.944623	0.956012	0.956012	0.347025	0.883351	0.392851	0.69443	NA	0.956012	0.0693983	0.869213	0.0798404	0.936364	NA	0.956012	-0.283813	0.890139	-0.318841	0.749847	NA	0.956012	-0.277627	0.874878	-0.317332	0.750992	NA	0.956012	-0.630838
AI427809	52	17	37	47	39	53	5	13	7	38	36	51.452	22.508	27.4805	31.184	29.7223	22.3974	7.05938	24.1237	13.3403	32.7954	34.0064	26.9154	26.9154	-1.133	0.461046	-2.45745	0.0139926	0.121698	26.9154	-1.10196	0.495648	-2.22327	0.0261977	0.0948372	26.9154	-0.852222	0.456433	-1.86713	0.0618829	0.166347	26.9154	0.0310393	0.451653	0.0687239	0.945209	0.988907	26.9154	0.280776
AI429214	3	3	6	5	6	6	3	2	0	5	0	2.96838	3.972	4.4563	3.31745	4.57266	2.53555	4.23563	3.71134	0	4.31518	0	3.09859	3.09859	-0.351569	0.803436	-0.437582	0.66169	0.894034	3.09859	0.197485	0.844848	0.233752	0.815178	0.908948	3.09859	-0.235559	0.792026	-0.297413	0.766151	0.874674	3.09859	0.549053	0.817033	0.672009	0.501578	NA	3.09859	0.11601
AI462493	22	7	13	14	7	26	1	5	8	6	15	21.7681	9.26801	9.65532	9.28885	5.33477	10.9874	1.41188	9.27836	15.2461	5.17822	14.1694	10.1442	10.1442	-0.604493	0.637688	-0.947945	0.343157	0.71952	10.1442	-0.17191	0.686764	-0.250319	0.802341	0.902968	10.1442	-0.0341503	0.635397	-0.0537464	0.957137	0.979859	10.1442	0.432583	0.656158	0.659267	0.509724	0.829956	10.1442	0.570343
AI463170	70	53	66	81	84	64	34	65	46	60	46	69.2623	70.172	49.0193	53.7426	64.0172	27.0459	48.0038	120.619	87.665	51.7822	43.4527	62.2529	62.2529	0.418307	0.388816	1.07585	0.281995	0.663843	62.2529	0.784405	0.430586	1.82171	0.0684985	0.190494	62.2529	0.786073	0.386222	2.03528	0.0418222	0.124301	62.2529	0.366097	0.427748	0.855872	0.392069	0.764617	62.2529	0.367765
AI464131	71	64	96	83	82	135	48	48	28	53	69	70.2517	84.7361	71.3008	55.0696	62.493	57.0499	67.7701	89.0722	53.3613	45.7409	65.179	65.6386	65.6386	-0.0986733	0.276112	-0.357367	0.720817	0.915619	65.6386	0.329557	0.308253	1.06911	0.285019	0.501102	65.6386	0.262861	0.272689	0.963961	0.335066	0.533528	65.6386	0.42823	0.296853	1.44257	0.149143	0.544752	65.6386	0.361535
AI467606	1	2	33	4	4	15	1	3	0	7	9	0.989461	2.648	24.5096	2.65396	3.04844	6.33888	1.41188	5.56702	0	6.04126	8.50161	5.61001	5.61001	-1.41112	0.822205	-1.71626	0.0861142	0.375135	5.61001	-1.05245	0.853583	-1.23298	0.217582	0.422636	5.61001	-0.472717	0.824029	-0.573665	0.566194	0.736346	5.61001	0.358666	0.82227	0.436189	0.662699	0.900223	5.61001	0.938402
AI506816	3	2	6	0	0	5	0	1	2	0	0	2.96838	2.648	4.4563	0	0	2.11296	0	1.85567	3.81152	0	0	1.62299	1.62299	-0.629093	0.895271	-0.702685	0.482252	NA	1.62299	1.13299	0.884237	1.28132	0.200081	NA	1.62299	0.622687	0.896895	0.69427	0.487513	0.673133	1.62299	1.76208	0.885398	1.99016	0.0465731	NA	1.62299	1.25178
AI597479	16	8	22	15	15	26	12	3	5	9	13	15.8314	10.592	16.3398	9.95234	11.4316	10.9874	16.9425	5.56702	9.5288	7.76733	12.2801	11.5655	11.5655	-0.362564	0.512029	-0.708094	0.478887	0.812937	11.5655	0.124582	0.563319	0.221158	0.824969	0.914544	11.5655	0.0295349	0.505066	0.0584773	0.953368	0.978111	11.5655	0.487147	0.528009	0.922611	0.35621	0.744373	11.5655	0.392099
AI607873	15	2	43	14	30	49	0	0	0	43	33	14.8419	2.648	31.9368	9.28885	22.8633	20.707	0	0	0	37.1106	31.1726	15.5063	15.5063	-3.18848	0.768863	-4.147	3.36853e-05	0.000999383	15.5063	-4.00931	0.791449	-5.06578	4.06738e-07	8.84253e-06	15.5063	-3.24426	0.764099	-4.24587	2.1775e-05	0.000277641	15.5063	-0.820825	0.658341	-1.24681	0.212468	0.622705	15.5063	-0.0557819
AI661453	703	894	1176	1516	2263	2898	582	828	491	1797	1694	695.591	1183.66	873.435	1005.85	1724.65	1224.67	821.712	1536.5	935.728	1550.88	1600.19	1195.71	1195.71	0.251814	0.297954	0.845144	0.39803	0.759231	1195.71	-0.50182	0.329759	-1.52178	0.128065	0.297226	1195.71	-0.256891	0.297296	-0.864092	0.387537	0.58359	1195.71	-0.753634	0.329329	-2.28839	0.0221147	0.236723	1195.71	-0.508705
AI662270	0	1	10	0	1	5	0	0	0	0	1	0	1.324	7.42717	0	0.76211	2.11296	0	0	0	0	0.944623	1.14281	1.14281	-1.36516	0.869899	-1.56933	0.11657	NA	1.14281	-0.291907	0.835594	-0.349341	0.726833	NA	1.14281	-0.561797	0.869488	-0.646124	0.518199	NA	1.14281	1.07326	0.856118	1.25363	0.209976	NA	1.14281	0.803366
AI837181	206	178	278	261	275	374	136	133	129	221	168	203.829	235.672	206.475	173.171	209.58	158.049	192.015	246.804	245.843	190.731	158.697	201.897	201.897	0.0808022	0.20854	0.387467	0.698411	0.90772	201.897	0.373272	0.232254	1.60717	0.108016	0.262074	201.897	0.33509	0.206472	1.62293	0.104604	0.241356	201.897	0.29247	0.2282	1.28164	0.19997	0.611055	201.897	0.254288
AI839979	0	0	5	3	0	3	0	0	0	2	3	0	0	3.71358	1.99047	0	1.26778	0	0	0	1.72607	2.83387	1.04834	1.04834	-0.761295	0.873291	-0.871755	0.383342	NA	1.04834	-1.05908	0.85617	-1.23699	0.21609	NA	1.04834	-0.641356	0.876715	-0.731545	0.464446	NA	1.04834	-0.297781	0.872035	-0.341479	0.732743	NA	1.04834	0.119939
AI846148	67	40	74	95	101	196	29	18	34	97	82	66.2939	52.96	54.961	63.0315	76.9731	82.8281	40.9444	33.4021	64.7958	83.7146	77.4591	63.3967	63.3967	-0.323574	0.300483	-1.07685	0.281549	0.663409	63.3967	-0.780446	0.320988	-2.43139	0.0150412	0.0622935	63.3967	-0.672171	0.290992	-2.30993	0.020892	0.0734993	63.3967	-0.456873	0.301738	-1.51414	0.129991	0.51552	63.3967	-0.348597
AI987944	3	1	2	4	2	6	0	0	2	0	1	2.96838	1.324	1.48543	2.65396	1.52422	2.53555	0	0	3.81152	0	0.944623	1.56797	1.56797	-0.427263	0.88385	-0.483411	0.628804	NA	1.56797	0.500588	0.897144	0.557979	0.576859	NA	1.56797	-0.608816	0.873897	-0.696669	0.48601	NA	1.56797	0.92785	0.887124	1.04591	0.295603	NA	1.56797	-0.181553
AK010878	1	0	0	4	1	4	0	0	1	2	1	0.989461	0	0	2.65396	0.76211	1.69037	0	0	1.90576	1.72607	0.944623	0.970214	0.970214	0.320627	0.891596	0.35961	0.719139	NA	0.970214	-0.489401	0.889018	-0.550496	0.581979	NA	0.970214	-0.790137	0.893139	-0.884674	0.376332	NA	0.970214	-0.810028	0.892492	-0.907602	0.364088	NA	0.970214	-1.11076
AK129341	1	0	2	2	5	8	2	0	2	1	1	0.989461	0	1.48543	1.32698	3.81055	3.38074	2.82375	0	3.81152	0.863037	0.944623	1.76692	1.76692	0.776019	0.876767	0.885091	0.376108	NA	1.76692	0.70551	0.888389	0.794145	0.427111	NA	1.76692	-0.312517	0.846129	-0.369349	0.711868	0.840182	1.76692	-0.0705091	0.888177	-0.0793863	0.936725	NA	1.76692	-1.08854
AU015836	3	1	1	2	0	7	0	1	1	0	0	2.96838	1.324	0.742717	1.32698	0	2.95814	0	1.85567	1.90576	0	0	1.18924	1.18924	-0.285914	0.896202	-0.319028	0.749705	NA	1.18924	0.874947	0.875793	0.999034	0.317778	NA	1.18924	-0.220448	0.895464	-0.246183	0.805541	NA	1.18924	1.16086	0.881542	1.31685	0.187888	NA	1.18924	0.0654657
AU019823	19	10	39	29	29	68	16	6	10	33	18	18.7998	13.24	28.9659	19.2412	22.1012	28.7363	22.59	11.134	19.0576	28.4802	17.0032	20.8499	20.8499	-0.207153	0.456075	-0.454208	0.649679	0.890119	20.8499	-0.328975	0.489712	-0.671772	0.501729	0.701331	20.8499	-0.374317	0.44298	-0.844998	0.398112	0.593442	20.8499	-0.121822	0.464784	-0.262104	0.793241	0.94344	20.8499	-0.167165
AU021092	3	5	15	8	18	40	1	1	0	20	15	2.96838	6.62	11.1407	5.30791	13.718	16.9037	1.41188	1.85567	0	17.2607	14.1694	8.30512	8.30512	-1.65895	0.745169	-2.22627	0.0259962	0.182172	8.30512	-2.63007	0.7601	-3.46017	0.00053984	0.00450123	8.30512	-2.347	0.726881	-3.22886	0.00124284	0.00778915	8.30512	-0.971127	0.652152	-1.48911	0.136458	0.527685	8.30512	-0.688051
AU022252	18	17	19	32	15	35	18	14	17	16	22	17.8103	22.508	14.1116	21.2317	11.4316	14.7907	25.4138	25.9794	32.3979	13.8086	20.7817	20.0241	20.0241	0.605775	0.416156	1.45564	0.145491	0.491604	20.0241	0.647377	0.454208	1.42529	0.154075	0.337468	20.0241	0.767843	0.404096	1.90015	0.0574132	0.157854	20.0241	0.0416014	0.449967	0.0924545	0.926337	0.984468	20.0241	0.162068
AU040320	765	714	1055	1184	1170	1450	616	597	499	911	752	756.938	945.337	783.566	785.571	891.668	612.759	869.716	1107.84	950.974	786.226	710.357	836.45	836.45	0.233888	0.198902	1.1759	0.239636	0.618338	836.45	0.377009	0.221382	1.70298	0.0885719	0.228621	836.45	0.351048	0.198201	1.77117	0.0765317	0.193195	836.45	0.143121	0.220578	0.648844	0.516439	0.834206	836.45	0.11716
AV051173	7	2	2	7	4	6	2	1	5	4	6	6.92623	2.648	1.48543	4.64443	3.04844	2.53555	2.82375	1.85567	9.5288	3.45215	5.66774	4.05602	4.05602	0.265101	0.753232	0.351951	0.724875	0.917854	4.05602	0.024593	0.783037	0.0314072	0.974945	0.988365	4.05602	0.357877	0.73747	0.485277	0.62748	0.781703	4.05602	-0.240508	0.767358	-0.313423	0.753959	0.931255	4.05602	0.0927763
AW011738	18	19	21	13	15	24	20	13	7	13	22	17.8103	25.156	15.597	8.62536	11.4316	10.1422	28.2375	24.1237	13.3403	11.2195	20.7817	16.9514	16.9514	0.191866	0.445416	0.430756	0.666646	0.896343	16.9514	0.444936	0.489455	0.909045	0.363326	0.580945	16.9514	1.06737	0.448755	2.37851	0.017383	0.0639106	16.9514	0.253071	0.475548	0.532167	0.594611	0.86903	16.9514	0.8755
AW112010	2	0	6	10	3	10	2	0	0	8	2	1.97892	0	4.4563	6.63489	2.28633	4.22592	2.82375	0	0	6.90429	1.88925	2.83633	2.83633	-0.557806	0.861757	-0.647289	0.517445	0.832026	2.83633	-1.18209	0.874794	-1.35128	0.176607	0.368416	2.83633	-1.24081	0.844421	-1.46942	0.141719	0.298493	2.83633	-0.624282	0.847317	-0.736775	0.461259	NA	2.83633	-0.683004
AW146154	2	1	1	3	2	3	1	0	0	1	2	1.97892	1.324	0.742717	1.99047	1.52422	1.26778	1.41188	0	0	0.863037	1.88925	1.18111	1.18111	-0.543285	0.892075	-0.609012	0.542516	NA	1.18111	-0.556038	0.897434	-0.619587	0.53553	NA	1.18111	-0.726179	0.883763	-0.82169	0.411254	NA	1.18111	-0.0127535	0.890838	-0.0143163	0.988578	NA	1.18111	-0.182894
AW209491	19	17	33	19	17	41	20	10	12	10	17	18.7998	22.508	24.5096	12.6063	12.9559	17.3263	28.2375	18.5567	22.8691	8.63037	16.0586	18.4598	18.4598	0.0822523	0.413772	0.198787	0.84243	0.961371	18.4598	0.863194	0.472807	1.82568	0.067899	0.189502	18.4598	0.656942	0.410715	1.59951	0.109707	0.249378	18.4598	0.780941	0.456648	1.71016	0.0872363	0.44063	18.4598	0.57469
AW549877	65	54	73	106	53	166	64	29	65	57	67	64.315	71.496	54.2183	70.3299	40.3918	70.1503	90.3601	53.8145	123.874	49.1931	63.2898	68.3121	68.3121	0.483288	0.340761	1.41826	0.156114	0.509468	68.3121	0.639305	0.37649	1.69807	0.0894952	0.230331	68.3121	0.539115	0.335546	1.60668	0.108125	0.246985	68.3121	0.156017	0.373771	0.417414	0.676376	0.903765	68.3121	0.0558267
AW551984	2	2	10	5	4	11	2	0	0	7	8	1.97892	2.648	7.42717	3.31745	3.04844	4.64851	2.82375	0	0	6.04126	7.55699	3.59004	3.59004	-1.19471	0.80856	-1.47757	0.139522	0.481022	3.59004	-1.71533	0.827086	-2.07395	0.0380844	0.12522	3.59004	-1.05875	0.798045	-1.32667	0.184617	0.360475	3.59004	-0.520623	0.755938	-0.688711	0.491005	0.822117	3.59004	0.135962
AW554918	8	4	13	16	16	34	3	6	4	15	16	7.91569	5.296	9.65532	10.6158	12.1938	14.3681	4.23563	11.134	7.62304	12.9455	15.114	10.0997	10.0997	-0.049325	0.563793	-0.0874878	0.930284	0.985498	10.0997	-0.803286	0.57758	-1.39078	0.164293	0.351635	10.0997	-0.665281	0.532348	-1.24971	0.211405	0.394465	10.0997	-0.753961	0.540635	-1.39459	0.163141	0.56474	10.0997	-0.615956
AY761184	1	0	0	0	0	0	0	11	0	0	0	0.989461	0	0	0	0	0	0	20.4124	0	0	0	1.94562	1.94562	0.870787	0.664319	1.3108	NA	NA	1.94562	0.86374	0.618687	1.39609	NA	NA	1.94562	0.963783	0.667434	1.44401	NA	NA	1.94562	-0.0070467	0.618102	-0.0114005	NA	NA	1.94562	0.0929965
Aaas	179	134	242	254	288	361	88	103	99	268	178	177.114	177.416	179.737	168.526	219.488	152.556	124.245	191.134	188.67	231.294	168.143	179.848	179.848	-0.0894856	0.25071	-0.356928	0.721146	0.915619	179.848	-0.251336	0.275618	-0.911899	0.361822	0.57967	179.848	-0.102249	0.247792	-0.412642	0.679869	0.817728	179.848	-0.16185	0.270286	-0.598811	0.549299	0.84929	179.848	-0.0127636
Aacs	47	40	129	131	96	244	40	41	22	159	108	46.5047	52.96	95.8104	86.9171	73.1625	103.112	56.4751	76.0825	41.9267	137.223	102.019	79.2903	79.2903	-0.168425	0.34767	-0.484441	0.628073	0.880464	79.2903	-0.99368	0.373816	-2.65821	0.00785574	0.0376786	79.2903	-0.57334	0.340515	-1.68374	0.0922313	0.220304	79.2903	-0.825254	0.362799	-2.27469	0.0229248	0.240217	79.2903	-0.404914
Aadac	1	0	3	2	7	10	0	0	0	6	5	0.989461	0	2.22815	1.32698	5.33477	4.22592	0	0	0	5.17822	4.72312	2.18242	2.18242	-0.78297	0.887489	-0.882231	0.377652	NA	2.18242	-2.11866	0.887925	-2.38608	0.017029	0.0682035	2.18242	-1.8948	0.868606	-2.18142	0.0291523	0.094438	2.18242	-1.33569	0.868139	-1.53857	0.12391	NA	2.18242	-1.11183
Aaed1	48	36	76	81	57	147	35	16	30	74	79	47.4941	47.664	56.4465	53.7426	43.4403	62.121	49.4157	29.6907	57.1728	63.8647	74.6253	53.2434	53.2434	-0.15101	0.311673	-0.484514	0.628021	0.880464	53.2434	-0.581781	0.333395	-1.74502	0.0809815	0.2148	53.2434	-0.222692	0.303322	-0.734175	0.462842	0.651221	53.2434	-0.43077	0.316915	-1.35926	0.174064	0.580539	53.2434	-0.0716816
Aagab	92	61	139	89	57	125	87	53	57	56	54	91.0304	80.7641	103.238	59.0506	43.4403	52.824	122.833	98.3506	108.628	48.3301	51.0097	78.1363	78.1363	0.25264	0.241083	1.04794	0.294668	0.675488	78.1363	1.12408	0.278966	4.02946	5.59047e-05	0.00067498	78.1363	1.06712	0.241994	4.40969	1.03517e-05	0.00014704	78.1363	0.871443	0.273511	3.18613	0.00144188	0.0570184	78.1363	0.814482
Aak1	182	220	281	339	403	437	236	119	82	259	201	180.082	291.28	208.703	224.923	307.13	184.673	333.203	220.825	156.272	223.526	189.869	229.135	229.135	0.0690632	0.312448	0.221039	0.825062	0.953127	229.135	0.1927	0.34565	0.5575	0.577186	0.760007	229.135	-0.00533662	0.310575	-0.017183	0.986291	0.993921	229.135	0.123637	0.343234	0.360211	0.718689	0.920721	229.135	-0.0743998
Aamdc	18	17	15	14	8	25	11	5	6	10	16	17.8103	22.508	11.1407	9.28885	6.09688	10.5648	15.5306	9.27836	11.4346	8.63037	15.114	12.4907	12.4907	-0.422516	0.507405	-0.8327	0.405014	0.764284	12.4907	0.0464591	0.556916	0.083422	0.933516	0.966921	12.4907	0.441854	0.510311	0.865852	0.386571	0.582654	12.4907	0.468975	0.523279	0.896224	0.370133	0.753192	12.4907	0.86437
Aamp	184	129	243	293	162	371	140	113	97	144	154	182.061	170.796	180.48	194.402	123.462	156.782	197.663	209.691	184.859	124.277	145.472	169.995	169.995	0.147505	0.219897	0.670788	0.502355	0.823616	169.995	0.540074	0.245809	2.19713	0.0280111	0.0995393	169.995	0.312867	0.217178	1.44061	0.149696	0.310419	169.995	0.39257	0.241765	1.62376	0.104426	0.470976	169.995	0.165363
Aar2	153	98	150	208	167	288	98	91	74	112	125	151.388	129.752	111.407	138.006	127.272	121.707	138.364	168.866	141.026	96.6601	118.078	131.139	131.139	0.189641	0.219504	0.863954	0.387613	0.752276	131.139	0.466585	0.244519	1.90818	0.0563682	0.166098	131.139	0.207535	0.215028	0.965157	0.334466	0.533084	131.139	0.276944	0.239405	1.1568	0.247355	0.655423	131.139	0.0178939
Aars	265	213	342	353	315	580	215	229	176	206	216	262.207	282.012	254.009	234.212	240.065	245.103	303.554	424.949	335.414	177.786	204.039	269.395	269.395	0.408933	0.184633	2.21484	0.026771	0.185759	269.395	0.878977	0.207565	4.23472	2.2884e-05	0.000306128	269.395	0.554752	0.182363	3.04203	0.00234991	0.0131458	269.395	0.470044	0.205852	2.28341	0.0224062	0.237994	269.395	0.145819
Aars2	25	31	49	35	33	65	19	13	12	26	23	24.7365	41.044	36.3931	23.2221	25.1496	27.4685	26.8257	24.1237	22.8691	22.439	21.7263	26.9089	26.9089	-0.437393	0.362197	-1.20761	0.227198	0.606754	26.9089	0.152791	0.405284	0.376999	0.706174	0.845611	26.9089	-0.0346465	0.357319	-0.0969624	0.922756	0.963975	26.9089	0.590184	0.376638	1.56698	0.117119	0.496155	26.9089	0.402746
Aarsd1	14	11	15	17	2	20	9	8	4	11	9	13.8525	14.564	11.1407	11.2793	1.52422	8.45184	12.7069	14.8454	7.62304	9.4934	8.50161	10.3621	10.3621	-0.142183	0.570837	-0.249078	0.8033	0.947438	10.3621	0.334409	0.624102	0.535824	0.59208	0.770588	10.3621	0.626626	0.571716	1.09604	0.27306	0.466738	10.3621	0.476592	0.601421	0.792443	0.428103	0.787252	10.3621	0.768809
Aasdh	10	7	10	9	9	17	2	4	4	8	4	9.89461	9.26801	7.42717	5.9714	6.85899	7.18407	2.82375	7.42269	7.62304	6.90429	3.77849	6.83241	6.83241	-0.535057	0.610705	-0.876131	0.380959	0.747785	6.83241	0.079942	0.668691	0.11955	0.90484	0.953458	6.83241	-0.183468	0.601669	-0.304931	0.760419	0.871215	6.83241	0.614999	0.619876	0.992133	0.321133	0.720297	6.83241	0.35159
Aasdhppt	8	14	13	20	5	27	7	4	5	9	9	7.91569	18.536	9.65532	13.2698	3.81055	11.41	9.88314	7.42269	9.5288	7.76733	8.50161	9.79099	9.79099	-0.344431	0.582642	-0.591154	0.554417	0.850857	9.79099	0.119978	0.634893	0.188974	0.850113	0.925739	9.79099	-0.0879458	0.5737	-0.153296	0.878165	0.940269	9.79099	0.46441	0.602795	0.770427	0.441047	0.793784	9.79099	0.256486
Aass	94	52	73	108	55	77	95	52	49	38	41	93.0093	68.848	54.2183	71.6568	41.916	32.5396	134.128	96.4949	93.3823	32.7954	38.7296	68.8835	68.8835	0.570761	0.345325	1.65282	0.0983668	0.403045	68.8835	1.52115	0.392774	3.87283	0.000107578	0.00117671	68.8835	1.11774	0.343915	3.25004	0.00115389	0.00735607	68.8835	0.950387	0.391253	2.42909	0.0151369	0.198055	68.8835	0.546977
Aatf	28	19	11	28	32	54	15	7	6	25	17	27.7049	25.156	8.16988	18.5777	24.3875	22.82	21.1782	12.9897	11.4346	21.5759	16.0586	19.0957	19.0957	-0.331744	0.494976	-0.670222	0.502716	0.823676	19.0957	-0.259084	0.534733	-0.48451	0.628024	0.795452	19.0957	-0.463161	0.483347	-0.958238	0.337943	0.536189	19.0957	0.0726607	0.508289	0.142952	0.886328	0.973789	19.0957	-0.131417
Aatk	26	28	34	21	12	18	31	34	11	15	12	25.726	37.072	25.2524	13.9333	9.14532	7.60666	43.7682	63.0928	20.9634	12.9455	11.3355	24.6219	24.6219	0.521177	0.422761	1.23279	0.217652	0.595266	24.6219	1.67288	0.491039	3.40682	0.000657239	0.00524249	24.6219	1.94699	0.43632	4.4623	8.10844e-06	0.000119474	24.6219	1.1517	0.487497	2.36248	0.0181529	0.217153	24.6219	1.42582
Abat	30	45	54	45	43	69	30	25	24	74	23	29.6838	59.58	40.1067	29.857	32.7707	29.1589	42.3563	46.3918	45.7382	63.8647	21.7263	40.1122	40.1122	0.0624601	0.402207	0.155294	0.87659	0.971711	40.1122	0.0577516	0.439114	0.131519	0.895365	0.94974	40.1122	0.523369	0.399449	1.31023	0.190119	0.367561	40.1122	-0.00470847	0.429754	-0.0109562	0.991258	0.998225	40.1122	0.460909
Abca1	117	69	196	217	224	371	42	39	30	186	193	115.767	91.3561	145.572	143.977	170.713	156.782	59.2988	72.3712	57.1728	160.525	182.312	123.259	123.259	-0.89398	0.258693	-3.45575	0.000548755	0.0101576	123.259	-1.41186	0.277471	-5.08831	3.6126e-07	7.96876e-06	123.259	-1.29272	0.252941	-5.11074	3.20891e-07	7.69059e-06	123.259	-0.517878	0.255673	-2.02555	0.0428107	0.326724	123.259	-0.398739
Abca13	0	2	1	2	2	0	1	1	0	1	2	0	2.648	0.742717	1.32698	1.52422	0	1.41188	1.85567	0	0.863037	1.88925	1.1147	1.1147	0.0387764	0.896693	0.0432438	0.965507	NA	1.1147	-0.13553	0.892482	-0.151858	0.879299	NA	1.1147	0.164963	0.895927	0.184126	0.853915	NA	1.1147	-0.174307	0.895434	-0.194662	0.845658	NA	1.1147	0.126187
Abca2	233	175	298	299	371	436	143	164	125	241	220	230.544	231.7	221.33	198.383	282.743	184.25	201.898	304.33	238.22	207.992	207.817	228.11	228.11	0.11781	0.234354	0.5027	0.615175	0.875012	228.11	0.246168	0.259844	0.947368	0.343451	0.561858	228.11	0.159256	0.232029	0.686363	0.492484	0.677875	228.11	0.128359	0.256722	0.49999	0.617082	0.877613	228.11	0.0414464
Abca3	684	513	599	924	915	1612	466	453	264	656	618	676.791	679.212	444.887	613.064	697.33	681.218	657.935	840.619	503.121	566.152	583.777	631.283	631.283	0.15191	0.237728	0.63901	0.522816	0.83422	631.283	0.20998	0.264014	0.795337	0.426417	0.637623	631.283	0.00715471	0.236684	0.030229	0.975884	0.989135	631.283	0.0580698	0.262933	0.220854	0.825206	0.953242	631.283	-0.144756
Abca4	0	2	3	1	2	2	0	1	1	7	3	0	2.648	2.22815	0.663489	1.52422	0.845184	0	1.85567	1.90576	6.04126	2.83387	1.86778	1.86778	-0.225656	0.878464	-0.256876	0.797275	NA	1.86778	-1.19431	0.883621	-1.35161	0.176501	NA	1.86778	0.222917	0.874231	0.254987	0.798733	0.893929	1.86778	-0.968653	0.86544	-1.11926	0.263029	NA	1.86778	0.448573
Abca5	14	5	14	26	20	26	4	4	6	6	14	13.8525	6.62	10.398	17.2507	15.2422	10.9874	5.64751	7.42269	11.4346	5.17822	13.2247	10.6599	10.6599	-0.330587	0.568898	-0.581101	0.561173	0.853791	10.6599	-0.162991	0.611822	-0.266402	0.789929	0.895014	10.6599	-0.758065	0.547583	-1.38438	0.166241	0.334904	10.6599	0.167596	0.573645	0.29216	0.770164	0.935503	10.6599	-0.427478
Abca6	2	1	3	4	0	2	0	0	1	0	0	1.97892	1.324	2.22815	2.65396	0	0.845184	0	0	1.90576	0	0	0.99418	0.99418	-0.802386	0.89045	-0.901102	0.367534	NA	0.99418	0.501055	0.859121	0.583218	0.559747	NA	0.99418	-0.428245	0.891179	-0.480538	0.630845	NA	0.99418	1.30344	0.872266	1.49432	0.135093	NA	0.99418	0.374141
Abca7	54	74	95	104	78	121	67	80	36	96	80	53.4309	97.9761	70.5581	69.0029	59.4446	51.1336	94.5958	148.454	68.6074	82.8515	75.5699	79.2386	79.2386	0.480713	0.324916	1.4795	0.139007	0.480792	79.2386	0.376499	0.356609	1.05577	0.291071	0.508316	79.2386	0.771198	0.321592	2.39806	0.0164821	0.061534	79.2386	-0.104214	0.354081	-0.294323	0.768511	0.934858	79.2386	0.290485
Abca8a	10	4	15	11	5	15	0	1	0	26	13	9.89461	5.296	11.1407	7.29838	3.81055	6.33888	0	1.85567	0	22.439	12.2801	7.3049	7.3049	-2.34764	0.750383	-3.12859	0.00175649	0.026136	7.3049	-3.16354	0.764319	-4.13903	3.48784e-05	0.000445027	7.3049	-1.8062	0.747565	-2.41612	0.015687	0.0592021	7.3049	-0.815895	0.606702	-1.3448	0.178688	0.585548	7.3049	0.541436
Abca8b	1	1	8	10	3	7	1	0	0	4	9	0.989461	1.324	5.94173	6.63489	2.28633	2.95814	1.41188	0	0	3.45215	8.50161	3.04547	3.04547	-1.11909	0.857337	-1.30531	0.191788	0.560421	3.04547	-1.83778	0.870032	-2.11231	0.0346596	0.116507	3.04547	-1.45578	0.843862	-1.72514	0.0845016	0.207214	3.04547	-0.718692	0.823744	-0.87247	0.382952	NA	3.04547	-0.336695
Abca9	6	0	8	0	4	14	1	0	0	9	8	5.93677	0	5.94173	0	3.04844	5.91629	1.41188	0	0	7.76733	7.55699	3.41631	3.41631	-1.33947	0.875958	-1.52915	0.126227	0.460287	3.41631	-1.89963	0.889225	-2.13628	0.032657	0.111782	3.41631	-1.05389	0.872824	-1.20745	0.227258	0.414173	3.41631	-0.560158	0.864378	-0.648047	0.516955	0.834206	3.41631	0.28558
Abcb10	22	9	32	22	19	46	21	17	9	17	16	21.7681	11.916	23.7669	14.5968	14.4801	19.4392	29.6494	31.5464	17.1518	14.6716	15.114	19.4637	19.4637	0.39916	0.418548	0.953678	0.340247	0.716493	19.4637	0.762696	0.465699	1.63774	0.101475	0.251121	19.4637	0.647347	0.409018	1.58269	0.113493	0.255793	19.4637	0.363537	0.456892	0.795673	0.426222	0.785806	19.4637	0.248187
Abcb1a	2	0	7	4	4	13	2	0	1	4	3	1.97892	0	5.19902	2.65396	3.04844	5.4937	2.82375	0	1.90576	3.45215	2.83387	2.67178	2.67178	-0.391272	0.840257	-0.465657	0.641461	NA	2.67178	-0.577335	0.861608	-0.670067	0.502815	0.701915	2.67178	-0.812176	0.82161	-0.988517	0.322899	0.520956	2.67178	-0.186063	0.832539	-0.223489	0.823155	NA	2.67178	-0.420905
Abcb1b	3	0	3	3	3	1	0	0	0	4	3	2.96838	0	2.22815	1.99047	2.28633	0.422592	0	0	0	3.45215	2.83387	1.47109	1.47109	-1.16887	0.891849	-1.31062	0.189987	NA	1.47109	-1.61059	0.895415	-1.79871	0.0720649	NA	1.47109	-1.00833	0.888741	-1.13456	0.25656	NA	1.47109	-0.441716	0.890471	-0.496047	0.619861	NA	1.47109	0.160544
Abcb6	100	47	60	91	57	86	69	49	32	65	47	98.9461	62.228	44.563	60.3775	43.4403	36.3429	97.4195	90.9279	60.9843	56.0974	44.3973	63.2477	63.2477	0.274971	0.352301	0.7805	0.435097	0.78319	63.2477	0.695119	0.391747	1.77441	0.0759961	0.204772	63.2477	0.808183	0.350755	2.30412	0.0212159	0.0743684	63.2477	0.420148	0.387287	1.08485	0.277989	0.68624	63.2477	0.533212
Abcb7	8	8	22	12	13	38	10	2	3	11	8	7.91569	10.592	16.3398	7.96187	9.90743	16.0585	14.1188	3.71134	5.71728	9.4934	7.55699	9.943	9.943	-0.46502	0.585525	-0.794194	0.427083	0.778807	9.943	-0.0582537	0.635259	-0.0917007	0.926936	0.963644	9.943	-0.432847	0.573276	-0.755042	0.450224	0.639513	9.943	0.406767	0.598146	0.680046	0.496475	0.824676	9.943	0.0321729
Abcb8	171	180	212	219	203	394	118	118	80	249	192	169.198	238.32	157.456	145.304	154.708	166.501	166.601	218.969	152.461	214.896	181.368	178.708	178.708	-0.0627204	0.237497	-0.26409	0.791711	0.943957	178.708	-0.142308	0.261531	-0.544135	0.586348	0.766477	178.708	0.199509	0.235475	0.847264	0.396848	0.592341	178.708	-0.0795878	0.25635	-0.310465	0.756208	0.931496	178.708	0.26223
Abcb9	59	58	91	74	64	65	82	57	39	50	58	58.3782	76.7921	67.5872	49.0982	48.775	27.4685	115.774	105.773	74.3246	43.1518	54.7882	65.6283	65.6283	0.538157	0.309458	1.73903	0.0820296	0.366405	65.6283	0.981551	0.346769	2.83056	0.00464662	0.0251225	65.6283	1.22298	0.309046	3.95727	7.58108e-05	0.000783031	65.6283	0.443395	0.344492	1.2871	0.19806	0.608438	65.6283	0.684822
Abcc1	141	72	160	156	145	282	95	88	77	168	152	139.514	95.3281	118.835	103.504	110.506	119.171	134.128	163.299	146.744	144.99	143.583	129.055	129.055	0.312772	0.218867	1.42905	0.15299	0.504067	129.055	0.0335627	0.238298	0.140843	0.887994	0.946276	129.055	0.402582	0.214337	1.87827	0.0603446	0.16378	129.055	-0.279209	0.23394	-1.19351	0.23267	0.640787	129.055	0.0898098
Abcc10	79	131	112	155	115	133	82	77	72	103	80	78.1674	173.444	83.1843	102.841	87.6426	56.2048	115.774	142.887	137.215	88.8928	75.5699	103.802	103.802	0.241657	0.342339	0.705899	0.480251	0.813747	103.802	0.648587	0.380015	1.70674	0.0878707	0.227431	103.802	0.659971	0.340809	1.93649	0.0528082	0.148313	103.802	0.40693	0.376928	1.0796	0.280322	0.687673	103.802	0.418314
Abcc3	197	134	282	331	431	704	64	83	58	385	376	194.924	177.416	209.446	219.615	328.469	297.505	90.3601	154.021	110.534	332.269	355.178	224.522	224.522	-0.707346	0.2514	-2.81362	0.00489865	0.0577558	224.522	-1.51056	0.272738	-5.53849	3.05083e-08	8.7733e-07	224.522	-1.23472	0.24752	-4.98837	6.08924e-07	1.32777e-05	224.522	-0.80321	0.261793	-3.06812	0.00215413	0.0709492	224.522	-0.527373
Abcc4	50	17	90	108	150	313	13	9	9	118	103	49.4731	22.508	66.8445	71.6568	114.316	132.271	18.3544	16.701	17.1518	101.838	97.2962	64.4011	64.4011	-1.31799	0.42439	-3.10561	0.00189886	0.0279718	64.4011	-2.3367	0.448443	-5.21071	1.88122e-07	4.4694e-06	64.4011	-2.4444	0.414113	-5.90273	3.57533e-09	1.52244e-07	64.4011	-1.01871	0.405032	-2.51514	0.0118984	0.176459	64.4011	-1.12641
Abcc5	31	15	38	58	45	80	9	6	1	46	48	30.6733	19.86	28.2232	38.4824	34.2949	33.8074	12.7069	11.134	1.90576	39.6997	45.3419	26.9209	26.9209	-1.42985	0.448785	-3.18606	0.00144225	0.0223066	26.9209	-2.07197	0.46469	-4.45883	8.24071e-06	0.000125283	26.9209	-1.83502	0.43592	-4.20955	2.55884e-05	0.000317882	26.9209	-0.64212	0.379451	-1.69224	0.090601	0.449994	26.9209	-0.40517
Abcc6	9	9	8	13	13	3	7	2	7	5	5	8.90515	11.916	5.94173	8.62536	9.90743	1.26778	9.88314	3.71134	13.3403	4.31518	4.72312	7.50332	7.50332	0.0232829	0.672314	0.034631	0.972374	0.994378	7.50332	0.771549	0.732186	1.05376	0.291993	0.509004	7.50332	0.409202	0.666179	0.614253	0.539048	0.716127	7.50332	0.748266	0.716187	1.04479	0.29612	0.700672	7.50332	0.385919
Abcc8	15	8	22	52	58	74	7	7	4	74	45	14.8419	10.592	16.3398	34.5014	44.2024	31.2718	9.88314	12.9897	7.62304	63.8647	42.5081	26.238	26.238	-0.413366	0.46494	-0.889074	0.373964	0.744587	26.238	-2.21834	0.461343	-4.80843	1.52122e-06	2.86867e-05	26.238	-1.70976	0.433958	-3.93991	8.15105e-05	0.000832378	26.238	-1.80497	0.408949	-4.41368	1.01628e-05	0.00248786	26.238	-1.29639
Abcc9	9	3	19	12	8	28	1	0	0	18	17	8.90515	3.972	14.1116	7.96187	6.09688	11.8326	1.41188	0	0	15.5347	16.0586	7.80775	7.80775	-2.37443	0.749637	-3.16744	0.00153786	0.0234752	7.80775	-3.0137	0.766555	-3.93148	8.44235e-05	0.000963169	7.80775	-2.30153	0.741276	-3.10481	0.00190399	0.0110924	7.80775	-0.639266	0.61411	-1.04096	0.297892	0.702666	7.80775	0.0729059
Abcd1	229	269	273	225	241	237	263	283	228	183	159	226.587	356.156	202.762	149.285	183.668	100.154	371.324	525.155	434.513	157.936	150.195	259.794	259.794	0.74489	0.286943	2.59596	0.00943279	0.0924923	259.794	1.4771	0.321136	4.5996	4.23296e-06	7.02332e-05	259.794	1.58125	0.28728	5.50421	3.70823e-08	1.17321e-06	259.794	0.732209	0.32109	2.28039	0.0225846	0.239074	259.794	0.836359
Abcd3	82	68	128	137	138	253	90	63	38	86	90	81.1358	90.0321	95.0677	90.898	105.171	106.916	127.069	116.907	72.4189	74.2212	85.0161	94.9866	94.9866	0.251565	0.254799	0.987305	0.323493	0.703661	94.9866	0.405562	0.281993	1.4382	0.150378	0.331432	94.9866	0.0688354	0.248103	0.277447	0.781437	0.88444	94.9866	0.153997	0.276445	0.557063	0.577485	0.862047	94.9866	-0.182729
Abcd4	12	11	21	15	20	45	3	9	5	25	15	11.8735	14.564	15.597	9.95234	15.2422	19.0166	4.23563	16.701	9.5288	21.5759	14.1694	13.8597	13.8597	-0.453629	0.527955	-0.859218	0.39022	0.7535	13.8597	-0.768949	0.557517	-1.37924	0.167821	0.356016	13.8597	-0.531339	0.51389	-1.03395	0.301158	0.497844	13.8597	-0.31532	0.517139	-0.60974	0.542034	0.845197	13.8597	-0.07771
Abce1	69	48	104	101	64	167	65	24	44	66	59	68.2728	63.552	77.2425	67.0124	48.775	70.5729	91.772	44.5361	83.8535	56.9604	55.7328	66.2075	66.2075	0.0753855	0.302548	0.249168	0.803231	0.947438	66.2075	0.376122	0.335747	1.12025	0.262606	0.477448	66.2075	0.235927	0.29776	0.792339	0.428163	0.620537	66.2075	0.300737	0.327596	0.918012	0.358613	0.745633	66.2075	0.160541
Abcf1	258	265	395	348	275	518	275	191	166	301	225	255.281	350.86	293.373	230.894	209.58	218.903	388.266	354.433	316.356	259.774	212.54	280.933	280.933	0.238646	0.193032	1.2363	0.216347	0.593913	280.933	0.573459	0.215547	2.66048	0.0078029	0.0374658	280.933	0.677784	0.191989	3.53034	0.00041503	0.00318409	280.933	0.334813	0.213258	1.56999	0.116417	0.494884	280.933	0.439138
Abcf2	151	183	191	213	167	339	119	91	105	131	125	149.409	242.292	141.859	141.323	127.272	143.259	168.013	168.866	200.105	113.058	118.078	155.776	155.776	0.0172279	0.246156	0.0699877	0.944203	0.987723	155.776	0.613728	0.276141	2.22252	0.0262482	0.0949135	155.776	0.372072	0.244457	1.52204	0.128	0.278209	155.776	0.596501	0.271612	2.19615	0.0280815	0.267193	155.776	0.354844
Abcf3	58	38	59	73	42	112	54	34	37	26	31	57.3887	50.312	43.8203	48.4347	32.0086	47.3303	76.2414	63.0928	70.5131	22.439	29.2833	49.1695	49.1695	0.465369	0.293631	1.58488	0.112994	0.433166	49.1695	1.38697	0.343496	4.0378	5.39546e-05	0.000652624	49.1695	0.690203	0.287403	2.40151	0.0163273	0.0610573	49.1695	0.9216	0.339241	2.71666	0.00659452	0.127788	49.1695	0.224833
Abcg1	72	38	88	42	65	81	28	22	34	71	63	71.2412	50.312	65.3591	27.8666	49.5371	34.23	39.5326	40.8248	64.7958	61.2756	59.5113	51.3169	51.3169	-0.371117	0.326953	-1.13508	0.256343	0.637781	51.3169	-0.316814	0.357204	-0.886929	0.375117	0.591663	51.3169	0.36598	0.327069	1.11897	0.263154	0.455019	51.3169	0.0543021	0.340606	0.159428	0.873332	0.970007	51.3169	0.737096
Abcg2	1	0	6	6	3	6	1	2	0	4	3	0.989461	0	4.4563	3.98094	2.28633	2.53555	1.41188	3.71134	0	3.45215	2.83387	2.33253	2.33253	-0.120224	0.855281	-0.140567	0.888212	NA	2.33253	-0.549403	0.870326	-0.631262	0.52787	0.722009	2.33253	-0.512356	0.836967	-0.612158	0.540433	0.71703	2.33253	-0.429179	0.850372	-0.504696	0.613772	NA	2.33253	-0.392132
Abcg4	4	4	2	1	4	11	0	0	1	4	2	3.95784	5.296	1.48543	0.663489	3.04844	4.64851	0	0	1.90576	3.45215	1.88925	2.39517	2.39517	-1.33074	0.862994	-1.542	0.123073	NA	2.39517	-1.04005	0.885288	-1.17481	0.240069	0.451406	2.39517	-1.13742	0.856541	-1.32792	0.184204	0.359877	2.39517	0.290691	0.844734	0.344122	0.730755	NA	2.39517	0.19332
Abcg5	29	4	7	15	19	20	6	7	11	6	8	28.6944	5.296	5.19902	9.95234	14.4801	8.45184	8.47126	12.9897	20.9634	5.17822	7.55699	11.5667	11.5667	0.0752743	0.623451	0.120738	0.903898	0.98011	11.5667	0.918215	0.685357	1.33976	0.180323	0.373405	11.5667	0.307873	0.616472	0.499412	0.617489	0.775498	11.5667	0.842941	0.673207	1.25213	0.210523	0.620624	11.5667	0.232599
Abcg8	21	18	8	22	21	15	2	8	6	3	12	20.7787	23.832	5.94173	14.5968	16.0043	6.33888	2.82375	14.8454	11.4346	2.58911	11.3355	11.8655	11.8655	-0.688973	0.652307	-1.05621	0.290873	0.672891	11.8655	0.342734	0.711815	0.481493	0.630166	0.796577	11.8655	-0.305169	0.648594	-0.470508	0.637992	0.789402	11.8655	1.03171	0.686755	1.50229	0.133022	0.520722	11.8655	0.383804
Abhd1	234	176	14	35	24	13	10	15	131	92	8	231.534	233.024	10.398	23.2221	18.2906	5.4937	14.1188	27.8351	249.655	79.3994	7.55699	81.8661	81.8661	-0.491215	0.860809	-0.570643	NA	NA	81.8661	0.699003	0.880735	0.793659	NA	NA	81.8661	1.57382	0.861442	1.82696	NA	NA	81.8661	1.19022	0.880307	1.35205	NA	NA	81.8661	2.06503
Abhd10	6	2	12	13	11	21	10	2	2	8	5	5.93677	2.648	8.9126	8.62536	8.38321	8.87443	14.1188	3.71134	3.81152	6.90429	4.72312	6.96813	6.96813	0.265162	0.641236	0.413516	0.679228	0.900627	6.96813	0.304483	0.683468	0.445497	0.65596	0.814502	6.96813	-0.178621	0.614441	-0.290705	0.771277	0.877872	6.96813	0.0393212	0.666501	0.0589965	0.952955	0.99001	6.96813	-0.443783
Abhd11	203	151	262	267	253	382	138	103	124	209	187	200.861	199.924	194.592	177.152	192.814	161.43	194.839	191.134	236.314	180.375	176.645	191.462	191.462	0.0607494	0.183544	0.330981	0.740659	0.924941	191.462	0.210735	0.203301	1.03657	0.299937	0.518013	191.462	0.226251	0.180574	1.25296	0.210222	0.39307	191.462	0.149986	0.197992	0.757533	0.448731	0.798156	191.462	0.165502
Abhd11os	8	6	7	3	9	6	9	3	6	5	5	7.91569	7.94401	5.19902	1.99047	6.85899	2.53555	12.7069	5.56702	11.4346	4.31518	4.72312	6.47186	6.47186	0.457135	0.623198	0.73353	0.463235	0.801726	6.47186	0.961258	0.683616	1.40614	0.159684	0.345283	6.47186	1.24887	0.625189	1.99759	0.0457614	0.133059	6.47186	0.504123	0.674388	0.747527	0.454746	0.802213	6.47186	0.791736
Abhd12	160	116	199	165	144	320	79	93	86	160	140	158.314	153.584	147.801	109.476	109.744	135.229	111.538	172.577	163.895	138.086	132.247	139.317	139.317	-0.0454163	0.226537	-0.20048	0.841105	0.96055	139.317	0.131481	0.250795	0.524255	0.600101	0.775999	139.317	0.318325	0.224437	1.41833	0.156094	0.32006	139.317	0.176897	0.244293	0.724119	0.468992	0.810899	139.317	0.363742
Abhd13	67	36	60	88	66	156	52	41	23	72	60	66.2939	47.664	44.563	58.3871	50.2992	65.9244	73.4176	76.0825	43.8325	62.1386	56.6774	58.6618	58.6618	0.287289	0.30298	0.948213	0.343021	0.719472	58.6618	0.120899	0.329461	0.366958	0.71365	0.850414	58.6618	0.143832	0.294131	0.489006	0.624838	0.779953	58.6618	-0.166391	0.322371	-0.516147	0.605752	0.873658	58.6618	-0.143457
Abhd14a	120	64	62	70	67	90	48	28	36	87	46	118.735	84.7361	46.0484	46.4443	51.0613	38.0333	67.7701	51.9588	68.6074	75.0842	43.4527	62.9029	62.9029	-0.380667	0.368411	-1.03327	0.301479	0.682603	62.9029	0.0780663	0.407558	0.191546	0.848098	0.924684	62.9029	0.461809	0.369229	1.25074	0.21103	0.393982	62.9029	0.458733	0.397	1.1555	0.247887	0.656012	62.9029	0.842476
Abhd14b	436	388	475	449	486	825	369	321	349	456	465	431.405	513.712	352.79	297.907	370.385	348.638	520.983	595.671	665.11	393.545	439.25	448.127	448.127	0.453693	0.200795	2.25948	0.0238533	0.171901	448.127	0.504023	0.223125	2.25893	0.0238877	0.0888053	448.127	0.79739	0.199898	3.98898	6.63574e-05	0.00070144	448.127	0.0503301	0.222297	0.226409	0.820883	0.952768	448.127	0.343696
Abhd15	0	0	2	1	2	3	3	1	1	1	4	0	0	1.48543	0.663489	1.52422	1.26778	4.23563	1.85567	1.90576	0.863037	3.77849	1.59814	1.59814	1.24637	0.885323	1.40781	0.159188	NA	1.59814	0.192284	0.885496	0.217148	0.828093	NA	1.59814	0.795625	0.866971	0.917706	0.358773	0.556616	1.59814	-1.05408	0.891319	-1.18261	0.236964	NA	1.59814	-0.450741
Abhd16a	118	83	155	134	127	194	100	81	47	128	108	116.756	109.892	115.121	88.9076	96.7879	81.9829	141.188	150.309	89.5707	110.469	102.019	109.364	109.364	0.157972	0.236399	0.668245	0.503977	0.824509	109.364	0.257668	0.261073	0.986955	0.323665	0.54225	109.364	0.510318	0.233644	2.18417	0.0289498	0.0939394	109.364	0.0996956	0.255282	0.390531	0.696144	0.911244	109.364	0.352346
Abhd17a	611	597	793	663	510	780	637	509	418	705	541	604.561	790.429	588.974	439.893	388.676	329.622	899.366	944.537	796.608	608.441	511.041	627.468	627.468	0.410042	0.195925	2.09285	0.0363622	0.224903	627.468	0.644563	0.218336	2.95217	0.00315553	0.0184586	627.468	1.17647	0.195999	6.00243	1.94389e-09	8.71595e-08	627.468	0.234521	0.217694	1.07729	0.281349	0.688312	627.468	0.76643
Abhd17b	17	21	47	40	11	51	30	12	7	14	22	16.8208	27.804	34.9077	26.5396	8.38321	21.5522	42.3563	22.2681	13.3403	12.0825	20.7817	22.4397	22.4397	-0.012512	0.509204	-0.0245716	0.980397	0.996223	22.4397	0.610842	0.562101	1.08671	0.277164	0.492608	22.4397	0.436357	0.506029	0.862316	0.388513	0.584475	22.4397	0.623354	0.550836	1.13165	0.257781	0.66665	22.4397	0.448869
Abhd17c	705	638	944	946	902	1272	528	596	400	1009	825	697.57	844.713	701.124	627.661	687.423	537.537	745.471	1105.98	762.304	870.804	779.314	759.991	759.991	0.217593	0.208273	1.04475	0.29614	0.677157	759.991	0.0771585	0.231231	0.333686	0.738617	0.866527	759.991	0.489899	0.207695	2.35874	0.0183372	0.0664997	759.991	-0.140435	0.230351	-0.609654	0.542091	0.845197	759.991	0.272306
Abhd2	185	107	348	325	396	657	253	104	33	299	316	183.05	141.668	258.465	215.634	301.795	277.643	357.205	192.99	62.8901	258.048	298.501	231.626	231.626	0.0705114	0.431798	0.163297	0.870284	0.970106	231.626	-0.405917	0.473001	-0.858175	0.390796	0.605501	231.626	-0.346885	0.430037	-0.80664	0.419874	0.613589	231.626	-0.476429	0.471255	-1.01098	0.312026	0.713523	231.626	-0.417396
Abhd3	14	8	10	11	8	16	15	10	6	8	12	13.8525	10.592	7.42717	7.29838	6.09688	6.76147	21.1782	18.5567	11.4346	6.90429	11.3355	11.0398	11.0398	0.65677	0.501316	1.31009	0.190165	0.558341	11.0398	0.84168	0.548947	1.53326	0.125211	0.292682	11.0398	1.24413	0.497105	2.50276	0.0123228	0.0489241	11.0398	0.18491	0.545277	0.339112	0.734526	0.925116	11.0398	0.587364
Abhd4	241	174	398	374	504	741	137	131	149	426	325	238.46	230.376	295.601	248.145	384.103	313.141	193.427	243.093	283.958	367.654	307.003	282.269	282.269	-0.091028	0.240609	-0.378323	0.705191	0.910251	282.269	-0.483885	0.264507	-1.82939	0.0673419	0.188265	282.269	-0.388221	0.237901	-1.63186	0.102708	0.23835	282.269	-0.392857	0.260612	-1.50744	0.131697	0.518225	282.269	-0.297193
Abhd5	44	40	63	49	49	121	65	32	26	37	44	43.5363	52.96	46.7911	32.511	37.3434	51.1336	91.772	59.3815	49.5498	31.9324	41.5634	48.9522	48.9522	0.488791	0.326591	1.49664	0.134486	0.473311	48.9522	0.845684	0.364706	2.31881	0.0204053	0.0784779	48.9522	0.709019	0.320796	2.21019	0.0270922	0.0891292	48.9522	0.356893	0.360958	0.988737	0.322792	0.721474	48.9522	0.220228
Abhd6	26	45	63	79	52	102	49	36	26	40	47	25.726	59.58	46.7911	52.4157	39.6297	43.1044	69.182	66.8042	49.5498	34.5215	44.3973	48.3365	48.3365	0.488137	0.339776	1.43664	0.15082	0.500552	48.3365	0.627054	0.374951	1.67236	0.0944525	0.239214	48.3365	0.445239	0.331366	1.34365	0.179063	0.352527	48.3365	0.138917	0.371026	0.374414	0.708096	0.915278	48.3365	-0.0428976
Abhd8	30	20	35	29	26	34	30	16	14	35	35	29.6838	26.48	25.9951	19.2412	19.8149	14.3681	42.3563	29.6907	26.6806	30.2063	33.0618	27.0526	27.0526	0.272448	0.355538	0.766298	0.443499	0.78836	27.0526	0.0757442	0.382341	0.198106	0.842962	0.922761	27.0526	0.887327	0.353299	2.51155	0.0120203	0.0481134	27.0526	-0.196704	0.37054	-0.530857	0.595518	0.869461	27.0526	0.614879
Abi1	179	140	241	305	340	512	124	57	87	297	255	177.114	185.36	178.995	202.364	259.117	216.367	175.073	105.773	165.801	256.322	240.879	196.651	196.651	-0.266066	0.226271	-1.17587	0.239647	0.618338	196.651	-0.72009	0.246339	-2.92317	0.00346487	0.0198778	196.651	-0.584761	0.222095	-2.63293	0.00846519	0.0365753	196.651	-0.454024	0.238557	-1.90321	0.0570128	0.370449	196.651	-0.318695
Abi2	34	15	54	51	43	93	15	18	11	34	29	33.6417	19.86	40.1067	33.838	32.7707	39.3011	21.1782	33.4021	20.9634	29.3432	27.3941	30.1636	30.1636	-0.33107	0.377863	-0.876164	0.380941	0.747785	30.1636	-0.172922	0.412092	-0.419621	0.674763	0.827275	30.1636	-0.48093	0.366672	-1.31161	0.189652	0.367183	30.1636	0.158148	0.386485	0.409196	0.682396	0.905563	30.1636	-0.14986
Abi3	15	2	28	14	13	34	2	4	0	31	17	14.8419	2.648	20.7961	9.28885	9.90743	14.3681	2.82375	7.42269	0	26.7541	16.0586	11.3554	11.3554	-1.52337	0.675905	-2.25382	0.0242074	0.173583	11.3554	-2.10602	0.704584	-2.98902	0.00279873	0.0168485	11.3554	-1.32786	0.669543	-1.98324	0.0473408	0.136778	11.3554	-0.582648	0.632904	-0.920594	0.357262	0.74495	11.3554	0.195506
Abi3bp	39	8	116	57	65	287	0	1	1	150	135	38.589	10.592	86.1551	37.8189	49.5371	121.284	0	1.85567	1.90576	129.455	127.524	54.9743	54.9743	-3.57348	0.681043	-5.24707	1.54541e-07	1.06073e-05	54.9743	-4.84319	0.710853	-6.8132	9.54492e-12	6.62498e-10	54.9743	-4.12584	0.677419	-6.09054	1.12531e-09	5.4421e-08	54.9743	-1.26971	0.606492	-2.09353	0.036302	0.303946	54.9743	-0.552365
Abl1	296	227	492	480	471	766	244	187	163	492	381	292.88	300.548	365.417	318.475	358.954	323.706	344.498	347.011	310.639	424.614	359.902	340.604	340.604	0.0604392	0.177344	0.340801	0.733253	0.921684	340.604	-0.228283	0.1948	-1.17188	0.241245	0.452475	340.604	0.00354655	0.174852	0.0202831	0.983818	0.993206	340.604	-0.288722	0.191384	-1.5086	0.1314	0.517749	340.604	-0.0568926
Abl2	53	65	104	156	156	303	66	45	37	93	115	52.4414	86.0601	77.2425	103.504	118.889	128.045	93.1839	83.5052	70.5131	80.2624	108.632	91.1163	91.1163	0.2034	0.275858	0.737335	0.460919	0.80043	91.1163	-0.183415	0.298181	-0.615113	0.53848	0.729767	91.1163	-0.488792	0.265692	-1.83969	0.0658136	0.173261	91.1163	-0.386815	0.291055	-1.32901	0.183845	0.591711	91.1163	-0.692192
Ablim1	91	43	152	105	174	394	40	40	18	99	59	90.041	56.932	112.893	69.6664	132.607	166.501	56.4751	74.2269	34.3037	85.4406	55.7328	84.9836	84.9836	-0.625931	0.398514	-1.57066	0.116261	0.439368	84.9836	-0.342229	0.437733	-0.781821	0.43432	0.644262	84.9836	-1.10262	0.393814	-2.79985	0.00511269	0.0246813	84.9836	0.283702	0.425779	0.666314	0.505211	0.82793	84.9836	-0.476688
Ablim2	23	31	24	41	25	28	27	27	24	20	24	22.7576	41.044	17.8252	27.2031	19.0527	11.8326	38.1207	50.1031	45.7382	17.2607	22.671	28.5099	28.5099	0.69939	0.418344	1.6718	0.0945631	0.39601	28.5099	1.08072	0.465492	2.32167	0.0202508	0.0780423	28.5099	1.14951	0.414058	2.77621	0.00549961	0.0262127	28.5099	0.381328	0.464356	0.821196	0.411534	0.778255	28.5099	0.450122
Ablim3	10	5	19	3	11	17	3	6	1	7	14	9.89461	6.62	14.1116	1.99047	8.38321	7.18407	4.23563	11.134	1.90576	6.04126	13.2247	7.70231	7.70231	-0.723794	0.666506	-1.08595	0.2775	0.658847	7.70231	-0.604471	0.707866	-0.853934	0.393142	0.607893	7.70231	-0.0113894	0.666262	-0.0170945	0.986361	0.993921	7.70231	0.119324	0.66647	0.179038	0.857908	0.965503	7.70231	0.712405
Abr	151	99	233	221	283	482	126	96	37	227	225	149.409	131.076	173.053	146.631	215.677	203.689	177.896	178.144	70.5131	195.909	212.54	168.594	168.594	-0.082888	0.317951	-0.260694	0.794329	0.94525	168.594	-0.496196	0.348589	-1.42344	0.154609	0.338164	168.594	-0.389592	0.314673	-1.23809	0.215684	0.399696	168.594	-0.413308	0.34399	-1.20151	0.229552	0.638785	168.594	-0.306704
Abracl	55	28	68	92	74	112	46	28	35	64	46	54.4204	37.072	50.5047	61.041	56.3961	47.3303	64.9463	51.9588	66.7016	55.2343	43.4527	53.5508	53.5508	0.350024	0.289998	1.20699	0.227437	0.606773	53.5508	0.301518	0.316556	0.952497	0.340845	0.559715	53.5508	0.160554	0.279279	0.574888	0.565367	0.73566	53.5508	-0.0485057	0.309496	-0.156725	0.875462	0.970567	53.5508	-0.18947
Abt1	52	38	61	81	73	131	30	25	21	40	54	51.452	50.312	45.3057	53.7426	55.634	55.3596	42.3563	46.3918	40.021	34.5215	51.0097	47.8278	47.8278	-0.181677	0.292849	-0.620379	0.535008	0.84108	47.8278	0.00868898	0.321696	0.0270099	0.978452	0.989423	47.8278	-0.34747	0.282623	-1.22944	0.218905	0.403566	47.8278	0.190366	0.302723	0.628847	0.529449	0.839957	47.8278	-0.165792
Abtb1	61	40	74	70	47	78	40	50	28	56	45	60.3571	52.96	54.961	46.4443	35.8192	32.9622	56.4751	92.7836	53.3613	48.3301	42.5081	52.4511	52.4511	0.251544	0.301059	0.835532	0.403418	0.763242	52.4511	0.545836	0.334801	1.63033	0.103032	0.253883	52.4511	0.790601	0.298833	2.64563	0.00815395	0.0355025	52.4511	0.294292	0.327646	0.898201	0.369078	0.752478	52.4511	0.539057
Abtb2	144	149	165	204	235	385	120	110	91	198	147	142.482	197.276	122.548	135.352	179.096	162.698	169.425	204.124	173.424	170.881	138.86	163.288	163.288	0.24661	0.243469	1.0129	0.311106	0.692693	163.288	0.227854	0.268672	0.848073	0.396397	0.61044	163.288	0.192086	0.239809	0.800996	0.423134	0.616217	163.288	-0.0187569	0.265253	-0.0707133	0.943626	0.988643	163.288	-0.0545247
Acaa1a	135	115	157	178	98	252	62	96	47	109	121	133.577	152.26	116.607	118.101	74.6867	106.493	87.5364	178.144	89.5707	94.071	114.299	115.032	115.032	-0.176396	0.311337	-0.566577	0.571002	0.856924	115.032	0.172627	0.345092	0.500235	0.61691	0.788049	115.032	0.23182	0.30986	0.748145	0.454373	0.643314	115.032	0.349023	0.33894	1.02975	0.303128	0.705787	115.032	0.408216
Acaa1b	0	2	0	0	0	2	3	0	2	2	1	0	2.648	0	0	0	0.845184	4.23563	0	3.81152	1.72607	0.944623	1.29191	1.29191	0.917346	0.896003	1.02382	0.30592	NA	1.29191	0.584398	0.887489	0.658484	0.510227	NA	1.29191	1.40865	0.896844	1.57067	0.116259	NA	1.29191	-0.332949	0.886698	-0.375493	0.707294	NA	1.29191	0.491301
Acaa2	109	78	113	135	85	199	82	37	46	61	91	107.851	103.272	83.927	89.5711	64.7793	84.0958	115.774	68.6599	87.665	52.6452	85.9607	85.8365	85.8365	-0.100632	0.293024	-0.343426	0.731278	0.921174	85.8365	0.386405	0.32695	1.18185	0.237267	0.448389	85.8365	0.191442	0.290172	0.659753	0.509413	0.692326	85.8365	0.487037	0.318878	1.52735	0.126675	0.512019	85.8365	0.292074
Acaca	36	22	76	47	50	101	25	26	21	45	42	35.6206	29.128	56.4465	31.184	38.1055	42.6818	35.2969	48.2475	40.021	38.8366	39.6742	39.5675	39.5675	-0.00631649	0.344404	-0.0183404	0.985367	0.997146	39.5675	0.0592691	0.376528	0.15741	0.874922	0.938976	39.5675	0.124248	0.337203	0.368467	0.712525	0.840713	39.5675	0.0655856	0.362718	0.180817	0.856511	0.965341	39.5675	0.130565
Acacb	437	359	484	518	354	259	542	348	236	213	247	432.394	475.316	359.475	343.687	269.787	109.451	765.237	645.774	449.759	183.827	233.322	388.003	388.003	0.533871	0.354153	1.50746	0.131693	0.468945	388.003	1.49554	0.39342	3.80138	0.000143892	0.00149652	388.003	1.31264	0.354228	3.70562	0.000210875	0.00184461	388.003	0.961669	0.393118	2.44626	0.0144346	0.195746	388.003	0.778764
Acad10	23	25	43	39	39	52	18	23	27	46	27	22.7576	33.1	31.9368	25.8761	29.7223	21.9748	25.4138	42.6805	51.4555	39.6997	25.5048	31.8293	31.8293	0.408514	0.372042	1.09803	0.272191	0.653866	31.8293	0.254325	0.402959	0.631144	0.527947	0.722009	31.8293	0.588179	0.363602	1.61765	0.105739	0.243133	31.8293	-0.154189	0.395933	-0.389433	0.696956	0.911821	31.8293	0.179665
Acad11	35	39	78	71	59	116	44	31	33	57	52	34.6311	51.636	57.9319	47.1077	44.9645	49.0207	62.1226	57.5258	62.8901	49.1931	49.1204	51.4676	51.4676	0.326414	0.287133	1.1368	0.25562	0.637194	51.4676	0.299764	0.313699	0.955577	0.339286	0.557944	51.4676	0.360063	0.278455	1.29308	0.195985	0.3751	51.4676	-0.0266498	0.306153	-0.0870472	0.930634	0.986088	51.4676	0.0336494
Acad12	16	8	11	16	10	17	6	6	5	6	10	15.8314	10.592	8.16988	10.6158	7.6211	7.18407	8.47126	11.134	9.5288	5.17822	9.44623	9.43389	9.43389	-0.227884	0.544635	-0.418415	0.675644	0.899223	9.43389	0.352814	0.602303	0.585774	0.558027	0.745442	9.43389	0.176753	0.537081	0.329099	0.742081	0.860098	9.43389	0.580698	0.56993	1.01889	0.308254	0.710458	9.43389	0.404636
Acad8	43	37	32	31	29	53	29	25	28	34	28	42.5468	48.988	23.7669	20.5682	22.1012	22.3974	40.9444	46.3918	53.3613	29.3432	26.4495	34.2599	34.2599	0.294444	0.345585	0.852014	0.394207	0.756694	34.2599	0.708134	0.38645	1.83241	0.0668906	0.187398	34.2599	1.06142	0.346234	3.06562	0.00217222	0.0122969	34.2599	0.413691	0.37845	1.09312	0.274341	0.683395	34.2599	0.766978
Acad9	36	35	26	38	24	77	18	7	12	34	27	35.6206	46.34	19.3106	25.2126	18.2906	32.5396	25.4138	12.9897	22.8691	29.3432	25.5048	26.6759	26.6759	-0.641973	0.436627	-1.4703	0.14148	0.48515	26.6759	-0.382194	0.476075	-0.802802	0.422089	0.63409	26.6759	-0.288804	0.432273	-0.668106	0.504066	0.687259	26.6759	0.259779	0.447317	0.58075	0.561409	0.854314	26.6759	0.353169
Acadl	117	69	167	258	140	496	64	41	72	115	168	115.767	91.3561	124.034	171.18	106.695	209.606	90.3601	76.0825	137.215	99.2492	158.697	125.476	125.476	-0.127789	0.331292	-0.38573	0.699697	0.907862	125.476	-0.338091	0.362995	-0.931392	0.351651	0.570205	125.476	-0.667153	0.326419	-2.04385	0.0409679	0.122376	125.476	-0.210301	0.356591	-0.589756	0.555354	0.852267	125.476	-0.539364
Acadm	15	21	10	25	14	42	14	10	17	7	16	14.8419	27.804	7.42717	16.5872	10.6695	17.7489	19.7663	18.5567	32.3979	6.04126	15.114	16.9959	16.9959	0.487004	0.518948	0.938444	0.348016	0.725039	16.9959	1.02175	0.575085	1.7767	0.0756177	0.204129	16.9959	0.574762	0.508724	1.12981	0.258555	0.449948	16.9959	0.534749	0.569805	0.938478	0.347999	0.738903	16.9959	0.0877585
Acads	134	112	167	175	137	331	84	81	57	125	125	132.588	148.288	124.034	116.111	104.409	139.878	118.598	150.309	108.628	107.88	118.078	124.436	124.436	-0.0961667	0.228562	-0.420746	0.673941	0.898881	124.436	0.151032	0.253446	0.595913	0.551233	0.740545	124.436	0.0579251	0.225061	0.257375	0.79689	0.89349	124.436	0.247199	0.245499	1.00692	0.313971	0.714484	124.436	0.154092
Acadsb	77	38	75	76	46	97	70	29	28	36	47	76.1885	50.312	55.7037	50.4252	35.057	40.9914	98.8314	53.8145	53.3613	31.0693	44.3973	53.6502	53.6502	0.182116	0.335475	0.54286	0.587226	0.864804	53.6502	0.841931	0.377786	2.22859	0.0258411	0.0940624	53.6502	0.692723	0.333419	2.07764	0.0377429	0.114742	53.6502	0.659815	0.371251	1.77727	0.0755231	0.411766	53.6502	0.510607
Acadvl	35	33	47	62	35	155	27	16	21	30	40	34.6311	43.692	34.9077	41.1363	26.6738	65.5018	38.1207	29.6907	40.021	25.8911	37.7849	38.0047	38.0047	-0.0570606	0.390447	-0.146142	0.883809	0.974953	38.0047	0.167295	0.429078	0.389893	0.696616	0.840614	38.0047	-0.307052	0.380707	-0.80653	0.419937	0.61361	38.0047	0.224355	0.415504	0.539959	0.589225	0.86664	38.0047	-0.249991
Acan	9	0	1	0	0	1	0	0	0	1	0	8.90515	0	0.742717	0	0	0.422592	0	0	0	0.863037	0	0.993954	0.993954	-1.37764	0.844915	-1.63051	0.102994	NA	0.993954	-0.207808	0.798807	-0.260148	0.79475	NA	0.993954	0.151305	0.837088	0.180751	0.856563	NA	0.993954	1.16983	0.818797	1.42872	0.153084	NA	0.993954	1.52895
Acap1	6	0	5	1	0	2	0	0	0	2	2	5.93677	0	3.71358	0.663489	0	0.845184	0	0	0	1.72607	1.88925	1.34312	1.34312	-1.71737	0.892234	-1.9248	0.0542542	NA	1.34312	-1.07881	0.887906	-1.215	0.224365	NA	1.34312	-0.236615	0.89275	-0.26504	0.790978	NA	1.34312	0.638563	0.894818	0.713623	0.47546	NA	1.34312	1.48076
Acap2	44	30	84	94	60	151	22	25	22	75	64	43.5363	39.72	62.3882	62.368	45.7266	63.8114	31.0613	46.3918	41.9267	64.7277	60.4559	51.1013	51.1013	-0.306414	0.323097	-0.948365	0.342944	0.719428	51.1013	-0.641962	0.346349	-1.85351	0.063809	0.181255	51.1013	-0.527772	0.313711	-1.68235	0.0925007	0.220792	51.1013	-0.335548	0.326152	-1.02881	0.303568	0.705787	51.1013	-0.221358
Acap3	88	76	150	126	116	231	56	50	43	105	98	87.0726	100.624	111.407	83.5997	88.4047	97.6188	79.0651	92.7836	81.9477	90.6188	92.5731	91.4287	91.4287	-0.240483	0.231415	-1.03918	0.298719	0.680202	91.4287	-0.11585	0.254152	-0.45583	0.648513	0.809084	91.4287	-0.0929488	0.226734	-0.409946	0.681846	0.818616	91.4287	0.124633	0.240865	0.51744	0.604849	0.873658	91.4287	0.147534
Acat1	137	108	163	171	113	185	95	122	94	84	108	135.556	142.992	121.063	113.457	86.1184	78.1795	134.128	226.392	179.141	72.4951	102.019	126.504	126.504	0.421027	0.266517	1.57974	0.114166	0.43547	126.504	1.01125	0.299699	3.37422	0.000740258	0.0058	126.504	0.93432	0.26528	3.52201	0.000428286	0.00326912	126.504	0.590221	0.297538	1.98368	0.0472917	0.341011	126.504	0.513292
Acat2	12	11	12	26	20	53	5	6	5	13	11	11.8735	14.564	8.9126	17.2507	15.2422	22.3974	7.05938	11.134	9.5288	11.2195	10.3909	12.6885	12.6885	-0.300801	0.513256	-0.586063	0.557833	0.851936	12.6885	-0.220247	0.550933	-0.399771	0.689325	0.836236	12.6885	-0.944727	0.486815	-1.94063	0.0523031	0.147334	12.6885	0.0805536	0.509035	0.158248	0.874262	0.970559	12.6885	-0.643927
Acbd3	35	12	39	45	23	97	23	20	12	33	40	34.6311	15.888	28.9659	29.857	17.5285	40.9914	32.4732	37.1134	22.8691	28.4802	37.7849	29.6894	29.6894	0.191028	0.424622	0.449879	0.652798	0.891637	29.6894	-0.0907821	0.457117	-0.198597	0.842578	0.922761	29.6894	0.0477431	0.413654	0.115418	0.908114	0.95654	29.6894	-0.28181	0.446294	-0.631446	0.527749	0.839613	29.6894	-0.143285
Acbd4	42	42	72	75	54	93	32	33	35	50	44	41.5574	55.608	53.4756	49.7617	41.1539	39.3011	45.1801	61.2372	66.7016	43.1518	41.5634	48.972	48.972	0.184151	0.291397	0.631958	0.527414	0.836974	48.972	0.41844	0.32292	1.2958	0.195044	0.393556	48.972	0.391035	0.2849	1.37253	0.169897	0.339844	48.972	0.234289	0.313152	0.748163	0.454362	0.802059	48.972	0.206885
Acbd5	13	5	11	14	3	43	16	2	7	4	13	12.863	6.62	8.16988	9.28885	2.28633	18.1715	22.59	3.71134	13.3403	3.45215	12.2801	10.2521	10.2521	0.443968	0.681137	0.651805	0.514527	0.830658	10.2521	0.620712	0.727365	0.853372	0.393453	0.608068	10.2521	0.336249	0.670037	0.501836	0.615783	0.774289	10.2521	0.176744	0.722045	0.244783	0.806625	0.948198	10.2521	-0.107719
Acbd6	311	387	500	428	475	512	264	387	291	602	419	307.722	512.388	371.358	283.973	362.002	216.367	372.735	718.145	554.576	519.548	395.797	419.51	419.51	0.452517	0.300006	1.50836	0.131462	0.46864	419.51	0.253645	0.331901	0.764218	0.444737	0.651984	419.51	0.905699	0.299553	3.0235	0.00249867	0.0137762	419.51	-0.198872	0.331341	-0.600203	0.548371	0.848923	419.51	0.453182
Accs	26	19	31	39	33	27	14	10	7	31	21	25.726	25.156	23.0242	25.8761	25.1496	11.41	19.7663	18.5567	13.3403	26.7541	19.8371	21.327	21.327	-0.467919	0.444706	-1.0522	0.292708	0.674802	21.327	-0.394385	0.480841	-0.820198	0.412103	0.625229	21.327	-0.216916	0.437687	-0.495597	0.620179	0.777647	21.327	0.0735344	0.449725	0.16351	0.870117	0.969623	21.327	0.251003
Acd	310	344	360	451	439	428	225	289	242	349	272	306.733	455.456	267.378	299.234	334.566	180.869	317.672	536.289	461.194	301.2	256.938	337.957	337.957	0.344174	0.301883	1.14009	0.254248	0.63552	337.957	0.627285	0.334964	1.87269	0.0611105	0.17566	337.957	0.671597	0.301151	2.2301	0.0257408	0.0858935	337.957	0.283111	0.334059	0.847486	0.396724	0.766851	337.957	0.327423
Ace	199	78	463	226	222	649	39	31	3	469	207	196.903	103.272	343.878	149.949	169.188	274.262	55.0632	57.5258	5.71728	404.764	195.537	177.824	177.824	-2.18549	0.528435	-4.13577	3.53764e-05	0.00104711	177.824	-2.58852	0.572788	-4.51916	6.20855e-06	9.78678e-05	177.824	-2.07603	0.527688	-3.93421	8.34717e-05	0.000847372	177.824	-0.403032	0.560063	-0.719619	0.471759	0.811873	177.824	0.109453
Acer2	82	51	179	168	255	362	41	18	33	182	116	81.1358	67.524	132.946	111.466	194.338	152.978	57.887	33.4021	62.8901	157.073	109.576	105.565	105.565	-0.835097	0.357537	-2.33569	0.0195072	0.152526	105.565	-1.3065	0.387706	-3.36982	0.00075216	0.00586897	105.565	-1.5032	0.352026	-4.27015	1.95344e-05	0.000252883	105.565	-0.471403	0.371241	-1.2698	0.204155	0.615088	105.565	-0.668105
Acer3	8	4	12	16	9	29	6	3	1	12	9	7.91569	5.296	8.9126	10.6158	6.85899	12.2552	8.47126	5.56702	1.90576	10.3564	8.50161	7.87785	7.87785	-0.369052	0.61549	-0.599607	0.548768	0.848236	7.87785	-0.652196	0.643965	-1.01278	0.311165	0.529336	7.87785	-0.746849	0.591352	-1.26295	0.206607	0.388511	7.87785	-0.283144	0.59588	-0.475169	0.634666	0.885129	7.87785	-0.377797
Ache	2	2	7	2	14	70	1	3	0	6	6	1.97892	2.648	5.19902	1.32698	10.6695	29.5814	1.41188	5.56702	0	5.17822	5.66774	6.29352	6.29352	-0.295734	0.822367	-0.359613	0.719136	0.915169	6.29352	-0.792239	0.844356	-0.938276	0.348103	0.56622	6.29352	-1.89948	0.799664	-2.37535	0.0175321	0.0643019	6.29352	-0.496505	0.821981	-0.604034	0.545821	0.846892	6.29352	-1.60375
Acin1	222	166	391	392	368	570	182	128	86	303	297	219.66	219.784	290.402	260.088	280.456	240.878	256.962	237.526	163.895	261.5	280.553	246.519	246.519	-0.14568	0.223331	-0.652306	0.514204	0.830658	246.519	-0.293638	0.245927	-1.19401	0.232475	0.442739	246.519	-0.236928	0.220704	-1.07351	0.283042	0.478247	246.519	-0.147958	0.241088	-0.61371	0.539407	0.843864	246.519	-0.0912486
Ackr1	15	8	40	13	27	43	7	7	0	38	11	14.8419	10.592	29.7087	8.62536	20.577	18.1715	9.88314	12.9897	0	32.7954	10.3909	15.325	15.325	-1.06314	0.635874	-1.67194	0.0945356	0.39601	15.325	-1.22734	0.675062	-1.81812	0.0690461	0.19132	15.325	-0.851726	0.630903	-1.35001	0.177013	0.349508	15.325	-0.164198	0.637948	-0.257385	0.796881	0.944549	15.325	0.211418
Ackr2	2	0	2	6	1	7	6	2	1	3	2	1.97892	0	1.48543	3.98094	0.76211	2.95814	8.47126	3.71134	1.90576	2.58911	1.88925	2.70293	2.70293	1.36954	0.824512	1.66103	0.0967082	NA	2.70293	0.806293	0.837415	0.962836	0.33563	0.553752	2.70293	0.659123	0.786432	0.838119	0.401964	0.596563	2.70293	-0.563242	0.851926	-0.66114	0.508523	NA	2.70293	-0.710412
Ackr3	59	19	115	46	96	197	13	12	0	140	89	58.3782	25.156	85.4124	30.5205	73.1625	83.2506	18.3544	22.2681	0	120.825	84.0715	54.6727	54.6727	-1.78001	0.565837	-3.14581	0.0016563	0.025008	54.6727	-2.5148	0.60519	-4.15538	3.24742e-05	0.000417971	54.6727	-1.9054	0.562667	-3.38637	0.000708228	0.00490042	54.6727	-0.734782	0.574566	-1.27885	0.200951	0.611491	54.6727	-0.125387
Ackr4	9	0	14	5	4	6	0	2	1	13	7	8.90515	0	10.398	3.31745	3.04844	2.53555	0	3.71134	1.90576	11.2195	6.61236	4.69578	4.69578	-1.31839	0.796051	-1.65616	0.0976891	0.401702	4.69578	-1.59758	0.823083	-1.94097	0.0522619	0.157463	4.69578	-0.38591	0.799207	-0.482866	0.629191	0.782861	4.69578	-0.27919	0.767306	-0.363858	0.715964	0.919068	4.69578	0.93248
Acly	432	277	627	577	522	1058	371	296	201	433	397	427.447	366.748	465.683	382.833	397.821	447.102	523.806	549.279	383.058	373.695	375.016	426.59	426.59	0.205086	0.193573	1.05948	0.289382	0.671834	426.59	0.370944	0.215306	1.72287	0.0849125	0.221679	426.59	0.243684	0.19201	1.26912	0.204397	0.38604	426.59	0.165858	0.21356	0.776633	0.437375	0.79353	426.59	0.0385976
Acn9	3	2	3	4	4	4	1	1	0	2	2	2.96838	2.648	2.22815	2.65396	3.04844	1.69037	1.41188	1.85567	0	1.72607	1.88925	2.01092	2.01092	-0.753372	0.846854	-0.889613	0.373674	NA	2.01092	-0.379367	0.876196	-0.432971	0.665036	0.820434	2.01092	-0.684622	0.834146	-0.820746	0.411791	0.606555	2.01092	0.374005	0.835666	0.447553	0.654476	NA	2.01092	0.0687499
Acnat1	64	41	130	133	147	360	35	43	16	112	96	63.3255	54.284	96.5532	88.2441	112.03	152.133	49.4157	79.7939	30.4922	96.6601	90.6838	83.056	83.056	-0.414275	0.364305	-1.13717	0.255469	0.637067	83.056	-0.776333	0.395398	-1.96342	0.0495973	0.15171	83.056	-1.09877	0.357215	-3.07593	0.00209845	0.0119693	83.056	-0.362058	0.38239	-0.946829	0.343726	0.735631	83.056	-0.684496
Aco1	303	174	343	388	360	676	193	193	137	282	298	299.807	230.376	254.752	257.434	274.359	285.672	272.492	358.145	261.089	243.376	281.498	274.455	274.455	0.178007	0.199329	0.893032	0.37184	0.743444	274.455	0.175967	0.220492	0.798064	0.424833	0.636099	274.455	0.121423	0.196645	0.617472	0.536923	0.714403	274.455	-0.00204028	0.217588	-0.00937678	0.992519	0.998307	274.455	-0.056584
Aco2	1073	813	1293	1208	1240	1846	650	665	531	934	836	1061.69	1076.41	960.333	801.495	945.016	780.105	917.72	1234.02	1011.96	806.076	789.705	944.049	944.049	0.0292701	0.169532	0.172653	0.862924	0.968186	944.049	0.396602	0.189176	2.09647	0.0360406	0.120229	944.049	0.321135	0.169027	1.89991	0.0574451	0.157878	944.049	0.367332	0.188026	1.95362	0.050746	0.350063	944.049	0.291865
Acot1	14	8	20	47	30	111	0	1	1	23	27	13.8525	10.592	14.8543	31.184	22.8633	46.9077	0	1.85567	1.90576	19.8498	25.5048	17.2154	17.2154	-2.39894	0.66172	-3.62531	0.00028861	0.00592717	17.2154	-3.10098	0.674581	-4.5969	4.28821e-06	7.09722e-05	17.2154	-3.68874	0.643449	-5.73276	9.88087e-09	3.77957e-07	17.2154	-0.70204	0.493508	-1.42255	0.154866	0.553242	17.2154	-1.2898
Acot11	55	85	79	82	75	172	58	44	40	78	68	54.4204	112.54	58.6746	54.4061	57.1582	72.6858	81.8889	81.6496	76.2304	67.3169	64.2344	71.0187	71.0187	0.10436	0.314016	0.33234	0.739633	0.924486	71.0187	0.271435	0.346623	0.783084	0.433578	0.643611	71.0187	0.36348	0.310347	1.17121	0.241516	0.430542	71.0187	0.167075	0.339659	0.491889	0.622798	0.880482	71.0187	0.25912
Acot13	38	39	54	34	32	53	22	14	19	24	27	37.5995	51.636	40.1067	22.5586	24.3875	22.3974	31.0613	25.9794	36.2094	20.7129	25.5048	30.7412	30.7412	-0.4482	0.33316	-1.3453	0.178529	0.542465	30.7412	0.408057	0.380509	1.0724	0.283541	0.499589	30.7412	0.415632	0.335274	1.23968	0.215095	0.398931	30.7412	0.856257	0.355318	2.40983	0.0159598	0.203463	30.7412	0.863831
Acot2	21	7	32	31	29	29	15	4	7	18	23	20.7787	9.26801	23.7669	20.5682	22.1012	12.2552	21.1782	7.42269	13.3403	15.5347	21.7263	17.0855	17.0855	-0.327556	0.503031	-0.651165	0.51494	0.830734	17.0855	-0.341896	0.541006	-0.631963	0.527411	0.721949	17.0855	-0.309783	0.492441	-0.629076	0.529299	0.708296	17.0855	-0.0143395	0.513088	-0.0279474	0.977704	0.994981	17.0855	0.0177732
Acot6	3	6	7	4	5	5	4	6	2	2	6	2.96838	7.94401	5.19902	2.65396	3.81055	2.11296	5.64751	11.134	3.81152	1.72607	5.66774	4.7887	4.7887	0.301783	0.689223	0.43786	0.661488	0.893857	4.7887	0.716266	0.742901	0.964147	0.334972	0.553155	4.7887	1.05642	0.69005	1.53094	0.125785	0.274763	4.7887	0.414483	0.72876	0.56875	0.569526	0.85901	4.7887	0.75464
Acot7	149	97	148	176	169	324	85	73	39	202	174	147.43	128.428	109.922	116.774	128.797	136.92	120.01	135.464	74.3246	174.333	164.364	130.615	130.615	-0.213277	0.251025	-0.849623	0.395535	0.757541	130.615	-0.603963	0.272832	-2.21368	0.0268506	0.0963719	130.615	-0.205832	0.247068	-0.833101	0.404788	0.599224	130.615	-0.390687	0.263783	-1.48109	0.138582	0.531991	130.615	0.0074443
Acot8	21	24	45	25	39	52	15	15	11	35	29	20.7787	31.776	33.4222	16.5872	29.7223	21.9748	21.1782	27.8351	20.9634	30.2063	27.3941	25.6217	25.6217	-0.289316	0.393128	-0.735933	0.461772	0.800926	25.6217	-0.292172	0.425087	-0.687323	0.491879	0.692528	25.6217	0.0388764	0.386976	0.100462	0.919977	0.962176	25.6217	-0.00285598	0.399393	-0.0071508	0.994295	0.999015	25.6217	0.328192
Acot9	14	7	17	26	20	59	11	6	6	27	27	13.8525	9.26801	12.6262	17.2507	15.2422	24.9329	15.5306	11.134	11.4346	23.302	25.5048	16.3708	16.3708	0.0920034	0.473271	0.194399	0.845864	0.96209	16.3708	-0.851694	0.483176	-1.7627	0.0779512	0.209008	16.3708	-0.552379	0.444971	-1.24138	0.214465	0.39828	16.3708	-0.943698	0.456592	-2.06683	0.0387503	0.312646	16.3708	-0.644382
Acox1	273	263	276	499	379	737	166	153	182	341	299	270.123	348.212	204.99	331.081	288.84	311.45	234.372	283.918	346.848	294.295	282.442	290.597	290.597	0.073057	0.237857	0.307146	0.758732	0.931578	290.597	-0.00366183	0.262958	-0.0139255	0.988889	0.994099	290.597	-0.108501	0.2355	-0.460726	0.644995	0.794134	290.597	-0.0767188	0.260175	-0.294874	0.76809	0.934858	290.597	-0.181558
Acox2	5	4	27	24	19	90	1	1	0	18	10	4.94731	5.296	20.0533	15.9237	14.4801	38.0333	1.41188	1.85567	0	15.5347	9.44623	11.5438	11.5438	-2.06387	0.740436	-2.78737	0.00531378	0.0608426	11.5438	-2.26554	0.768821	-2.94678	0.00321104	0.018728	11.5438	-3.08186	0.726003	-4.24497	2.18626e-05	0.000278497	11.5438	-0.201676	0.666985	-0.302369	0.762371	0.933145	11.5438	-1.01799
Acox3	143	115	159	171	140	250	121	118	95	170	145	141.493	152.26	118.092	113.457	106.695	105.648	170.837	218.969	181.047	146.716	136.97	144.744	144.744	0.469467	0.204119	2.29997	0.0214499	0.161453	144.744	0.414197	0.224669	1.84359	0.065243	0.184105	144.744	0.796104	0.20125	3.95581	7.62773e-05	0.000786649	144.744	-0.0552706	0.222155	-0.248793	0.803521	0.947244	144.744	0.326637
Acp1	15	3	16	17	8	33	16	4	9	15	11	14.8419	3.972	11.8835	11.2793	6.09688	13.9455	22.59	7.42269	17.1518	12.9455	10.3909	12.0473	12.0473	0.538507	0.554922	0.970419	0.331838	0.709629	12.0473	0.399353	0.594045	0.672262	0.501417	0.701191	12.0473	0.527537	0.539687	0.977488	0.328328	0.526576	12.0473	-0.139153	0.588069	-0.236628	0.812946	0.949535	12.0473	-0.0109696
Acp2	123	97	164	153	179	252	80	68	56	177	115	121.704	128.428	121.806	101.514	136.418	106.493	112.95	126.186	106.723	152.757	108.632	120.328	120.328	-0.101926	0.236373	-0.431207	0.666318	0.896237	120.328	-0.179572	0.258825	-0.693796	0.48781	0.689046	120.328	0.00980854	0.232496	0.0421879	0.966349	0.984599	120.328	-0.0776464	0.250336	-0.310169	0.756433	0.93153	120.328	0.111734
Acp5	126	127	268	221	234	399	138	102	52	285	251	124.672	168.148	199.048	146.631	178.334	168.614	194.839	189.279	99.0995	245.965	237.1	177.43	177.43	-0.0216905	0.280067	-0.0774473	0.938268	0.986227	177.43	-0.56072	0.306466	-1.82963	0.0673055	0.188204	177.43	-0.0240438	0.277326	-0.0866989	0.930911	0.967196	177.43	-0.539029	0.301924	-1.78531	0.0742105	0.409361	177.43	-0.00235337
Acp6	118	113	120	172	166	216	104	73	75	167	101	116.756	149.612	89.126	114.12	126.51	91.2799	146.835	135.464	142.932	144.127	95.407	122.925	122.925	0.264214	0.271267	0.974	0.330056	0.708068	122.925	0.236081	0.298886	0.789869	0.429604	0.640565	122.925	0.354929	0.267696	1.32586	0.184885	0.360842	122.925	-0.0281328	0.295125	-0.0953251	0.924057	0.984027	122.925	0.0907151
Acpp	67	44	216	291	301	720	57	16	36	104	174	66.2939	58.256	160.427	193.075	229.395	304.266	80.477	29.6907	68.6074	89.7558	164.364	131.328	131.328	-0.628927	0.432687	-1.45354	0.146075	0.492827	131.328	-1.00988	0.471242	-2.14302	0.0321118	0.110258	131.328	-1.89587	0.42775	-4.43218	9.3283e-06	0.000134785	131.328	-0.380953	0.461727	-0.825062	0.409336	0.776464	131.328	-1.26694
Acrbp	15	30	19	11	13	25	15	19	6	20	8	14.8419	39.72	14.1116	7.29838	9.90743	10.5648	21.1782	35.2578	11.4346	17.2607	7.55699	17.1939	17.1939	0.00795218	0.527123	0.015086	0.987964	0.997305	17.1939	0.75983	0.584469	1.30004	0.193589	0.392225	17.1939	1.15699	0.533932	2.16692	0.0302407	0.0970354	17.1939	0.751878	0.572323	1.31373	0.188937	0.596588	17.1939	1.14904
Acsbg1	0	0	0	5	3	21	0	0	0	11	8	0	0	0	3.31745	2.28633	8.87443	0	0	0	9.4934	7.55699	2.86624	2.86624	0	0.897453	0	1	1	2.86624	-2.71206	0.886664	-3.05873	0.00222281	0.0140323	2.86624	-2.25442	0.870143	-2.59086	0.00957361	0.0402098	2.86624	-3.04907	0.885007	-3.44524	0.000570544	NA	2.86624	-2.59142
Acsf2	212	272	239	248	270	427	164	113	139	245	216	209.766	360.128	177.509	164.545	205.77	180.447	231.548	209.691	264.901	211.444	204.039	219.981	219.981	-0.0730053	0.271794	-0.268605	0.788234	0.942398	219.981	0.174674	0.30152	0.579312	0.562379	0.748991	219.981	0.350561	0.270894	1.29409	0.195635	0.374641	219.981	0.247679	0.29817	0.830664	0.406163	0.773635	219.981	0.423566
Acsf3	90	64	97	79	80	108	63	57	49	83	67	89.0515	84.7361	72.0435	52.4157	60.9688	45.6399	88.9482	105.773	93.3823	71.632	63.2898	75.2619	75.2619	0.226452	0.24484	0.924897	0.35502	0.730165	75.2619	0.493932	0.272557	1.81222	0.0699522	0.193079	75.2619	0.848611	0.243724	3.48185	0.000497959	0.00369	75.2619	0.26748	0.265843	1.00616	0.31434	0.714645	75.2619	0.622159
Acsl1	133	133	153	184	138	174	128	112	99	124	85	131.598	176.092	113.636	122.082	105.171	73.531	180.72	207.835	188.67	107.017	80.293	135.15	135.15	0.450808	0.267567	1.68484	0.0920196	0.390791	135.15	1.00715	0.30036	3.35313	0.00079902	0.00616925	135.15	0.924355	0.266194	3.47249	0.000515661	0.00378664	135.15	0.556341	0.29851	1.86373	0.0623602	0.38333	135.15	0.473547
Acsl3	1	1	8	6	3	19	0	0	0	4	5	0.989461	1.324	5.94173	3.98094	2.28633	8.02925	0	0	0	3.45215	4.72312	2.79336	2.79336	-1.55545	0.87141	-1.78498	0.0742653	0.346317	2.79336	-1.86377	0.885095	-2.10573	0.0352278	0.118112	2.79336	-2.14048	0.859083	-2.49159	0.0127172	0.05024	2.79336	-0.308325	0.842714	-0.365872	0.714461	NA	2.79336	-0.585039
Acsl4	28	20	50	42	42	135	24	12	12	58	58	27.7049	26.48	37.1358	27.8666	32.0086	57.0499	33.885	22.2681	22.8691	50.0561	54.7882	35.6466	35.6466	-0.190419	0.398181	-0.478223	0.632491	0.881793	35.6466	-0.918334	0.42104	-2.18111	0.0291752	0.102322	35.6466	-0.534624	0.385881	-1.38546	0.165911	0.334365	35.6466	-0.727915	0.400311	-1.81837	0.0690069	0.398539	35.6466	-0.344204
Acsl5	84	24	161	143	134	402	57	28	23	142	128	83.1147	31.776	119.577	94.879	102.123	169.882	80.477	51.9588	43.8325	122.551	120.912	92.8257	92.8257	-0.389735	0.4196	-0.928824	0.35298	0.728335	92.8257	-0.97109	0.455716	-2.13091	0.0330966	0.112792	92.8257	-0.991023	0.414555	-2.39057	0.0168224	0.0624259	92.8257	-0.581356	0.446525	-1.30196	0.192932	0.601615	92.8257	-0.601288
Acsl6	2	3	3	6	3	7	2	0	2	2	4	1.97892	3.972	2.22815	3.98094	2.28633	2.95814	2.82375	0	3.81152	1.72607	3.77849	2.68585	2.68585	-0.159471	0.809304	-0.197047	0.843791	NA	2.68585	-0.192578	0.837322	-0.229993	0.818098	0.910444	2.68585	-0.336025	0.788301	-0.426265	0.669915	0.810638	2.68585	-0.0331068	0.807139	-0.0410175	0.967282	NA	2.68585	-0.176554
Acsm3	5	3	10	23	8	75	1	0	0	45	23	4.94731	3.972	7.42717	15.2603	6.09688	31.6944	1.41188	0	0	38.8366	21.7263	11.943	11.943	-1.6213	0.768282	-2.1103	0.0348329	0.218748	11.943	-3.68786	0.771954	-4.77731	1.77658e-06	3.27113e-05	11.943	-3.09246	0.743693	-4.15825	3.20701e-05	0.000384642	11.943	-2.06656	0.661427	-3.12439	0.00178171	0.0645001	11.943	-1.47116
Acss1	43	7	42	42	42	76	34	12	19	33	46	42.5468	9.26801	31.1941	27.8666	32.0086	32.117	48.0038	22.2681	36.2094	28.4802	43.4527	32.1287	32.1287	0.323046	0.453693	0.712037	0.476442	0.811426	32.1287	-0.00150136	0.489401	-0.00306775	0.997552	0.998607	32.1287	0.207474	0.444555	0.466701	0.640714	0.790876	32.1287	-0.324548	0.482697	-0.672362	0.501353	0.826733	32.1287	-0.115572
Acss2	27	30	50	51	69	152	17	17	19	52	47	26.7154	39.72	37.1358	33.838	52.5856	64.234	24.0019	31.5464	36.2094	44.8779	44.3973	39.5693	39.5693	-0.173857	0.368947	-0.471226	0.637479	0.884693	39.5693	-0.531342	0.394546	-1.34672	0.178071	0.370556	39.5693	-0.707391	0.355286	-1.99105	0.0464758	0.134846	39.5693	-0.357485	0.374568	-0.954393	0.339885	0.732271	39.5693	-0.533534
Acss3	6	0	3	7	2	2	4	0	0	1	1	5.93677	0	2.22815	4.64443	1.52422	0.845184	5.64751	0	0	0.863037	0.944623	2.05763	2.05763	-0.285989	0.885413	-0.323	0.746695	NA	2.05763	0.505568	0.896442	0.563972	0.572773	0.756677	2.05763	-0.115792	0.881576	-0.131347	0.895501	0.950386	2.05763	0.791557	0.89045	0.88894	0.374035	NA	2.05763	0.170196
Acta1	9	12	8	44	45	44	12	6	5	20	8	8.90515	15.888	5.94173	29.1935	34.2949	18.5941	16.9425	11.134	9.5288	17.2607	7.55699	15.931	15.931	0.337273	0.537668	0.627289	0.53047	0.838425	15.931	0.0231684	0.569208	0.0407029	0.967533	0.985224	15.931	-1.01242	0.503661	-2.01013	0.0444178	0.130158	15.931	-0.314104	0.555545	-0.565399	0.571803	0.859687	15.931	-1.3497
Acta2	111	46	313	127	142	514	28	18	1	350	183	109.83	60.904	232.47	84.2631	108.22	217.212	39.5326	33.4021	1.90576	302.063	172.866	123.879	123.879	-2.11145	0.569652	-3.70656	0.000210096	0.00458384	123.879	-2.79845	0.613755	-4.55955	5.1263e-06	8.30799e-05	123.879	-2.13015	0.56847	-3.74717	0.00017884	0.00161123	123.879	-0.686999	0.597443	-1.1499	0.250185	0.65839	123.879	-0.018706
Actb	14071	12704	14634	26921	31311	38193	8030	8934	10951	17218	13420	13922.7	16820.1	10868.9	17861.8	23862.4	16140.1	11337.4	16578.6	20870	14859.8	12676.8	15981.7	15981.7	0.224344	0.265437	0.845187	0.398007	0.759231	15981.7	0.232696	0.294941	0.788955	0.430138	0.640928	15981.7	-0.240783	0.265388	-0.907287	0.364255	0.561646	15981.7	0.00835182	0.294906	0.0283202	0.977407	0.994873	15981.7	-0.465127
Actc1	0	2	2	1	2	1	0	0	0	0	2	0	2.648	1.48543	0.663489	1.52422	0.422592	0	0	0	0	1.88925	0.784817	0.784817	-0.840312	0.877657	-0.95745	0.33834	NA	0.784817	-0.564316	0.854513	-0.660395	0.509	NA	0.784817	-0.528252	0.880375	-0.600031	0.548486	NA	0.784817	0.275996	0.868325	0.317848	0.7506	NA	0.784817	0.31206
Actg1	9635	11124	8728	23969	26210	34646	3723	5281	9623	17455	14309	9533.46	14728.2	6482.43	15903.2	19974.9	14641.1	5256.42	9799.8	18339.1	15064.3	13516.6	13021.8	13021.8	0.113513	0.38555	0.29442	0.768437	0.935623	13021.8	-0.339608	0.425395	-0.798337	0.424675	0.636099	13021.8	-0.568445	0.385505	-1.47455	0.140335	0.296454	13021.8	-0.453122	0.425359	-1.06527	0.286754	0.692728	13021.8	-0.681958
Actg2	12	17	62	15	27	61	1	3	0	28	23	11.8735	22.508	46.0484	9.95234	20.577	25.7781	1.41188	5.56702	0	24.165	21.7263	17.2371	17.2371	-2.78028	0.660657	-4.20835	2.5724e-05	0.000802563	17.2371	-2.53134	0.695159	-3.64138	0.00027118	0.00256239	17.2371	-2.30781	0.658798	-3.50307	0.000459936	0.00344469	17.2371	0.248938	0.585353	0.425279	0.670633	0.902238	17.2371	0.472467
Actl6a	21	17	39	30	40	88	11	7	12	37	32	20.7787	22.508	28.9659	19.9047	30.4844	37.1881	15.5306	12.9897	22.8691	31.9324	30.2279	24.8527	24.8527	-0.476827	0.421662	-1.13083	0.258128	0.639607	24.8527	-0.810661	0.447154	-1.81293	0.069842	0.192935	24.8527	-0.741586	0.407923	-1.81796	0.0690708	0.17938	24.8527	-0.333835	0.411553	-0.811159	0.417275	0.781391	24.8527	-0.264759
Actn1	1133	694	1574	1899	2023	4152	347	341	293	2047	1649	1121.06	918.857	1169.04	1259.97	1541.75	1754.6	489.921	632.784	558.388	1766.64	1557.68	1160.97	1160.97	-0.923582	0.196784	-4.69338	2.68722e-06	0.000116062	1160.97	-1.54783	0.217622	-7.11247	1.13985e-12	9.74899e-11	1160.97	-1.42283	0.195869	-7.26419	3.75289e-13	4.27041e-11	1160.97	-0.624249	0.214429	-2.91122	0.00360018	0.0916053	1160.97	-0.49925
Actn2	1	3	1	4	2	6	1	1	0	1	0	0.989461	3.972	0.742717	2.65396	1.52422	2.53555	1.41188	1.85567	0	0.863037	0	1.50441	1.50441	-0.386704	0.88483	-0.437037	0.662084	NA	1.50441	0.486261	0.897204	0.541974	0.587837	NA	1.50441	-0.667861	0.87335	-0.764712	0.444443	NA	1.50441	0.872964	0.887561	0.983554	0.325335	NA	1.50441	-0.281157
Actn3	2	0	1	0	1	4	0	0	0	3	2	1.97892	0	0.742717	0	0.76211	1.69037	0	0	0	2.58911	1.88925	0.877498	0.877498	-0.60698	0.884182	-0.686488	0.492405	NA	0.877498	-1.18085	0.875112	-1.34937	0.177217	NA	0.877498	-0.54375	0.887503	-0.612675	0.540092	NA	0.877498	-0.573873	0.885882	-0.647799	0.517115	NA	0.877498	0.06323
Actn4	707	504	1110	1234	1290	2843	367	374	423	1405	1233	699.549	667.296	824.415	818.746	983.121	1201.43	518.159	694.021	806.137	1212.57	1164.72	871.833	871.833	-0.119845	0.221392	-0.541328	0.588282	0.864804	871.833	-0.807533	0.244904	-3.29735	0.000976035	0.00727291	871.833	-0.567369	0.220252	-2.57599	0.00999522	0.0415935	871.833	-0.687688	0.243358	-2.82583	0.00471579	0.105127	871.833	-0.447524
Actr10	105	63	135	159	120	265	77	63	123	125	130	103.893	83.4121	100.267	105.495	91.4532	111.987	108.715	116.907	234.409	107.88	122.801	117.02	117.02	0.647534	0.300084	2.15785	0.0309399	0.203783	117.02	0.392564	0.32918	1.19255	0.233045	0.443317	117.02	0.548904	0.295374	1.85833	0.0631216	0.168519	117.02	-0.25497	0.32834	-0.776544	0.437428	0.79353	117.02	-0.0986301
Actr1a	290	208	355	349	324	628	173	159	155	281	250	286.944	275.392	263.664	231.558	246.924	265.388	244.255	295.052	295.393	242.513	236.156	262.113	262.113	0.0113407	0.169743	0.0668112	0.946732	0.988212	262.113	0.210151	0.188499	1.11487	0.264907	0.480091	262.113	0.158384	0.167349	0.946431	0.343929	0.542065	262.113	0.198811	0.18398	1.08061	0.279871	0.687673	262.113	0.147043
Actr1b	399	301	454	539	449	813	267	214	212	469	362	394.795	398.524	337.193	357.621	342.187	343.567	376.971	397.114	404.021	404.764	341.954	372.61	372.61	0.0609664	0.161036	0.378588	0.704994	0.910251	372.61	0.070338	0.178124	0.394884	0.692929	0.83823	372.61	0.172753	0.159089	1.08589	0.277529	0.471461	372.61	0.00937168	0.174914	0.0535787	0.957271	0.991024	372.61	0.111787
Actr2	30	22	57	63	45	129	28	18	23	59	56	29.6838	29.128	42.3348	41.7998	34.2949	54.5144	39.5326	33.4021	43.8325	50.9192	52.8989	41.1219	41.1219	0.182628	0.337289	0.541459	0.588191	0.864804	41.1219	-0.397468	0.357126	-1.11296	0.265724	0.480849	41.1219	-0.169195	0.32337	-0.523225	0.600818	0.763555	41.1219	-0.580096	0.344634	-1.68323	0.0923313	0.453207	41.1219	-0.351823
Actr3	197	127	290	386	354	725	118	70	73	337	270	194.924	168.148	215.388	256.107	269.787	306.379	166.601	129.897	139.12	290.843	255.048	217.477	217.477	-0.40235	0.206553	-1.94793	0.0514236	0.280588	217.477	-0.890451	0.223818	-3.97846	6.93641e-05	0.00081666	217.477	-0.917118	0.201721	-4.54648	5.45508e-06	8.48073e-05	217.477	-0.488101	0.214119	-2.27958	0.0226328	0.239355	217.477	-0.514768
Actr5	28	20	33	49	27	51	20	10	8	33	15	27.7049	26.48	24.5096	32.511	20.577	21.5522	28.2375	18.5567	15.2461	28.4802	14.1694	23.4568	23.4568	-0.297	0.422287	-0.703314	0.48186	0.814132	23.4568	-0.0261209	0.462469	-0.0564814	0.954958	0.978178	23.4568	-0.224919	0.413017	-0.544576	0.586045	0.751767	23.4568	0.270879	0.437484	0.619176	0.535801	0.84173	23.4568	0.0720813
Actr8	48	49	81	101	83	124	61	39	43	66	62	47.4941	64.876	60.16	67.0124	63.2551	52.4014	86.1245	72.3712	81.9477	56.9604	58.5667	64.6518	64.6518	0.476389	0.260963	1.82551	0.0679246	0.329761	64.6518	0.464929	0.286136	1.62485	0.104194	0.255653	64.6518	0.398826	0.251779	1.58404	0.113185	0.255313	64.6518	-0.0114607	0.281657	-0.0406904	0.967543	0.99317	64.6518	-0.0775631
Actrt3	8	0	4	8	1	5	2	1	4	3	2	7.91569	0	2.97087	5.30791	0.76211	2.11296	2.82375	1.85567	7.62304	2.58911	1.88925	3.25912	3.25912	0.0717176	0.819114	0.0875551	0.93023	0.985498	3.25912	0.543726	0.854866	0.636037	0.524753	0.720321	3.25912	0.400045	0.812636	0.492281	0.622521	0.778999	3.25912	0.472009	0.842532	0.560226	0.575325	NA	3.25912	0.328328
Acvr1	36	34	71	72	74	226	42	21	12	69	70	35.6206	45.016	52.7329	47.7712	56.3961	95.5058	59.2988	38.9691	22.8691	59.5495	66.1236	52.7139	52.7139	-0.113992	0.389298	-0.292814	0.769664	0.93631	52.7139	-0.581562	0.419379	-1.38672	0.165527	0.353594	52.7139	-0.675849	0.379452	-1.78112	0.0748929	0.190374	52.7139	-0.46757	0.406645	-1.14982	0.250217	0.65839	52.7139	-0.561857
Acvr1b	64	66	130	117	86	243	55	36	26	74	99	63.3255	87.3841	96.5532	77.6283	65.5414	102.69	77.6532	66.8042	49.5498	63.8647	93.5177	76.7738	76.7738	-0.331804	0.312301	-1.06245	0.288032	0.669983	76.7738	-0.262292	0.342489	-0.76584	0.443772	0.651648	76.7738	-0.329231	0.30753	-1.07057	0.284365	0.479677	76.7738	0.0695117	0.329954	0.210671	0.833144	0.955712	76.7738	0.00257267
Acvr1c	6	7	11	8	4	3	25	9	10	7	4	5.93677	9.26801	8.16988	5.30791	3.04844	1.26778	35.2969	16.701	19.0576	6.04126	3.77849	10.3522	10.3522	1.47937	0.55772	2.65253	0.0079891	0.0820094	10.3522	2.01114	0.625181	3.2169	0.00129584	0.00916208	10.3522	2.63184	0.573604	4.58826	4.46954e-06	7.17504e-05	10.3522	0.531775	0.640525	0.830216	0.406416	0.77388	10.3522	1.15247
Acvr2a	28	16	44	54	45	92	33	9	20	34	35	27.7049	21.184	32.6795	35.8284	34.2949	38.8785	46.5919	16.701	38.1152	29.3432	33.0618	32.2167	32.2167	0.299934	0.376227	0.797216	0.425326	0.778376	32.2167	0.129331	0.406292	0.31832	0.750243	0.87295	32.2167	-0.0859145	0.361012	-0.237982	0.811895	0.902501	32.2167	-0.170603	0.396374	-0.43041	0.666898	0.901388	32.2167	-0.385848
Acvr2b	4	11	11	17	11	24	8	12	2	26	23	3.95784	14.564	8.16988	11.2793	8.38321	10.1422	11.295	22.2681	3.81152	22.439	21.7263	12.5488	12.5488	0.467641	0.566665	0.825251	0.409229	0.767617	12.5488	-0.730394	0.581099	-1.25692	0.208783	0.411391	12.5488	0.29179	0.546352	0.53407	0.593293	0.757422	12.5488	-1.19803	0.571351	-2.09685	0.0360072	0.302914	12.5488	-0.17585
Acvrl1	75	11	172	89	108	227	15	9	5	156	95	74.2096	14.564	127.747	59.0506	82.3078	95.9284	21.1782	16.701	9.5288	134.634	89.7392	65.9626	65.9626	-1.93377	0.541858	-3.56877	0.000358655	0.0071607	65.9626	-2.47143	0.581769	-4.24812	2.15573e-05	0.000292214	65.9626	-2.04434	0.539183	-3.79155	0.000149709	0.0013866	65.9626	-0.537659	0.551967	-0.974078	0.330018	0.725888	65.9626	-0.110572
Acy1	55	58	64	58	70	71	28	44	36	49	41	54.4204	76.7921	47.5339	38.4824	53.3477	30.004	39.5326	81.6496	68.6074	42.2888	38.7296	51.9444	51.9444	0.0814925	0.351035	0.23215	0.816422	0.950897	51.9444	0.597887	0.391711	1.52635	0.126923	0.295351	51.9444	0.61353	0.349223	1.75684	0.0789443	0.197193	51.9444	0.516395	0.383921	1.34505	0.178608	0.585548	51.9444	0.532038
Acy3	85	58	130	121	121	127	40	43	28	111	72	84.1042	76.7921	96.5532	80.2822	92.2153	53.6692	56.4751	79.7939	53.3613	95.7971	68.0129	76.096	76.096	-0.436906	0.306908	-1.42357	0.15457	0.507166	76.096	-0.366342	0.336293	-1.08936	0.275997	0.491378	76.096	-0.23993	0.303276	-0.791128	0.428869	0.620896	76.096	0.0705636	0.322199	0.219006	0.826645	0.953591	76.096	0.196976
Acyp1	1	1	1	3	1	3	0	0	1	0	1	0.989461	1.324	0.742717	1.99047	0.76211	1.26778	0	0	1.90576	0	0.944623	0.902447	0.902447	-0.316335	0.895176	-0.353377	0.723806	NA	0.902447	0.107235	0.883975	0.12131	0.903446	NA	0.902447	-0.60456	0.893055	-0.676957	0.498433	NA	0.902447	0.423569	0.890033	0.475903	0.634143	NA	0.902447	-0.288225
Acyp2	2	1	2	2	1	3	1	0	1	5	5	1.97892	1.324	1.48543	1.32698	0.76211	1.26778	1.41188	0	1.90576	4.31518	4.72312	1.86374	1.86374	-0.263765	0.865436	-0.304777	0.760536	NA	1.86374	-1.31244	0.867583	-1.51275	0.130343	NA	1.86374	0.0851821	0.857385	0.099351	0.92086	0.962736	1.86374	-1.04867	0.838258	-1.25101	0.21093	NA	1.86374	0.348947
Ada	21	16	8	17	19	38	17	5	2	16	15	20.7787	21.184	5.94173	11.2793	14.4801	16.0585	24.0019	9.27836	3.81152	13.8086	14.1694	14.072	14.072	-0.25533	0.578735	-0.441186	0.659078	0.892985	14.072	-0.112048	0.623444	-0.179724	0.857369	0.930203	14.072	-0.111302	0.570724	-0.19502	0.845378	0.92042	14.072	0.143282	0.601713	0.238123	0.811785	0.949456	14.072	0.144028
Adal	29	23	43	23	35	29	14	17	20	27	32	28.6944	30.452	31.9368	15.2603	26.6738	12.2552	19.7663	31.5464	38.1152	23.302	30.2279	26.2028	26.2028	-0.0473901	0.403601	-0.117418	0.906529	0.980934	26.2028	0.131224	0.442047	0.296855	0.766577	0.882904	26.2028	0.693963	0.403844	1.7184	0.0857246	0.209115	26.2028	0.178614	0.426094	0.419188	0.675079	0.903282	26.2028	0.741353
Adam10	130	111	208	263	238	496	77	37	73	230	191	128.63	146.964	154.485	174.498	181.382	209.606	108.715	68.6599	139.12	198.498	180.423	153.726	153.726	-0.433239	0.253125	-1.71156	0.0869772	0.377714	153.726	-0.825196	0.275237	-2.99813	0.00271642	0.0164662	153.726	-0.822408	0.248291	-3.31228	0.000925398	0.00613056	153.726	-0.391956	0.264531	-1.4817	0.138419	0.531822	153.726	-0.389169
Adam11	55	128	81	86	95	81	35	36	35	80	73	54.4204	169.472	60.16	57.0601	72.4004	34.23	49.4157	66.8042	66.7016	69.0429	68.9575	69.8786	69.8786	-0.589791	0.42744	-1.37982	0.167642	0.527001	69.8786	-0.170827	0.46988	-0.363555	0.71619	0.851999	69.8786	0.155043	0.427534	0.362645	0.71687	0.843475	69.8786	0.418964	0.460249	0.910297	0.362666	0.747795	69.8786	0.744834
Adam12	16	6	53	15	18	118	0	0	0	96	54	15.8314	7.94401	39.364	9.95234	13.718	49.8659	0	0	0	82.8515	51.0097	24.5942	24.5942	-3.31501	0.761022	-4.356	1.32463e-05	0.000453374	24.5942	-4.66962	0.784889	-5.9494	2.69123e-09	9.93805e-08	24.5942	-3.50257	0.756726	-4.62859	3.68166e-06	6.12449e-05	24.5942	-1.35462	0.665444	-2.03566	0.0417849	0.322651	24.5942	-0.187564
Adam15	172	114	389	242	287	451	76	67	74	380	264	170.187	150.936	288.917	160.564	218.725	190.589	107.303	124.33	141.026	327.954	249.381	193.628	193.628	-0.702153	0.289063	-2.42907	0.0151378	0.128817	193.628	-1.18197	0.316358	-3.73619	0.000186829	0.00186506	193.628	-0.598349	0.28718	-2.08353	0.0372028	0.113384	193.628	-0.479822	0.307735	-1.55921	0.118948	0.500215	193.628	0.103803
Adam17	14	7	47	15	44	59	15	10	7	25	28	13.8525	9.26801	34.9077	9.95234	33.5328	24.9329	21.1782	18.5567	13.3403	21.5759	26.4495	20.6861	20.6861	-0.137875	0.542331	-0.254227	0.799321	0.947438	20.6861	-0.379412	0.581139	-0.652877	0.513836	0.711799	20.6861	-0.31873	0.53228	-0.598801	0.549305	0.724189	20.6861	-0.241537	0.5645	-0.427878	0.66874	0.901796	20.6861	-0.180855
Adam19	29	7	72	29	52	161	2	3	0	183	93	28.6944	9.26801	53.4756	19.2412	39.6297	68.0373	2.82375	5.56702	0	157.936	87.85	42.9566	42.9566	-2.61836	0.647861	-4.04154	5.31011e-05	0.00146264	42.9566	-4.34668	0.67606	-6.42943	1.28084e-10	6.53081e-09	42.9566	-3.03082	0.642427	-4.71776	2.38457e-06	4.2711e-05	42.9566	-1.72832	0.591402	-2.92242	0.00347322	0.0904748	42.9566	-0.412458
Adam22	3	2	4	0	3	1	1	0	2	6	13	2.96838	2.648	2.97087	0	2.28633	0.422592	1.41188	0	3.81152	5.17822	12.2801	3.0889	3.0889	-0.477845	0.837637	-0.570468	0.56836	0.856838	3.0889	-1.6531	0.846414	-1.95307	0.0508117	0.154144	3.0889	0.706438	0.847529	0.833527	0.404548	0.598948	3.0889	-1.17526	0.810962	-1.44921	0.147278	NA	3.0889	1.18428
Adam23	4	2	14	0	2	4	2	0	0	9	6	3.95784	2.648	10.398	0	1.52422	1.69037	2.82375	0	0	7.76733	5.66774	3.31612	3.31612	-1.58967	0.834358	-1.90526	0.0567459	0.297982	3.31612	-1.66714	0.85853	-1.94185	0.0521547	0.157247	3.31612	0.157041	0.850871	0.184565	0.853571	0.925187	3.31612	-0.07747	0.801292	-0.0966814	0.922979	0.983915	3.31612	1.74671
Adam28	3	0	5	3	3	15	0	0	0	15	6	2.96838	0	3.71358	1.99047	2.28633	6.33888	0	0	0	12.9455	5.66774	3.26463	3.26463	-1.31713	0.871378	-1.51155	0.130648	0.467183	3.26463	-2.73239	0.876057	-3.11897	0.00181486	0.0118848	3.26463	-1.7741	0.858139	-2.06739	0.0386978	0.116992	3.26463	-1.41526	0.830199	-1.70472	0.088246	NA	3.26463	-0.456971
Adam33	19	12	11	10	3	10	8	15	2	15	8	18.7998	15.888	8.16988	6.63489	2.28633	4.22592	11.295	27.8351	3.81152	12.9455	7.55699	10.859	10.859	0.00307992	0.60148	0.00512057	0.995914	0.998678	10.859	0.410668	0.652973	0.628921	0.529401	0.722862	10.859	1.45599	0.616754	2.36072	0.0182393	0.0662674	10.859	0.407588	0.638119	0.638735	0.522996	0.836625	10.859	1.45291
Adam8	22	7	61	57	116	152	2	3	3	158	112	21.7681	9.26801	45.3057	37.8189	88.4047	64.234	2.82375	5.56702	5.71728	136.36	105.798	47.5514	47.5514	-2.03294	0.574844	-3.5365	0.000405469	0.00789669	47.5514	-4.0466	0.595325	-6.79729	1.06607e-11	7.24766e-10	47.5514	-3.22435	0.563531	-5.72169	1.05469e-08	4.00043e-07	47.5514	-2.01366	0.508947	-3.95652	7.60493e-05	0.00953124	47.5514	-1.19142
Adam9	68	46	113	135	104	325	76	20	33	151	121	67.2833	60.904	83.927	89.5711	79.2594	137.342	107.303	37.1134	62.8901	130.319	114.299	88.201	88.201	-0.0210662	0.362048	-0.0581863	0.9536	0.990172	88.201	-0.767125	0.391631	-1.95879	0.0501371	0.152869	88.201	-0.529064	0.355429	-1.48852	0.136613	0.291365	88.201	-0.746058	0.384068	-1.94251	0.0520748	0.354114	88.201	-0.507998
Adamts1	105	60	197	199	236	510	31	44	10	287	210	103.893	79.4401	146.315	132.034	179.858	215.522	43.7682	81.6496	19.0576	247.692	198.371	131.6	131.6	-1.12794	0.394973	-2.85575	0.00429354	0.0528654	131.6	-2.08028	0.427638	-4.86457	1.14704e-06	2.23293e-05	131.6	-1.77095	0.39092	-4.5302	5.89281e-06	9.06757e-05	131.6	-0.952331	0.411357	-2.31509	0.0206078	0.227429	131.6	-0.643002
Adamts10	73	72	125	146	84	119	50	42	39	76	72	72.2307	95.3281	92.8396	96.8694	64.0172	50.2885	70.5938	77.9382	74.3246	65.5908	68.0129	75.2758	75.2758	-0.219569	0.298692	-0.735102	0.462277	0.801255	75.2758	0.145421	0.331372	0.438846	0.660773	0.817736	75.2758	0.0808403	0.295595	0.273484	0.784481	0.886108	75.2758	0.36499	0.320656	1.13826	0.255011	0.663275	75.2758	0.300409
Adamts12	8	4	24	9	11	63	3	0	2	37	20	7.91569	5.296	17.8252	5.9714	8.38321	26.6233	4.23563	0	3.81152	31.9324	18.8925	11.8988	11.8988	-1.41067	0.710456	-1.98558	0.0470796	0.264638	11.8988	-2.45223	0.735011	-3.33631	0.000848974	0.00649068	11.8988	-1.74993	0.699249	-2.50259	0.012329	0.0489241	11.8988	-1.04156	0.669347	-1.55608	0.119689	0.500785	11.8988	-0.339259
Adamts13	4	4	1	9	6	20	1	0	0	2	1	3.95784	5.296	0.742717	5.9714	4.57266	8.45184	1.41188	0	0	1.72607	0.944623	3.00682	3.00682	-1.28847	0.85143	-1.5133	0.130203	0.466398	3.00682	-0.505696	0.885054	-0.571373	0.567747	0.752738	3.00682	-2.15227	0.83177	-2.58758	0.00966536	0.0404946	3.00682	0.782774	0.837253	0.934932	0.349824	NA	3.00682	-0.863799
Adamts14	0	4	4	4	4	9	2	0	0	15	5	0	5.296	2.97087	2.65396	3.04844	3.80333	2.82375	0	0	12.9455	4.72312	3.47864	3.47864	-0.68485	0.844247	-0.811196	0.417253	0.772033	3.47864	-1.95288	0.851962	-2.29222	0.021893	0.08296	3.47864	-0.874398	0.829744	-1.05382	0.291967	0.488094	3.47864	-1.26803	0.810922	-1.56369	0.11789	0.497904	3.47864	-0.189548
Adamts15	14	9	50	43	17	80	4	5	2	32	16	13.8525	11.916	37.1358	28.53	12.9559	33.8074	5.64751	9.27836	3.81152	27.6172	15.114	18.1515	18.1515	-1.51051	0.595858	-2.53501	0.0112444	0.104525	18.1515	-1.49618	0.633417	-2.36208	0.0181729	0.0718352	18.1515	-1.7327	0.58743	-2.94964	0.00318149	0.0167433	18.1515	0.0143269	0.573619	0.0249763	0.980074	0.995713	18.1515	-0.222199
Adamts16	16	13	18	18	9	12	5	14	3	16	9	15.8314	17.212	13.3689	11.9428	6.85899	5.07111	7.05938	25.9794	5.71728	13.8086	8.50161	11.941	11.941	-0.249755	0.564909	-0.442114	0.658406	0.892733	11.941	0.16182	0.615241	0.263018	0.792537	0.896632	11.941	0.620379	0.567595	1.093	0.274395	0.468135	11.941	0.411574	0.591964	0.695269	0.486887	0.820983	11.941	0.870134
Adamts17	11	8	6	14	4	19	11	2	2	14	6	10.8841	10.592	4.4563	9.28885	3.04844	8.02925	15.5306	3.71134	3.81152	12.0825	5.66774	7.91843	7.91843	-0.0695026	0.65868	-0.105518	0.915965	0.983837	7.91843	-0.124514	0.698738	-0.178198	0.858567	0.931045	7.91843	0.190103	0.649903	0.29251	0.769897	0.877023	7.91843	-0.0550114	0.677014	-0.0812559	0.935238	0.986649	7.91843	0.259606
Adamts18	0	0	2	1	0	0	0	0	7	1	1	0	0	1.48543	0.663489	0	0	0	0	13.3403	0.863037	0.944623	1.57245	1.57245	1.39728	0.884158	1.58035	0.114027	NA	1.57245	1.13316	0.866081	1.30838	0.190746	NA	1.57245	1.75765	0.887274	1.98096	0.0475962	NA	1.57245	-0.264119	0.860509	-0.306934	0.758894	NA	1.57245	0.360374
Adamts2	176	40	671	184	267	725	5	3	0	824	378	174.145	52.96	498.363	122.082	203.483	306.379	7.05938	5.56702	0	711.142	357.068	221.659	221.659	-4.12489	0.724934	-5.69002	1.27026e-08	1.31701e-06	221.659	-4.9624	0.766118	-6.47733	9.33617e-11	4.93106e-09	221.659	-3.95845	0.724645	-5.4626	4.69204e-08	1.45057e-06	221.659	-0.837514	0.744522	-1.1249	0.260631	0.669063	221.659	0.166439
Adamts20	0	2	1	2	1	3	2	0	0	2	1	0	2.648	0.742717	1.32698	0.76211	1.26778	2.82375	0	0	1.72607	0.944623	1.11291	1.11291	0.0112714	0.896901	0.0125671	0.989973	NA	1.11291	-0.167884	0.896173	-0.187334	0.851398	NA	1.11291	-0.0506636	0.893412	-0.056708	0.954778	NA	1.11291	-0.179155	0.896689	-0.199797	0.84164	NA	1.11291	-0.061935
Adamts3	3	3	21	7	13	21	3	2	2	13	11	2.96838	3.972	15.597	4.64443	9.90743	8.87443	4.23563	3.71134	3.81152	11.2195	10.3909	7.21205	7.21205	-0.779443	0.69229	-1.12589	0.260212	0.64246	7.21205	-1.1502	0.722009	-1.59305	0.111148	0.267615	7.21205	-0.774032	0.680027	-1.13824	0.255021	0.446481	7.21205	-0.370757	0.669872	-0.553475	0.579938	0.862407	7.21205	0.00541064
Adamts4	15	6	71	43	35	156	0	5	0	151	64	14.8419	7.94401	52.7329	28.53	26.6738	65.9244	0	9.27836	0	130.319	60.4559	36.0636	36.0636	-2.2532	0.695048	-3.24179	0.00118783	0.0188538	36.0636	-3.82426	0.727072	-5.25981	1.44205e-07	3.52067e-06	36.0636	-2.82965	0.689438	-4.10428	4.05575e-05	0.000463451	36.0636	-1.57106	0.669146	-2.34786	0.0188817	0.220559	36.0636	-0.576447
Adamts5	28	4	54	30	20	56	0	3	0	66	26	27.7049	5.296	40.1067	19.9047	15.2422	23.6652	0	5.56702	0	56.9604	24.5602	19.9098	19.9098	-2.76247	0.695491	-3.97198	7.1279e-05	0.00187392	19.9098	-3.3459	0.725293	-4.61316	3.9659e-06	6.63e-05	19.9098	-2.46801	0.692728	-3.56274	0.000367006	0.00288932	19.9098	-0.583424	0.626482	-0.931269	0.351714	0.741395	19.9098	0.294461
Adamts6	0	0	5	5	2	7	0	0	1	1	4	0	0	3.71358	3.31745	1.52422	2.95814	0	0	1.90576	0.863037	3.77849	1.64188	1.64188	-0.436438	0.895287	-0.487484	0.625915	NA	1.64188	-0.833338	0.897205	-0.928816	0.352985	NA	1.64188	-1.01969	0.889399	-1.14649	0.251592	0.441869	1.64188	-0.3969	0.895317	-0.443307	0.657544	NA	1.64188	-0.58325
Adamts7	53	5	132	112	108	227	6	27	10	162	94	52.4414	6.62	98.0386	74.3108	82.3078	95.9284	8.47126	50.1031	19.0576	139.812	88.7946	65.0805	65.0805	-0.888671	0.606227	-1.46591	0.142674	0.486282	65.0805	-1.82615	0.649166	-2.81307	0.00490709	0.0262736	65.0805	-1.4796	0.60253	-2.45564	0.0140633	0.0543312	65.0805	-0.937478	0.637646	-1.47022	0.141503	0.53604	65.0805	-0.590926
Adamts8	1	0	9	1	1	10	0	2	0	6	1	0.989461	0	6.68445	0.663489	0.76211	4.22592	0	3.71134	0	5.17822	0.944623	2.10542	2.10542	-0.589117	0.894241	-0.65879	0.510031	NA	2.10542	-0.656339	0.897972	-0.730913	0.464833	0.669086	2.10542	-0.311902	0.892592	-0.349434	0.726763	0.850497	2.10542	-0.067222	0.894538	-0.0751472	0.940098	NA	2.10542	0.277215
Adamts9	44	43	72	99	60	128	35	20	19	41	35	43.5363	56.932	53.4756	65.6854	45.7266	54.0918	49.4157	37.1134	36.2094	35.3845	33.0618	46.4211	46.4211	-0.300298	0.307538	-0.976459	0.328837	0.707582	46.4211	0.258512	0.344995	0.74932	0.453664	0.659229	46.4211	-0.408129	0.298773	-1.36602	0.171934	0.342337	46.4211	0.55881	0.325452	1.71703	0.0859742	0.43698	46.4211	-0.107831
Adamtsl1	33	9	103	40	49	148	2	1	0	145	79	32.6522	11.916	76.4998	26.5396	37.3434	62.5436	2.82375	1.85567	0	125.14	74.6253	41.0854	41.0854	-3.36962	0.660133	-5.10445	3.31753e-07	2.05492e-05	41.0854	-4.47944	0.688157	-6.50933	7.54882e-11	4.1183e-09	41.0854	-3.41447	0.656998	-5.19707	2.0245e-07	5.16267e-06	41.0854	-1.10982	0.574911	-1.93043	0.053554	0.359454	41.0854	-0.0448511
Adamtsl2	12	1	32	20	31	24	0	0	1	62	20	11.8735	1.324	23.7669	13.2698	23.6254	10.1422	0	0	1.90576	53.5083	18.8925	14.3917	14.3917	-2.45276	0.767421	-3.1961	0.00139298	0.0216236	14.3917	-3.67771	0.789996	-4.65536	3.23419e-06	5.58278e-05	14.3917	-2.70597	0.760415	-3.55855	0.000372915	0.00292563	14.3917	-1.22496	0.693137	-1.76727	0.0771835	0.415725	14.3917	-0.253215
Adamtsl3	1	1	1	1	1	4	0	0	0	4	1	0.989461	1.324	0.742717	0.663489	0.76211	1.69037	0	0	0	3.45215	0.944623	0.960811	0.960811	-0.709845	0.894492	-0.793573	0.427444	NA	0.960811	-1.31814	0.893032	-1.47603	0.139936	NA	0.960811	-0.778129	0.893053	-0.871313	0.383583	NA	0.960811	-0.608296	0.897575	-0.67771	0.497955	NA	0.960811	-0.0682838
Adamtsl4	107	108	213	193	155	276	136	79	60	244	231	105.872	142.992	158.199	128.053	118.127	116.635	192.015	146.598	114.346	210.581	218.208	150.148	150.148	0.15795	0.247884	0.637195	0.523998	0.834742	150.148	-0.484115	0.269155	-1.79865	0.0720747	0.197077	150.148	0.323833	0.244789	1.32291	0.185866	0.362345	150.148	-0.642065	0.264508	-2.42739	0.0152079	0.198357	150.148	0.165883
Adamtsl5	12	21	41	18	25	53	2	5	2	53	29	11.8735	27.804	30.4514	11.9428	19.0527	22.3974	2.82375	9.27836	3.81152	45.7409	27.3941	19.3246	19.3246	-1.86439	0.567094	-3.28763	0.00101036	0.0166179	19.3246	-2.43925	0.592703	-4.11547	3.86399e-05	0.000488322	19.3246	-1.50612	0.563055	-2.67491	0.00747484	0.0331532	19.3246	-0.574856	0.503678	-1.14132	0.253738	0.662025	19.3246	0.358268
Adap1	24	7	66	37	67	157	4	6	2	98	82	23.7471	9.26801	49.0193	24.5491	51.0613	66.347	5.64751	11.134	3.81152	84.5776	77.4591	36.9656	36.9656	-1.70651	0.574645	-2.96969	0.00298105	0.039979	36.9656	-3.07572	0.602624	-5.10389	3.32748e-07	7.45142e-06	36.9656	-2.40973	0.565751	-4.25935	2.05027e-05	0.000262655	36.9656	-1.36921	0.543615	-2.51871	0.0117784	0.176277	36.9656	-0.703213
Adap2	60	97	103	91	46	59	125	76	58	29	51	59.3677	128.428	76.4998	60.3775	35.057	24.9329	176.485	141.031	110.534	25.0281	48.1758	80.5379	80.5379	0.67242	0.392221	1.71439	0.0864572	0.376228	80.5379	1.84518	0.442961	4.16556	3.10593e-05	0.000401711	80.5379	1.74849	0.394513	4.43203	9.33494e-06	0.000134785	80.5379	1.17276	0.442485	2.6504	0.00803976	0.143396	80.5379	1.07607
Adar	95	76	163	225	217	365	68	55	48	171	131	93.9988	100.624	121.063	149.285	165.378	154.246	96.0076	102.062	91.4765	147.579	123.746	122.315	122.315	-0.129165	0.222467	-0.580605	0.561507	0.853791	122.315	-0.483679	0.239546	-2.01915	0.0434714	0.137739	122.315	-0.684603	0.214149	-3.19686	0.00138932	0.00853187	122.315	-0.354514	0.228161	-1.55379	0.120235	0.500991	122.315	-0.555438
Adarb1	23	43	58	37	45	77	42	17	20	57	29	22.7576	56.932	43.0776	24.5491	34.2949	32.5396	59.2988	31.5464	38.1152	49.1931	27.3941	38.1544	38.1544	0.0897678	0.405078	0.221607	0.82462	0.953127	38.1544	0.167793	0.443276	0.378528	0.705038	0.844784	38.1544	0.483935	0.401558	1.20514	0.228148	0.415032	38.1544	0.0780247	0.434036	0.179766	0.857337	0.965495	38.1544	0.394168
Adat1	7	3	14	7	7	11	6	2	2	5	8	6.92623	3.972	10.398	4.64443	5.33477	4.64851	8.47126	3.71134	3.81152	4.31518	7.55699	5.79912	5.79912	-0.357494	0.648881	-0.55094	0.581675	0.861764	5.79912	-0.081147	0.695542	-0.116667	0.907124	0.95485	5.79912	0.165104	0.643679	0.256501	0.797564	0.893593	5.79912	0.276347	0.655066	0.421862	0.673126	0.902519	5.79912	0.522599
Adat2	7	5	12	22	9	31	4	9	6	11	10	6.92623	6.62	8.9126	14.5968	6.85899	13.1004	5.64751	16.701	11.4346	9.4934	9.44623	9.97615	9.97615	0.476716	0.562037	0.848194	0.39633	0.75807	9.97615	0.189614	0.593235	0.319627	0.749251	0.872871	9.97615	-0.0819148	0.531082	-0.154241	0.877419	0.939963	9.97615	-0.287102	0.58255	-0.492837	0.622128	0.880037	9.97615	-0.558631
Adat3	22	21	29	38	41	60	22	19	9	43	26	21.7681	27.804	21.5388	25.2126	31.2465	25.3555	31.0613	35.2578	17.1518	37.1106	24.5602	27.097	27.097	0.244065	0.382514	0.638057	0.523437	0.834547	27.097	-0.134293	0.40688	-0.330055	0.741358	0.868138	27.097	0.0427883	0.367135	0.116547	0.907219	0.956079	27.097	-0.378358	0.393556	-0.961384	0.336359	0.730279	27.097	-0.201277
Adc	4	1	7	4	10	10	4	1	1	3	10	3.95784	1.324	5.19902	2.65396	7.6211	4.22592	5.64751	1.85567	1.90576	2.58911	9.44623	4.22056	4.22056	-0.0992794	0.768657	-0.12916	0.897231	0.978576	4.22056	-0.640553	0.790631	-0.81018	0.417837	0.629748	4.22056	-0.409592	0.747166	-0.548194	0.583558	0.750421	4.22056	-0.541274	0.762137	-0.710206	0.477576	0.815578	4.22056	-0.310313
Adck1	90	54	81	92	107	120	65	54	30	65	57	89.0515	71.496	60.16	61.041	81.5457	50.7111	91.772	100.206	57.1728	56.0974	53.8435	70.2816	70.2816	0.177533	0.304991	0.582093	0.560504	0.853494	70.2816	0.577397	0.340101	1.69772	0.0895598	0.230364	70.2816	0.368911	0.300676	1.22694	0.219846	0.404368	70.2816	0.399864	0.33384	1.19777	0.231006	0.639261	70.2816	0.191378
Adck2	75	79	150	123	82	171	69	85	77	128	112	74.2096	104.596	111.407	81.6092	62.493	72.2633	97.4195	157.732	146.744	110.469	105.798	102.249	102.249	0.449319	0.266996	1.68287	0.0924003	0.391794	102.249	0.294311	0.29287	1.00492	0.314936	0.533083	102.249	0.863595	0.264604	3.26372	0.00109958	0.00705996	102.249	-0.155008	0.290093	-0.534339	0.593107	0.868327	102.249	0.414276
Adck3	367	314	343	392	242	221	526	336	341	195	282	363.132	415.736	254.752	260.088	184.431	93.3929	742.647	623.506	649.864	168.292	266.384	365.657	365.657	0.931245	0.338777	2.74884	0.00598061	0.0664408	365.657	1.56058	0.376283	4.14736	3.36338e-05	0.00043039	365.657	1.8396	0.339129	5.42448	5.81225e-08	1.74123e-06	365.657	0.629334	0.376539	1.67137	0.0946496	0.45608	365.657	0.908353
Adck4	90	83	146	176	169	358	50	57	81	140	92	89.0515	109.892	108.437	116.774	128.797	151.288	70.5938	105.773	154.367	120.825	86.9054	112.973	112.973	0.0922609	0.296565	0.311099	0.755725	0.930647	112.973	0.0699023	0.326189	0.2143	0.830313	0.917461	112.973	-0.26983	0.291068	-0.927035	0.353908	0.551765	112.973	-0.0223586	0.320651	-0.0697287	0.94441	0.988643	112.973	-0.362091
Adck5	18	10	28	17	19	40	12	4	1	9	13	17.8103	13.24	20.7961	11.2793	14.4801	16.9037	16.9425	7.42269	1.90576	7.76733	12.2801	12.8025	12.8025	-0.833478	0.542305	-1.53692	0.124314	0.45728	12.8025	-0.105552	0.597031	-0.176794	0.85967	0.931386	12.8025	-0.567348	0.535315	-1.05984	0.289218	0.485351	12.8025	0.727927	0.552067	1.31855	0.18732	0.594275	12.8025	0.26613
Adcy1	1	0	4	0	2	6	0	2	0	4	3	0.989461	0	2.97087	0	1.52422	2.53555	0	3.71134	0	3.45215	2.83387	1.63795	1.63795	-0.106626	0.895819	-0.119026	0.905254	NA	1.63795	-0.725906	0.8981	-0.808268	0.418936	NA	1.63795	-0.0818237	0.892466	-0.0916826	0.92695	0.965834	1.63795	-0.61928	0.895711	-0.691383	0.489325	NA	1.63795	0.0248025
Adcy2	1	0	3	3	1	7	2	2	0	19	4	0.989461	0	2.22815	1.99047	0.76211	2.95814	2.82375	3.71134	0	16.3977	3.77849	3.23997	3.23997	0.569382	0.853666	0.666984	0.504783	0.824509	3.23997	-1.56484	0.845216	-1.85141	0.0641111	0.181918	3.23997	0.153734	0.830076	0.185205	0.853069	0.92513	3.23997	-2.13422	0.839342	-2.54273	0.010999	NA	3.23997	-0.415648
Adcy3	6	1	20	13	12	43	2	0	0	25	12	5.93677	1.324	14.8543	8.62536	9.14532	18.1715	2.82375	0	0	21.5759	11.3355	8.52658	8.52658	-1.73585	0.767721	-2.26104	0.0237565	0.171507	8.52658	-2.61503	0.788213	-3.31768	0.000907697	0.0068642	8.52658	-2.29576	0.754189	-3.04401	0.0023345	0.0130734	8.52658	-0.879183	0.701064	-1.25407	0.209817	0.619637	8.52658	-0.559904
Adcy4	6	6	34	15	17	32	7	7	0	21	11	5.93677	7.94401	25.2524	9.95234	12.9559	13.5229	9.88314	12.9897	0	18.1238	10.3909	11.5411	11.5411	-0.658798	0.647053	-1.01815	0.308606	0.690312	11.5411	-0.726422	0.687133	-1.05718	0.29043	0.50741	11.5411	-0.539764	0.639569	-0.84395	0.398698	0.593978	11.5411	-0.0676248	0.655257	-0.103203	0.917802	0.983198	11.5411	0.119034
Adcy5	13	5	16	15	8	26	1	8	1	24	11	12.863	6.62	11.8835	9.95234	6.09688	10.9874	1.41188	14.8454	1.90576	20.7129	10.3909	9.78817	9.78817	-0.705237	0.646376	-1.09106	0.275245	0.65635	9.78817	-1.16968	0.677268	-1.72706	0.0841565	0.220487	9.78817	-0.512099	0.637811	-0.802901	0.422032	0.615311	9.78817	-0.464447	0.633158	-0.733541	0.463229	0.807172	9.78817	0.193138
Adcy6	320	258	427	504	402	736	233	163	121	274	281	316.628	341.592	317.14	334.399	306.368	311.028	328.967	302.475	230.597	236.472	265.439	299.191	299.191	-0.170206	0.183187	-0.929139	0.352817	0.72823	299.191	0.197581	0.204253	0.967335	0.333377	0.552082	299.191	-0.136648	0.181024	-0.754864	0.450331	0.639598	299.191	0.367787	0.199597	1.84264	0.065381	0.391435	299.191	0.0335581
Adcy7	14	9	63	12	23	83	0	0	0	75	40	13.8525	11.916	46.7911	7.96187	17.5285	35.0751	0	0	0	64.7277	37.7849	21.4216	21.4216	-3.56849	0.754432	-4.73004	2.2448e-06	0.00010108	21.4216	-4.43424	0.778769	-5.69391	1.24164e-08	3.91916e-07	21.4216	-3.33329	0.751959	-4.43281	9.30137e-06	0.000134706	21.4216	-0.865745	0.642747	-1.34694	0.177998	0.585174	21.4216	0.235202
Adcy8	3	1	6	13	14	38	4	0	0	8	10	2.96838	1.324	4.4563	8.62536	10.6695	16.0585	5.64751	0	0	6.90429	9.44623	6.0091	6.0091	-0.288993	0.75978	-0.380364	0.703675	0.910183	6.0091	-1.41778	0.764115	-1.85545	0.0635314	0.18066	6.0091	-1.94558	0.71515	-2.72051	0.00651809	0.0298429	6.0091	-1.12879	0.715463	-1.5777	0.114635	0.491825	6.0091	-1.65658
Adcy9	108	133	205	172	117	187	188	141	90	110	118	106.862	176.092	152.257	114.12	89.1668	79.0247	265.433	261.65	171.518	94.934	111.466	147.502	147.502	0.672815	0.271886	2.47462	0.0133378	0.118085	147.502	1.14534	0.304442	3.76211	0.000168487	0.00170376	147.502	1.28255	0.271262	4.72807	2.2666e-06	4.11421e-05	147.502	0.472529	0.303963	1.55456	0.120051	0.500785	147.502	0.609731
Adcyap1r1	9	3	22	10	11	33	0	0	0	34	11	8.90515	3.972	16.3398	6.63489	8.38321	13.9455	0	0	0	29.3432	10.3909	8.90133	8.90133	-2.74183	0.787457	-3.48188	0.000497916	0.00933904	8.90133	-3.54682	0.805379	-4.40392	1.06314e-05	0.000156601	8.90133	-2.71373	0.780894	-3.47515	0.000510566	0.00375738	8.90133	-0.804994	0.666443	-1.20789	0.227088	0.636383	8.90133	0.0281019
Add1	399	237	712	644	785	1384	171	211	145	811	604	394.795	313.788	528.814	427.287	598.256	584.867	241.431	391.547	276.335	699.923	570.553	457.054	457.054	-0.439396	0.268212	-1.63824	0.101371	0.409549	457.054	-1.04076	0.295654	-3.52019	0.000431245	0.00375378	457.054	-0.808188	0.266669	-3.03068	0.00244006	0.0135081	457.054	-0.601361	0.292265	-2.05759	0.0396298	0.315236	457.054	-0.368792
Add2	3	0	2	1	3	17	1	0	1	6	5	2.96838	0	1.48543	0.663489	2.28633	7.18407	1.41188	0	1.90576	5.17822	4.72312	2.52788	2.52788	-0.175656	0.873204	-0.201163	0.840571	NA	2.52788	-1.26356	0.878926	-1.43762	0.150542	0.33166	2.52788	-0.975688	0.853676	-1.14292	0.25307	0.443946	2.52788	-1.08791	0.860911	-1.26367	0.206349	NA	2.52788	-0.800031
Add3	63	21	95	110	113	183	33	25	12	107	90	62.336	27.804	70.5581	72.9838	86.1184	77.3344	46.5919	46.3918	22.8691	92.3449	85.0161	62.759	62.759	-0.456936	0.366128	-1.24802	0.212023	0.588308	62.759	-1.12858	0.392263	-2.8771	0.00401343	0.0224842	62.759	-0.971933	0.357501	-2.71869	0.00655413	0.0299554	62.759	-0.671646	0.373827	-1.79668	0.0723871	0.405417	62.759	-0.514997
Adgb	1	2	2	0	0	2	1	0	0	3	0	0.989461	2.648	1.48543	0	0	0.845184	1.41188	0	0	2.58911	0	0.906279	0.906279	-0.682103	0.885899	-0.769955	0.441326	NA	0.906279	-0.434188	0.869032	-0.499622	0.617341	NA	0.906279	0.35737	0.884066	0.404234	0.68604	NA	0.906279	0.247915	0.882392	0.280958	0.778743	NA	0.906279	1.03947
Adh1	349	183	292	479	531	772	65	146	121	224	352	345.322	242.292	216.873	317.811	404.68	326.241	91.772	270.928	230.597	193.32	332.507	270.213	270.213	-0.425671	0.359807	-1.18305	0.236788	0.615273	270.213	-0.398141	0.396593	-1.0039	0.315425	0.533706	270.213	-0.792773	0.358165	-2.21343	0.0268681	0.0886288	270.213	0.0275299	0.393086	0.0700352	0.944166	0.988643	270.213	-0.367102
Adh5	72	40	89	104	71	166	62	54	53	98	75	71.2412	52.96	66.1018	69.0029	54.1098	70.1503	87.5364	100.206	101.005	84.5776	70.8468	75.2489	75.2489	0.575252	0.252758	2.2759	0.022852	0.167634	75.2489	0.296698	0.273688	1.08408	0.278331	0.493821	75.2489	0.556933	0.244703	2.27595	0.0228489	0.078968	75.2489	-0.278554	0.270959	-1.02803	0.303936	0.706075	75.2489	-0.0183192
Adh7	0	0	2	2	6	10	0	5	0	0	4	0	0	1.48543	1.32698	4.57266	4.22592	0	9.27836	0	0	3.77849	2.24253	2.24253	1.07377	0.898057	1.19565	0.231831	NA	2.24253	0.359667	0.895031	0.401849	0.687795	0.835373	2.24253	-0.134219	0.895112	-0.149947	0.880807	0.94214	2.24253	-0.714098	0.894592	-0.798239	0.424732	NA	2.24253	-1.20798
Adhfe1	81	53	50	71	90	102	47	65	67	79	39	80.1463	70.172	37.1358	47.1077	68.5899	43.1044	66.3582	120.619	127.686	68.1799	36.8403	69.6308	69.6308	0.714668	0.380846	1.87653	0.0605826	0.309195	69.6308	0.934767	0.42093	2.22072	0.0263701	0.0951521	69.6308	0.939765	0.377268	2.49098	0.0127393	0.0502674	69.6308	0.220099	0.420533	0.52338	0.60071	0.871026	69.6308	0.225097
Adi1	875	852	993	1091	1061	1486	698	635	734	767	596	865.778	1128.05	737.518	723.867	808.598	627.972	985.49	1178.35	1398.83	661.949	562.996	879.945	879.945	0.378344	0.220679	1.71446	0.0864451	0.376228	879.945	0.936101	0.246257	3.80132	0.000143929	0.00149652	879.945	0.710449	0.220284	3.22515	0.00125908	0.00786763	879.945	0.557757	0.24581	2.26906	0.0232649	0.242146	879.945	0.332104
Adipor1	843	685	964	1050	899	1442	737	695	591	902	845	834.116	906.941	715.979	696.664	685.137	609.378	1040.55	1289.69	1126.3	778.459	798.207	861.948	861.948	0.489415	0.163249	2.99796	0.00271796	0.0373919	861.948	0.54172	0.181725	2.98098	0.00287324	0.0171734	861.948	0.789099	0.162598	4.85308	1.21559e-06	2.42777e-05	861.948	0.0523052	0.181249	0.288582	0.772901	0.936236	861.948	0.299685
Adipor2	213	144	353	355	256	598	219	170	140	260	255	210.755	190.656	262.179	235.539	195.1	252.71	309.201	315.464	266.806	224.39	240.879	245.789	245.789	0.414983	0.203137	2.04288	0.0410647	0.243348	245.789	0.349649	0.224452	1.55779	0.119284	0.28208	245.789	0.376806	0.200097	1.88311	0.0596851	0.16252	245.789	-0.0653338	0.222616	-0.293483	0.769153	0.935231	245.789	-0.0381773
Adk	30	31	39	37	21	54	33	16	17	23	20	29.6838	41.044	28.9659	24.5491	16.0043	22.82	46.5919	29.6907	32.3979	19.8498	18.8925	28.2264	28.2264	0.149522	0.357054	0.418766	0.675387	0.899223	28.2264	0.869155	0.407457	2.13312	0.0329149	0.11231	28.2264	0.751994	0.354984	2.11839	0.0341424	0.106624	28.2264	0.719632	0.395612	1.81904	0.0689061	0.398513	28.2264	0.602472
Adm	8	6	15	19	27	47	1	3	3	21	16	7.91569	7.94401	11.1407	12.6063	20.577	19.8618	1.41188	5.56702	5.71728	18.1238	15.114	11.4527	11.4527	-0.950497	0.601334	-1.58065	0.113958	0.43494	11.4527	-1.73034	0.614261	-2.81695	0.00484821	0.0260636	11.4527	-1.84086	0.573824	-3.20806	0.00133634	0.00823334	11.4527	-0.779847	0.526796	-1.48036	0.138777	0.532509	11.4527	-0.890365
Adm2	743	814	747	886	897	844	525	483	566	506	506	735.17	1077.74	554.809	587.852	683.612	356.668	741.235	896.29	1078.66	436.697	477.979	693.337	693.337	0.19343	0.29856	0.647878	0.517064	0.832026	693.337	0.949522	0.331958	2.86037	0.00423149	0.0234225	693.337	0.718091	0.298385	2.40659	0.0161023	0.0603324	693.337	0.756092	0.331385	2.28161	0.0225122	0.238714	693.337	0.52466
Adnp	200	241	361	424	342	602	203	156	98	372	341	197.892	319.084	268.121	281.319	260.642	254.4	286.611	289.485	186.765	321.05	322.117	271.59	271.59	-0.0347854	0.238766	-0.145688	0.884168	0.974953	271.59	-0.327976	0.262932	-1.24738	0.212258	0.41589	271.59	-0.0574372	0.236639	-0.24272	0.808222	0.900461	271.59	-0.293191	0.259422	-1.13017	0.258406	0.666967	271.59	-0.0226518
Adnp2	78	44	77	73	92	130	64	38	29	80	83	77.178	58.256	57.1892	48.4347	70.1141	54.937	90.3601	70.5155	55.267	69.0429	78.4037	66.3362	66.3362	0.173778	0.289788	0.599674	0.548724	0.848236	66.3362	-0.0183069	0.31514	-0.0580914	0.953676	0.977501	66.3362	0.326123	0.284241	1.14734	0.251239	0.441421	66.3362	-0.192085	0.307194	-0.625288	0.531782	0.840094	66.3362	0.152345
Ado	60	82	123	90	89	163	73	43	41	90	94	59.3677	108.568	91.3541	59.714	67.8278	68.8825	103.067	79.7939	78.1362	77.6733	88.7946	80.289	80.289	0.0230251	0.278764	0.082597	0.934172	0.985498	80.289	0.071029	0.306465	0.231769	0.816718	0.909639	80.289	0.406779	0.275974	1.47398	0.140488	0.296731	80.289	0.0480039	0.298314	0.160917	0.872158	0.969948	80.289	0.383754
Adora1	154	208	300	253	235	236	227	154	141	154	195	152.377	275.392	222.815	167.863	179.096	99.7317	320.496	285.773	268.712	132.908	184.202	208.124	208.124	0.419755	0.291865	1.43818	0.150382	0.499926	208.124	0.853312	0.324947	2.626	0.00863942	0.0406433	208.124	0.949887	0.291232	3.26161	0.00110781	0.00710603	208.124	0.433557	0.323755	1.33915	0.180522	0.587277	208.124	0.530131
Adora2a	13	2	18	6	6	31	1	1	0	32	10	12.863	2.648	13.3689	3.98094	4.57266	13.1004	1.41188	1.85567	0	27.6172	9.44623	8.26044	8.26044	-2.00787	0.767693	-2.61546	0.00891078	0.0888838	8.26044	-2.72623	0.791499	-3.44439	0.000572357	0.00470996	8.26044	-1.6596	0.763516	-2.17363	0.0297332	0.0958612	8.26044	-0.718358	0.703156	-1.02162	0.306961	0.709723	8.26044	0.34827
Adora2b	5	2	9	8	14	32	0	1	1	21	10	4.94731	2.648	6.68445	5.30791	10.6695	13.5229	0	1.85567	1.90576	18.1238	9.44623	6.82833	6.82833	-1.25323	0.756686	-1.65621	0.0976796	0.401702	6.82833	-2.50356	0.763064	-3.28093	0.00103467	0.0076161	6.82833	-2.13669	0.730738	-2.92402	0.00345546	0.017948	6.82833	-1.25033	0.663667	-1.88397	0.0595693	0.375197	6.82833	-0.883459
Adpgk	161	126	214	200	193	267	147	130	125	164	168	159.303	166.824	158.941	132.698	147.087	112.832	207.546	241.237	238.22	141.538	158.697	169.539	169.539	0.494373	0.193903	2.54959	0.010785	0.100846	169.539	0.598826	0.215121	2.78367	0.00537474	0.0280303	169.539	0.801162	0.191224	4.18965	2.79383e-05	0.000343296	169.539	0.104453	0.213098	0.490163	0.624019	0.881207	169.539	0.306789
Adprh	102	78	167	124	91	257	54	64	74	149	104	100.925	103.272	124.034	82.2727	69.352	108.606	76.2414	118.763	141.026	128.592	98.2408	104.666	104.666	0.0192097	0.290315	0.0661687	0.947244	0.988548	104.666	-0.0274837	0.319099	-0.086129	0.931364	0.965713	104.666	0.342073	0.287903	1.18815	0.234773	0.422804	104.666	-0.0466934	0.313018	-0.149172	0.881418	0.972086	104.666	0.322863
Adprhl2	22	22	35	32	31	65	12	24	18	28	30	21.7681	29.128	25.9951	21.2317	23.6254	27.4685	16.9425	44.5361	34.3037	24.165	28.3387	27.0457	27.0457	0.281294	0.389129	0.722882	0.469752	0.806755	27.0457	0.243474	0.422677	0.576028	0.564597	0.750813	27.0457	0.353225	0.378576	0.933035	0.350802	0.548852	27.0457	-0.0378208	0.412033	-0.0917907	0.926864	0.984468	27.0457	0.0719303
Adprm	20	10	23	25	18	44	7	4	4	15	7	19.7892	13.24	17.0825	16.5872	13.718	18.5941	9.88314	7.42269	7.62304	12.9455	6.61236	13.0453	13.0453	-0.910871	0.507421	-1.7951	0.072638	0.342384	13.0453	-0.200141	0.560916	-0.356811	0.721233	0.855758	13.0453	-0.879841	0.495805	-1.77457	0.0759691	0.192311	13.0453	0.71073	0.502505	1.41437	0.157252	0.555504	13.0453	0.0310304
Adra1d	0	0	4	0	4	2	0	0	0	1	2	0	0	2.97087	0	3.04844	0.845184	0	0	0	0.863037	1.88925	0.874252	0.874252	-0.591969	0.857464	-0.690372	0.48996	NA	0.874252	-0.696954	0.832576	-0.837106	0.402533	NA	0.874252	-0.712329	0.863942	-0.82451	0.40965	NA	0.874252	-0.104985	0.847072	-0.123939	0.901364	NA	0.874252	-0.120359
Adra2a	69	47	132	214	241	488	12	7	2	196	162	68.2728	62.228	98.0386	141.987	183.668	206.225	16.9425	12.9897	3.81152	169.155	153.029	101.486	101.486	-2.51594	0.389476	-6.4598	1.04844e-10	2.33563e-08	101.486	-3.54528	0.405414	-8.74485	2.23318e-18	6.16776e-16	101.486	-3.69601	0.382068	-9.67369	3.90059e-22	1.7038e-19	101.486	-1.02934	0.315003	-3.26773	0.00108414	0.0486187	101.486	-1.18007
Adrb1	19	31	43	24	14	13	23	10	5	14	13	18.7998	41.044	31.9368	15.9237	10.6695	5.4937	32.4732	18.5567	9.5288	12.0825	12.2801	18.9808	18.9808	-0.524953	0.50615	-1.03715	0.299667	0.680831	18.9808	0.667777	0.569262	1.17306	0.240773	0.451922	18.9808	0.883772	0.51592	1.713	0.0867125	0.21084	18.9808	1.19273	0.548922	2.17286	0.0297908	0.275848	18.9808	1.40873
Adrb2	28	37	60	82	54	67	26	20	10	29	35	27.7049	48.988	44.563	54.4061	41.1539	28.3137	36.7088	37.1134	19.0576	25.0281	33.0618	36.009	36.009	-0.350376	0.396117	-0.884526	0.376412	0.745069	36.009	0.096074	0.437903	0.219396	0.826342	0.915342	36.009	-0.376038	0.388744	-0.967315	0.333387	0.531918	36.009	0.44645	0.419057	1.06537	0.28671	0.692728	36.009	-0.025662
Adrbk1	310	257	462	411	496	687	183	239	245	462	375	306.733	340.268	343.135	272.694	378.006	290.321	258.373	443.506	466.911	398.723	354.234	350.264	350.264	0.23047	0.248195	0.928584	0.353105	0.728335	350.264	0.0449174	0.274512	0.163626	0.870026	0.937261	350.264	0.303817	0.246749	1.23128	0.218219	0.402741	350.264	-0.185553	0.272923	-0.679872	0.496585	0.824676	350.264	0.0733469
Adrbk2	19	7	35	48	35	95	3	5	0	16	20	18.7998	9.26801	25.9951	31.8475	26.6738	40.1463	4.23563	9.27836	0	13.8086	18.8925	18.086	18.086	-1.71287	0.575261	-2.97756	0.00290557	0.0392082	18.086	-1.54152	0.609726	-2.52822	0.0114642	0.0508252	18.086	-2.50503	0.560554	-4.46883	7.8647e-06	0.000116009	18.086	0.17135	0.516243	0.331917	0.739952	0.926731	18.086	-0.792153
Adrm1	619	594	908	944	930	1312	468	460	400	893	793	612.476	786.457	674.387	626.334	708.762	554.441	660.758	853.609	762.304	770.692	749.086	705.391	705.391	0.133576	0.182066	0.733667	0.463152	0.801726	705.391	-0.00292946	0.201981	-0.0145037	0.988428	0.994052	705.391	0.266003	0.18116	1.46833	0.142014	0.298884	705.391	-0.136506	0.200661	-0.68028	0.496327	0.824676	705.391	0.132426
Adsl	116	64	84	122	95	192	36	25	37	63	72	114.777	84.7361	62.3882	80.9457	72.4004	81.1377	50.8276	46.3918	70.5131	54.3713	68.0129	71.5002	71.5002	-0.623651	0.305101	-2.04408	0.0409455	0.242996	71.5002	-0.131017	0.338489	-0.387063	0.69871	0.841418	71.5002	-0.475906	0.301183	-1.58012	0.114079	0.256688	71.5002	0.492634	0.321104	1.53419	0.124983	0.509266	71.5002	0.147745
Adss	57	36	71	93	93	166	52	23	37	85	56	56.3993	47.664	52.7329	61.7045	70.8762	70.1503	73.4176	42.6805	70.5131	73.3581	52.8989	61.1269	61.1269	0.248821	0.290146	0.857571	0.39113	0.754154	61.1269	-0.0146503	0.313442	-0.0467402	0.96272	0.982887	61.1269	-0.109489	0.279136	-0.392243	0.694879	0.827341	61.1269	-0.263471	0.305099	-0.863558	0.387831	0.761145	61.1269	-0.35831
Adssl1	17	12	32	11	16	35	11	9	7	11	18	16.8208	15.888	23.7669	7.29838	12.1938	14.7907	15.5306	16.701	13.3403	9.4934	17.0032	14.8025	14.8025	-0.306931	0.472988	-0.648919	0.516391	0.83149	14.8025	0.187047	0.522412	0.358044	0.72031	0.855176	14.8025	0.36811	0.471978	0.779929	0.435433	0.627188	14.8025	0.493978	0.493754	1.00045	0.317092	0.716715	14.8025	0.675041
Aebp1	897	159	2881	702	1227	2779	25	14	2	3700	1872	887.547	210.516	2139.77	465.77	935.109	1174.38	35.2969	25.9794	3.81152	3193.24	1768.34	985.432	985.432	-4.16666	0.718595	-5.79834	6.6976e-09	8.25691e-07	985.432	-5.03754	0.76213	-6.60982	3.84788e-11	2.25714e-09	985.432	-3.89473	0.71854	-5.42034	5.94868e-08	1.77425e-06	985.432	-0.870886	0.757078	-1.15033	0.25001	0.658388	985.432	0.271926
Aebp2	14	8	22	23	16	44	5	3	0	10	11	13.8525	10.592	16.3398	15.2603	12.1938	18.5941	7.05938	5.56702	0	8.63037	10.3909	10.7709	10.7709	-1.39862	0.587572	-2.38033	0.0172971	0.140434	10.7709	-0.904545	0.631761	-1.43178	0.152206	0.334238	10.7709	-1.56092	0.574292	-2.71799	0.00656796	0.0300056	10.7709	0.494071	0.543101	0.909722	0.362969	0.747957	10.7709	-0.162305
Aen	55	30	59	69	67	148	35	42	32	49	56	54.4204	39.72	43.8203	45.7808	51.0613	62.5436	49.4157	77.9382	60.9843	42.2888	52.8989	52.8066	52.8066	0.421508	0.301863	1.39636	0.162607	0.520045	52.8066	0.378242	0.329981	1.14625	0.25169	0.465169	52.8066	0.215758	0.291164	0.74102	0.458681	0.647754	52.8066	-0.0432659	0.324379	-0.133381	0.893892	0.97602	52.8066	-0.205749
Aes	6314	6889	7137	6885	6654	6152	5417	5835	5590	6370	5845	6247.46	9121.04	5300.77	4568.12	5071.08	2599.79	7648.14	10827.8	10653.2	5497.54	5521.32	6641.48	6641.48	0.482231	0.286538	1.68296	0.092383	0.391794	6641.48	0.793937	0.318096	2.4959	0.0125638	0.054413	6641.48	1.21843	0.286539	4.25222	2.11666e-05	0.000270393	6641.48	0.311706	0.318066	0.980003	0.327085	0.723893	6641.48	0.736194
Afap1	58	38	124	147	189	309	47	33	33	176	151	57.3887	50.312	92.0969	97.5329	144.039	130.581	66.3582	61.2372	62.8901	151.894	142.638	96.088	96.088	-0.0814943	0.300002	-0.271646	0.785894	0.942243	96.088	-1.1724	0.318446	-3.68164	0.000231741	0.00223757	96.088	-0.937349	0.289642	-3.23624	0.00121117	0.00765119	96.088	-1.09091	0.306807	-3.55569	0.000376989	0.026006	96.088	-0.855855
Afap1l1	17	32	33	29	29	52	6	7	7	18	22	16.8208	42.368	24.5096	19.2412	22.1012	21.9748	8.47126	12.9897	13.3403	15.5347	20.7817	19.8303	19.8303	-1.16525	0.469536	-2.4817	0.0130756	0.116433	19.8303	-0.602066	0.513171	-1.17323	0.240705	0.451858	19.8303	-0.810486	0.464753	-1.74391	0.0811752	0.201023	19.8303	0.563183	0.459071	1.22679	0.219902	0.629658	19.8303	0.354764
Afap1l2	1	1	12	5	4	18	3	0	0	16	9	0.989461	1.324	8.9126	3.31745	3.04844	7.60666	4.23563	0	0	13.8086	8.50161	4.70404	4.70404	-0.782992	0.82213	-0.952394	0.340897	0.71703	4.70404	-1.88227	0.837676	-2.24701	0.0246393	0.0907767	4.70404	-0.981053	0.809829	-1.21143	0.22573	0.412386	4.70404	-1.09928	0.798062	-1.37743	0.168379	0.572851	4.70404	-0.198061
Aff1	956	842	1224	1497	1636	2154	628	596	309	1050	848	945.925	1114.81	909.085	993.244	1246.81	910.263	886.659	1105.98	588.88	906.188	801.041	946.262	946.262	-0.197329	0.243386	-0.810767	0.417499	0.772124	946.262	0.0105119	0.270502	0.0388608	0.969001	0.985958	946.262	-0.281062	0.242801	-1.15758	0.247035	0.436241	946.262	0.207841	0.269357	0.77162	0.44034	0.793784	946.262	-0.0837329
Aff2	3	2	0	4	1	11	0	0	1	2	3	2.96838	2.648	0	2.65396	0.76211	4.64851	0	0	1.90576	1.72607	2.83387	1.83152	1.83152	-0.663395	0.889507	-0.7458	0.455788	NA	1.83152	-0.859851	0.897082	-0.958497	0.337812	NA	1.83152	-1.10628	0.880487	-1.25644	0.208955	0.391297	1.83152	-0.196456	0.885996	-0.221735	0.82452	NA	1.83152	-0.442887
Aff3	6	0	17	3	10	12	0	1	0	5	8	5.93677	0	12.6262	1.99047	7.6211	5.07111	0	1.85567	0	4.31518	7.55699	4.27031	4.27031	-1.8388	0.843993	-2.17869	0.0293546	0.197428	4.27031	-1.69315	0.869127	-1.9481	0.0514028	0.155439	4.27031	-1.5314	0.840241	-1.82258	0.0683675	0.178203	4.27031	0.145652	0.817238	0.178225	0.858546	0.965503	4.27031	0.307397
Aff4	277	212	392	633	470	1092	247	120	101	343	345	274.081	280.688	291.145	419.989	358.192	461.471	348.734	222.681	192.482	296.022	325.895	315.58	315.58	-0.137171	0.238092	-0.576126	0.56453	0.855633	315.58	-0.275269	0.262783	-1.04752	0.294862	0.511982	315.58	-0.680216	0.235228	-2.89172	0.00383134	0.0194965	315.58	-0.138098	0.258969	-0.53326	0.593854	0.868435	315.58	-0.543045
Afg3l1	97	70	106	130	92	163	92	58	47	78	87	95.9777	92.6801	78.728	86.2536	70.1141	68.8825	129.893	107.629	89.5707	67.3169	82.1822	88.1116	88.1116	0.298679	0.247575	1.20642	0.227657	0.606797	88.1116	0.542332	0.27539	1.96933	0.0489156	0.150075	88.1116	0.538764	0.243367	2.21379	0.026843	0.0885844	88.1116	0.243654	0.270272	0.901513	0.367315	0.751022	88.1116	0.240086
Afg3l2	57	56	87	79	56	155	58	25	26	51	57	56.3993	74.144	64.6163	52.4157	42.6781	65.5018	81.8889	46.3918	49.5498	44.0149	53.8435	57.404	57.404	-0.108703	0.313828	-0.346379	0.729058	0.920511	57.404	0.283901	0.34882	0.813888	0.415709	0.628466	57.404	0.149801	0.309609	0.483838	0.628501	0.782377	57.404	0.392604	0.337389	1.16365	0.244565	0.653651	57.404	0.258504
Afm	38	24	30	39	29	47	30	31	35	33	31	37.5995	31.776	22.2815	25.8761	22.1012	19.8618	42.3563	57.5258	66.7016	28.4802	29.2833	34.8949	34.8949	0.833931	0.337742	2.46914	0.0135439	0.119183	34.8949	0.894912	0.371968	2.40588	0.0161334	0.0654795	34.8949	1.24568	0.332037	3.75164	0.000175682	0.00158912	34.8949	0.0609812	0.372922	0.163523	0.870107	0.969623	34.8949	0.411753
Afmid	33	27	35	56	57	64	18	11	11	50	50	32.6522	35.748	25.9951	37.1554	43.4403	27.0459	25.4138	20.4124	20.9634	43.1518	47.2312	32.6554	32.6554	-0.445909	0.369778	-1.20588	0.227862	0.606814	32.6554	-0.959185	0.38945	-2.46292	0.0137809	0.0584433	32.6554	-0.629534	0.357666	-1.76012	0.0783877	0.196237	32.6554	-0.513276	0.356569	-1.43948	0.150013	0.545846	32.6554	-0.183625
Aftph	55	38	56	73	58	155	52	14	34	40	45	54.4204	50.312	41.5921	48.4347	44.2024	65.5018	73.4176	25.9794	64.7958	34.5215	42.5081	49.6078	49.6078	0.175075	0.360591	0.485521	0.627307	0.880078	49.6078	0.492084	0.399437	1.23194	0.21797	0.422994	49.6078	0.0547787	0.353049	0.155159	0.876696	0.939618	49.6078	0.317009	0.391808	0.809093	0.418462	0.781661	49.6078	-0.120296
Aga	18	13	32	44	23	45	18	17	16	16	23	17.8103	17.212	23.7669	29.1935	17.5285	19.0166	25.4138	31.5464	30.4922	13.8086	21.7263	22.5014	22.5014	0.517738	0.401072	1.29089	0.196743	0.565852	22.5014	0.667683	0.44102	1.51395	0.130038	0.300281	22.5014	0.385271	0.385042	1.00059	0.317023	0.514972	22.5014	0.149945	0.434825	0.344839	0.730215	0.923987	22.5014	-0.132467
Agap1	180	163	254	332	303	472	169	158	101	259	247	178.103	215.812	188.65	220.278	230.919	199.463	238.607	293.196	192.482	223.526	233.322	219.487	219.487	0.313749	0.205176	1.52917	0.126223	0.460287	219.487	0.079528	0.225246	0.353072	0.724034	0.857547	219.487	0.154897	0.201328	0.769374	0.441672	0.63234	219.487	-0.234221	0.222436	-1.05298	0.29235	0.697574	219.487	-0.158852
Agap2	1	1	6	6	3	3	3	2	2	3	7	0.989461	1.324	4.4563	3.98094	2.28633	1.26778	4.23563	3.71134	3.81152	2.58911	6.61236	3.20589	3.20589	0.525758	0.789151	0.666232	0.505263	0.824917	3.20589	-0.152635	0.80466	-0.189688	0.849553	0.925458	3.20589	0.5201	0.769349	0.676026	0.499024	0.682899	3.20589	-0.678392	0.796492	-0.851725	0.394367	NA	3.20589	-0.0056581
Agap3	275	300	355	407	421	456	212	195	150	325	265	272.102	397.2	263.664	270.04	320.848	192.702	299.318	361.856	285.864	280.487	250.325	290.401	290.401	0.0246505	0.253771	0.0971367	0.922618	0.985089	290.401	0.243233	0.281768	0.863241	0.388005	0.603235	290.401	0.2706	0.252603	1.07125	0.284058	0.479306	290.401	0.218583	0.279301	0.782606	0.433859	0.791014	290.401	0.24595
Agbl2	0	1	2	3	3	6	1	2	0	2	0	0	1.324	1.48543	1.99047	2.28633	2.53555	1.41188	3.71134	0	1.72607	0	1.49737	1.49737	0.4749	0.890194	0.53348	0.593702	NA	1.49737	0.463923	0.896404	0.517538	0.604781	NA	1.49737	-0.328934	0.872828	-0.37686	0.706278	NA	1.49737	-0.0109771	0.893982	-0.0122789	0.990203	NA	1.49737	-0.803834
Agbl3	1	4	9	2	2	3	2	5	2	2	3	0.989461	5.296	6.68445	1.32698	1.52422	1.26778	2.82375	9.27836	3.81152	1.72607	2.83387	3.41477	3.41477	0.176667	0.758398	0.232947	0.815802	0.950721	3.41477	0.876077	0.812836	1.0778	0.281122	0.496689	3.41477	1.44628	0.773997	1.86859	0.0616803	0.165947	3.41477	0.699411	0.798028	0.876424	0.3808	0.75886	3.41477	1.26961
Agbl5	156	142	183	248	220	328	108	79	70	190	190	154.356	188.008	135.917	164.545	167.664	138.61	152.483	146.598	133.403	163.977	179.478	156.822	156.822	-0.131127	0.213603	-0.613883	0.539293	0.843031	156.822	-0.244904	0.233834	-1.04734	0.294944	0.511991	156.822	-0.11417	0.209794	-0.544199	0.586305	0.751839	156.822	-0.113777	0.226045	-0.503335	0.614729	0.87631	156.822	0.0169575
Ager	4	0	2	3	2	3	2	2	0	3	0	3.95784	0	1.48543	1.99047	1.52422	1.26778	2.82375	3.71134	0	2.58911	0	1.75909	1.75909	0.139106	0.879358	0.158191	0.874307	NA	1.75909	0.406941	0.893313	0.455541	0.64872	NA	1.75909	0.29584	0.872699	0.338995	0.734614	0.855103	1.75909	0.267835	0.886873	0.301999	0.762653	NA	1.75909	0.156734
Agfg1	74	45	113	107	128	232	41	35	35	120	89	73.2201	59.58	83.927	70.9934	97.55	98.0414	57.887	64.9485	66.7016	103.564	84.0715	78.2259	78.2259	-0.204704	0.274788	-0.744952	0.456301	0.797977	78.2259	-0.560746	0.295754	-1.89599	0.0579615	0.169437	78.2259	-0.487231	0.266726	-1.82671	0.0677436	0.17713	78.2259	-0.356041	0.281353	-1.26546	0.205707	0.615336	78.2259	-0.282527
Agfg2	54	52	61	92	71	148	48	33	50	89	78	53.4309	68.848	45.3057	61.041	54.1098	62.5436	67.7701	61.2372	95.288	76.8103	73.6806	65.4605	65.4605	0.422683	0.279584	1.51183	0.130577	0.46706	65.4605	-0.0138717	0.300278	-0.0461961	0.963154	0.982892	65.4605	0.318773	0.270579	1.17811	0.238751	0.427522	65.4605	-0.436555	0.295042	-1.47964	0.13897	0.532753	65.4605	-0.10391
Aggf1	13	15	44	36	23	69	11	15	9	17	31	12.863	19.86	32.6795	23.8856	17.5285	29.1589	15.5306	27.8351	17.1518	14.6716	29.2833	21.8589	21.8589	-0.132157	0.473567	-0.279068	0.780193	0.94051	21.8589	-0.118901	0.512405	-0.232046	0.816502	0.909611	21.8589	-0.226837	0.462728	-0.490217	0.623981	0.779655	21.8589	0.013256	0.493068	0.0268848	0.978552	0.995005	21.8589	-0.0946798
Agk	21	8	36	27	22	47	16	15	17	21	24	20.7787	10.592	26.7378	17.9142	16.7664	19.8618	22.59	27.8351	32.3979	18.1238	22.671	21.479	21.479	0.430057	0.409923	1.04912	0.294125	0.675409	21.479	0.402191	0.445036	0.903728	0.366139	0.58344	21.479	0.552867	0.398248	1.38825	0.165061	0.333099	21.479	-0.0278657	0.436693	-0.0638107	0.949121	0.989803	21.479	0.12281
Agl	46	19	52	47	31	71	18	23	15	31	21	45.5152	25.156	38.6213	31.184	23.6254	30.004	25.4138	42.6805	28.5864	26.7541	19.8371	30.6707	30.6707	-0.197628	0.366693	-0.538946	0.589924	0.865995	30.6707	0.42576	0.411844	1.03379	0.301234	0.519576	30.6707	0.163709	0.361795	0.452491	0.650915	0.798663	30.6707	0.623388	0.39332	1.58494	0.112981	0.488554	30.6707	0.361337
Agmo	31	8	28	64	50	93	13	8	10	35	34	30.6733	10.592	20.7961	42.4633	38.1055	39.3011	18.3544	14.8454	19.0576	30.2063	32.1172	26.9556	26.9556	-0.248138	0.418146	-0.593425	0.552897	0.850464	26.9556	-0.780494	0.438984	-1.77796	0.075411	0.203734	26.9556	-1.13331	0.396353	-2.85935	0.00424517	0.0211182	26.9556	-0.532356	0.407944	-1.30497	0.191902	0.599915	26.9556	-0.885173
Ago1	169	111	269	268	234	427	123	118	70	182	196	167.219	146.964	199.791	177.815	178.334	180.447	173.661	218.969	133.403	157.073	185.146	174.438	174.438	0.0268882	0.229696	0.11706	0.906813	0.980971	174.438	0.035715	0.253366	0.140962	0.8879	0.946276	174.438	-0.0280029	0.226213	-0.12379	0.901482	0.95343	174.438	0.00882688	0.248325	0.0355457	0.971645	0.993733	174.438	-0.054891
Ago2	191	177	315	407	386	699	176	116	103	376	314	188.987	234.348	233.956	270.04	294.174	295.392	248.49	215.258	196.293	324.502	296.612	254.368	254.368	0.0116565	0.18754	0.0621549	0.950439	0.989561	254.368	-0.486059	0.203824	-2.38471	0.0170928	0.0683763	254.368	-0.372422	0.183132	-2.03363	0.0419894	0.124634	254.368	-0.497716	0.198624	-2.50581	0.012217	0.178679	254.368	-0.384078
Ago3	8	12	12	21	13	42	6	13	6	24	14	7.91569	15.888	8.9126	13.9333	9.90743	17.7489	8.47126	24.1237	11.4346	20.7129	13.2247	13.843	13.843	0.39952	0.52667	0.758577	0.448106	0.791164	13.843	-0.21108	0.551405	-0.382804	0.701865	0.84304	13.843	0.0351321	0.504275	0.0696684	0.944458	0.973651	13.843	-0.6106	0.539994	-1.13075	0.258159	0.66665	13.843	-0.364388
Ago4	13	24	34	28	25	34	29	21	16	17	24	12.863	31.776	25.2524	18.5777	19.0527	14.3681	40.9444	38.9691	30.4922	14.6716	22.671	24.5126	24.5126	0.644357	0.4004	1.60928	0.107555	0.42274	24.5126	0.930338	0.444635	2.09236	0.036406	0.120931	24.5126	1.0483	0.394332	2.65841	0.00785094	0.0344378	24.5126	0.28598	0.442069	0.646913	0.517688	0.834206	24.5126	0.403941
Agpat1	731	691	1087	892	1042	1226	639	664	401	1053	883	723.296	914.885	807.333	591.832	794.118	518.098	902.189	1232.17	764.21	908.778	834.102	817.364	817.364	0.241255	0.235878	1.0228	0.306405	0.686826	817.364	0.146814	0.261923	0.560523	0.575122	0.758269	817.364	0.596701	0.235491	2.53386	0.0112815	0.0459437	817.364	-0.0944412	0.26126	-0.361483	0.717738	0.920107	817.364	0.355446
Agpat2	246	219	289	345	350	480	140	143	104	290	233	243.407	289.956	214.645	228.904	266.738	202.844	197.663	265.361	198.199	250.281	220.097	234.372	234.372	-0.172645	0.219105	-0.787957	0.430722	0.780823	234.372	-0.0949835	0.242305	-0.391999	0.695059	0.839657	234.372	-0.0773488	0.216949	-0.35653	0.721443	0.84654	234.372	0.0776619	0.237267	0.327318	0.743427	0.927845	234.372	0.0952966
Agpat3	437	367	632	615	569	895	360	357	229	573	508	432.394	485.908	469.397	408.046	433.64	378.22	508.276	662.475	436.419	494.52	479.869	471.742	471.742	0.209486	0.188284	1.11261	0.265876	0.649375	471.742	0.135141	0.208689	0.647572	0.517262	0.714158	471.742	0.394035	0.187075	2.1063	0.0351786	0.108906	471.742	-0.0743452	0.20706	-0.359051	0.719557	0.921016	471.742	0.184549
Agpat4	7	1	8	6	12	32	0	0	1	11	18	6.92623	1.324	5.94173	3.98094	9.14532	13.5229	0	0	1.90576	9.4934	17.0032	6.29487	6.29487	-1.56591	0.794972	-1.96977	0.0488643	0.272379	6.29487	-2.7253	0.805538	-3.3832	0.000716457	0.00563684	6.29487	-2.31574	0.775222	-2.98719	0.00281552	0.0152014	6.29487	-1.15938	0.707906	-1.63776	0.101471	0.466637	6.29487	-0.749823
Agpat5	40	27	49	47	26	74	44	15	18	29	35	39.5784	35.748	36.3931	31.184	19.8149	31.2718	62.1226	27.8351	34.3037	25.0281	33.0618	34.2129	34.2129	0.167482	0.368603	0.454371	0.649562	0.890106	34.2129	0.510056	0.408902	1.24738	0.212259	0.41589	34.2129	0.581432	0.364454	1.59535	0.110634	0.250979	34.2129	0.342573	0.39903	0.858515	0.390608	0.763337	34.2129	0.41395
Agpat6	136	70	185	162	114	293	84	55	63	101	90	134.567	92.6801	137.403	107.485	86.8805	123.819	118.598	102.062	120.063	87.1667	85.0161	108.704	108.704	-0.104663	0.249675	-0.419196	0.675073	0.899223	108.704	0.390241	0.279449	1.39646	0.162575	0.349295	108.704	0.0917426	0.246407	0.372321	0.709654	0.838811	108.704	0.494903	0.271557	1.82247	0.0683838	0.397343	108.704	0.196405
Agpat9	5	0	7	3	5	25	4	1	0	3	7	4.94731	0	5.19902	1.99047	3.81055	10.5648	5.64751	1.85567	0	2.58911	6.61236	3.9288	3.9288	-0.258424	0.828531	-0.311906	0.755112	0.930281	3.9288	-0.513489	0.8525	-0.602333	0.546952	0.736885	3.9288	-0.753982	0.813614	-0.926708	0.354078	0.551925	3.9288	-0.255065	0.832574	-0.306358	0.759332	0.932604	3.9288	-0.495558
Agps	26	7	24	29	21	79	14	9	5	27	24	25.726	9.26801	17.8252	19.2412	16.0043	33.3848	19.7663	16.701	9.5288	23.302	22.671	19.4017	19.4017	-0.180509	0.491449	-0.367299	0.713396	0.913809	19.4017	-0.512144	0.522996	-0.97925	0.327457	0.546737	19.4017	-0.531795	0.476135	-1.1169	0.264036	0.455803	19.4017	-0.331635	0.498438	-0.665349	0.505828	0.828253	19.4017	-0.351286
Agr2	59	10	145	190	108	668	31	9	8	117	86	58.3782	13.24	107.694	126.063	82.3078	282.292	43.7682	16.701	15.2461	100.975	81.2376	84.3548	84.3548	-1.07301	0.575337	-1.86501	0.0621806	0.313197	84.3548	-1.58798	0.618777	-2.56632	0.0102785	0.0465853	84.3548	-2.36828	0.57069	-4.14985	3.32695e-05	0.000397268	84.3548	-0.51497	0.604958	-0.85125	0.39463	0.766363	84.3548	-1.29527
Agrn	247	207	579	588	579	1328	121	192	84	707	594	244.397	274.068	430.033	390.132	441.262	561.202	170.837	356.289	160.084	610.167	561.106	381.78	381.78	-0.452659	0.327338	-1.38285	0.166711	0.525544	381.78	-1.30038	0.359864	-3.61353	0.000302052	0.00281597	381.78	-0.986664	0.32562	-3.03011	0.00244462	0.0135223	381.78	-0.84772	0.356378	-2.37871	0.0173733	0.213749	381.78	-0.534005
Agt	270	49	424	324	637	662	68	68	29	361	665	267.154	64.876	314.912	214.971	485.464	279.756	96.0076	126.186	55.267	311.556	628.175	258.575	258.575	-1.12099	0.483382	-2.31906	0.0203918	0.156267	258.575	-2.12575	0.526405	-4.03825	5.38521e-05	0.000652576	258.575	-1.67125	0.481962	-3.4676	0.000525124	0.00384362	258.575	-1.00476	0.520665	-1.92977	0.0536357	0.359492	258.575	-0.55026
Agtpbp1	156	95	106	123	84	110	156	78	85	78	89	154.356	125.78	78.728	81.6092	64.0172	46.4851	220.253	144.742	161.99	67.3169	84.0715	111.759	111.759	0.545901	0.316384	1.72544	0.0844481	0.372463	111.759	1.17374	0.354366	3.31223	0.000925541	0.00697947	111.759	1.41937	0.317264	4.47378	7.68486e-06	0.000113603	111.759	0.627842	0.353182	1.77767	0.0754575	0.411668	111.759	0.873467
Agtr1a	13	4	31	15	24	33	4	3	1	27	27	12.863	5.296	23.0242	9.95234	18.2906	13.9455	5.64751	5.56702	1.90576	23.302	25.5048	13.209	13.209	-1.3815	0.607568	-2.27382	0.0229767	0.167967	13.209	-2.06635	0.630957	-3.27494	0.00105684	0.00775347	13.209	-1.36266	0.59779	-2.2795	0.0226373	0.0783824	13.209	-0.684846	0.550075	-1.24501	0.21313	0.623029	13.209	0.0188389
Agtrap	170	111	228	202	239	331	93	82	86	188	156	168.208	146.964	169.339	134.025	182.144	139.878	131.305	152.165	163.895	162.251	147.361	154.321	154.321	-0.122232	0.21625	-0.565235	0.571914	0.856924	154.321	-0.0587257	0.238289	-0.246447	0.805336	0.904315	154.321	-0.0282481	0.212894	-0.132686	0.894442	0.949413	154.321	0.0635066	0.230933	0.275	0.783316	0.940624	154.321	0.0939842
Ahctf1	31	15	50	78	30	141	25	24	22	41	30	30.6733	19.86	37.1358	51.7522	22.8633	59.5855	35.2969	44.5361	41.9267	35.3845	28.3387	37.0321	37.0321	0.42332	0.407979	1.0376	0.299454	0.680593	37.0321	0.319639	0.443576	0.720595	0.471159	0.675188	37.0321	-0.152859	0.394106	-0.387862	0.698118	0.829812	37.0321	-0.103681	0.437951	-0.236742	0.812857	0.949535	37.0321	-0.576179
Ahcy	3300	2985	3305	3441	3124	4069	2145	2056	2375	2634	2631	3265.22	3952.14	2454.68	2283.07	2380.83	1719.53	3028.48	3815.26	4526.18	2273.24	2485.3	2925.81	2925.81	0.229411	0.235832	0.972774	0.330666	0.708968	2925.81	0.657577	0.262475	2.50529	0.012235	0.0533724	2925.81	0.818225	0.235792	3.47011	0.000520248	0.00381412	2925.81	0.428166	0.262303	1.63233	0.102609	0.469027	2925.81	0.588814
Ahcyl1	206	151	273	323	200	376	153	88	98	195	193	203.829	199.924	202.762	214.307	152.422	158.895	216.017	163.299	186.765	168.292	182.312	186.257	186.257	-0.0939321	0.213604	-0.439749	0.660119	0.893147	186.257	0.109228	0.236847	0.461177	0.644672	0.80619	186.257	0.111118	0.211276	0.525937	0.598932	0.761945	186.257	0.20316	0.231184	0.878781	0.37952	0.758071	186.257	0.20505
Ahcyl2	138	100	252	331	324	856	116	88	90	234	270	136.546	132.4	187.165	219.615	246.924	361.739	163.778	163.299	171.518	201.951	255.048	203.635	203.635	0.119546	0.26133	0.457453	0.647345	0.88884	203.635	-0.447464	0.285296	-1.56842	0.116782	0.277651	203.635	-0.721087	0.255963	-2.81716	0.00484511	0.0236339	203.635	-0.567011	0.28116	-2.01668	0.0437287	0.330214	203.635	-0.840633
Ahdc1	117	104	243	243	279	381	72	117	26	285	181	115.767	137.696	180.48	161.228	212.629	161.008	101.655	217.114	49.5498	245.965	170.977	159.461	159.461	-0.226603	0.400351	-0.566011	0.571387	0.856924	159.461	-0.717165	0.438139	-1.63684	0.101663	0.251403	159.461	-0.510219	0.397891	-1.28231	0.199734	0.380127	159.461	-0.490562	0.433852	-1.13071	0.258177	0.66665	159.461	-0.283616
Ahi1	2	0	16	10	13	6	3	0	3	4	6	1.97892	0	11.8835	6.63489	9.90743	2.53555	4.23563	0	5.71728	3.45215	5.66774	4.72846	4.72846	-0.368395	0.820191	-0.449157	0.653318	0.891736	4.72846	-0.29613	0.849851	-0.348449	0.727503	0.859839	4.72846	-0.641606	0.809833	-0.79227	0.428203	0.620537	4.72846	0.0722645	0.831406	0.0869184	0.930736	0.986088	4.72846	-0.273212
Ahnak	56	26	189	160	187	764	29	18	3	210	244	55.4098	34.424	140.373	106.158	142.515	322.86	40.9444	33.4021	5.71728	181.238	230.488	117.594	117.594	-1.32955	0.551432	-2.41109	0.015905	0.132957	117.594	-2.56861	0.593021	-4.3314	1.48166e-05	0.000210079	117.594	-2.51196	0.54758	-4.58738	4.48843e-06	7.18414e-05	117.594	-1.23906	0.577913	-2.14402	0.0320312	0.286757	117.594	-1.1824
Ahr	41	24	79	118	125	286	28	10	16	141	106	40.5679	31.776	58.6746	78.2917	95.2637	120.861	39.5326	18.5567	30.4922	121.688	100.13	66.8941	66.8941	-0.531463	0.362351	-1.46671	0.142455	0.486241	66.8941	-1.80041	0.379936	-4.73871	2.15081e-06	3.87936e-05	66.8941	-1.6451	0.348882	-4.71535	2.41294e-06	4.31051e-05	66.8941	-1.26894	0.354057	-3.58401	0.000338364	0.0248684	66.8941	-1.11364
Ahsa1	38	37	58	57	35	105	37	13	29	52	33	37.5995	48.988	43.0776	37.8189	26.6738	44.3722	52.2394	24.1237	55.267	44.8779	31.1726	40.5646	40.5646	0.0319277	0.363018	0.0879506	0.929916	0.985498	40.5646	0.200318	0.398995	0.502057	0.615627	0.787321	40.5646	0.258465	0.357478	0.723025	0.469664	0.657132	40.5646	0.168391	0.387633	0.434408	0.663993	0.900223	40.5646	0.226538
Ahsa2	11	7	13	26	19	41	11	7	3	6	14	10.8841	9.26801	9.65532	17.2507	14.4801	17.3263	15.5306	12.9897	5.71728	5.17822	13.2247	11.955	11.955	0.206764	0.525812	0.393228	0.694151	0.905989	11.955	0.309135	0.568491	0.543782	0.586591	0.766477	11.955	-0.463774	0.496841	-0.933445	0.35059	0.548699	11.955	0.102371	0.549243	0.186386	0.852142	0.964739	11.955	-0.670538
Ahsg	24	5	42	21	18	60	1	2	1	32	23	23.7471	6.62	31.1941	13.9333	13.718	25.3555	1.41188	3.71134	1.90576	27.6172	21.7263	15.54	15.54	-2.48406	0.651847	-3.8108	0.00013852	0.00323927	15.54	-2.66532	0.680636	-3.91592	9.00615e-05	0.0010144	15.54	-2.27282	0.647256	-3.51147	0.000445637	0.00336176	15.54	-0.181259	0.562127	-0.322452	0.74711	0.928961	15.54	0.211235
Aida	28	10	43	36	30	63	19	5	14	22	22	27.7049	13.24	31.9368	23.8856	22.8633	26.6233	26.8257	9.27836	26.6806	18.9868	20.7817	22.6188	22.6188	-0.216758	0.440363	-0.492226	0.62256	0.877966	22.6188	0.0806511	0.482858	0.167029	0.867348	0.935829	22.6188	-0.201719	0.43058	-0.468481	0.63944	0.790168	22.6188	0.297409	0.460966	0.645187	0.518806	0.834783	22.6188	0.0150392
Aif1l	9	16	23	21	34	61	6	7	0	29	15	8.90515	21.184	17.0825	13.9333	25.9117	25.7781	8.47126	12.9897	0	25.0281	14.1694	15.7685	15.7685	-0.943192	0.579906	-1.62646	0.103853	0.414434	15.7685	-1.23271	0.612646	-2.01211	0.0442083	0.139307	15.7685	-1.39499	0.565963	-2.46482	0.0137084	0.0531519	15.7685	-0.289519	0.561764	-0.515375	0.606291	0.873658	15.7685	-0.451802
Aifm1	16	11	22	21	18	33	20	8	9	11	14	15.8314	14.564	16.3398	13.9333	13.718	13.9455	28.2375	14.8454	17.1518	9.4934	13.2247	15.5713	15.5713	0.361458	0.433779	0.833278	0.404688	0.764023	15.5713	0.787907	0.485181	1.62394	0.104388	0.255988	15.5713	0.526548	0.42081	1.25127	0.210835	0.393727	15.5713	0.426449	0.473579	0.90048	0.367865	0.751621	15.5713	0.165089
Aifm2	9	10	15	11	21	35	4	9	2	7	14	8.90515	13.24	11.1407	7.29838	16.0043	14.7907	5.64751	16.701	3.81152	6.04126	13.2247	10.6187	10.6187	-0.310753	0.589816	-0.526864	0.598288	0.867889	10.6187	-0.134959	0.634063	-0.212847	0.831446	0.917852	10.6187	-0.50005	0.574094	-0.871026	0.38374	0.580389	10.6187	0.175795	0.601985	0.292025	0.770268	0.935503	10.6187	-0.189297
Aifm3	19	24	30	15	25	27	20	27	12	18	22	18.7998	31.776	22.2815	9.95234	19.0527	11.41	28.2375	50.1031	22.8691	15.5347	20.7817	22.7999	22.7999	0.455098	0.424607	1.07181	0.283805	0.666252	22.7999	0.831143	0.471591	1.76242	0.0779981	0.209062	22.7999	1.25736	0.426041	2.95128	0.00316463	0.016674	22.7999	0.376044	0.465763	0.807373	0.419452	0.782195	22.7999	0.802266
Aig1	198	139	215	202	174	315	133	105	101	168	157	195.913	184.036	159.684	134.025	132.607	133.117	187.78	194.846	192.482	144.99	148.306	164.344	164.344	0.0940317	0.181843	0.517105	0.605083	0.870927	164.344	0.381016	0.202719	1.87953	0.0601727	0.173831	164.344	0.51849	0.17991	2.88194	0.00395239	0.0199946	164.344	0.286984	0.19716	1.45559	0.145506	0.541475	164.344	0.424459
Aim1	32	19	51	112	138	281	1	15	2	87	122	31.6628	25.156	37.8785	74.3108	105.171	118.748	1.41188	27.8351	3.81152	75.0842	115.244	56.0286	56.0286	-1.36782	0.522604	-2.61732	0.00886229	0.0885393	56.0286	-2.80894	0.549887	-5.10822	3.25209e-07	7.30729e-06	56.0286	-2.90437	0.510941	-5.68436	1.31303e-08	4.84462e-07	56.0286	-1.44112	0.504031	-2.85919	0.00424725	0.0990731	56.0286	-1.53655
Aim1l	4	3	7	10	20	36	1	2	1	14	11	3.95784	3.972	5.19902	6.63489	15.2422	15.2133	1.41188	3.71134	1.90576	12.0825	10.3909	7.24742	7.24742	-0.6368	0.71027	-0.89656	0.369954	0.742011	7.24742	-1.782	0.713034	-2.49919	0.0124479	0.0539924	7.24742	-1.95547	0.670286	-2.91737	0.00352995	0.01823	7.24742	-1.1452	0.637191	-1.79727	0.0722927	0.405263	7.24742	-1.31867
Aimp1	44	20	37	52	40	74	26	7	18	27	20	43.5363	26.48	27.4805	34.5014	30.4844	31.2718	36.7088	12.9897	34.3037	23.302	18.8925	29.0865	29.0865	-0.191896	0.394632	-0.486266	0.626779	0.879916	29.0865	0.391554	0.440972	0.887933	0.374577	0.591374	29.0865	-0.172848	0.385887	-0.447923	0.654209	0.800951	29.0865	0.58345	0.422267	1.38171	0.167061	0.571618	29.0865	0.0190486
Aimp2	279	301	340	315	333	508	135	189	172	287	221	276.06	398.524	252.524	208.999	253.783	214.677	190.603	350.722	327.791	247.692	208.762	266.376	266.376	-0.0918176	0.272083	-0.337462	0.735769	0.923144	266.376	0.328929	0.302569	1.08712	0.276983	0.492352	266.376	0.347414	0.271393	1.28012	0.200504	0.381271	266.376	0.420747	0.299807	1.40339	0.1605	0.559341	266.376	0.439232
Aip	72	54	87	84	62	157	50	32	21	51	48	71.2412	71.496	64.6163	55.7331	47.2508	66.347	70.5938	59.3815	40.021	44.0149	45.3419	57.8216	57.8216	-0.261897	0.287638	-0.910509	0.362554	0.736422	57.8216	0.344942	0.323511	1.06624	0.286313	0.502802	57.8216	0.0105778	0.283331	0.0373336	0.970219	0.986642	57.8216	0.606838	0.308627	1.96625	0.0492698	0.347802	57.8216	0.272474
Airn	1	0	3	3	1	4	0	6	0	2	6	0.989461	0	2.22815	1.99047	0.76211	1.69037	0	11.134	0	1.72607	5.66774	2.38076	2.38076	0.944831	0.884752	1.06791	0.285563	NA	2.38076	0.019334	0.890257	0.0217173	0.982673	0.991499	2.38076	0.775682	0.876357	0.885121	0.376092	0.572917	2.38076	-0.925497	0.891564	-1.03806	0.299242	NA	2.38076	-0.169149
Ajuba	17	6	77	46	76	155	15	11	1	77	68	16.8208	7.94401	57.1892	30.5205	57.9203	65.5018	21.1782	20.4124	1.90576	66.4538	64.2344	37.2801	37.2801	-0.775042	0.606525	-1.27784	0.201306	0.572877	37.2801	-1.82624	0.644297	-2.83447	0.00459014	0.0249596	37.2801	-1.55861	0.598863	-2.60262	0.00925146	0.0392094	37.2801	-1.0512	0.624537	-1.68317	0.0923423	0.453207	37.2801	-0.78357
Ak1	81	52	90	49	59	87	67	56	36	91	75	80.1463	68.848	66.8445	32.511	44.9645	36.7655	94.5958	103.918	68.6074	78.5363	70.8468	67.8712	67.8712	0.304748	0.262996	1.15875	0.246556	0.627661	67.8712	0.251995	0.287989	0.875017	0.381565	0.597705	67.8712	1.20807	0.265164	4.55594	5.21527e-06	8.17361e-05	67.8712	-0.0527523	0.282071	-0.187018	0.851647	0.964511	67.8712	0.903325
Ak2	120	110	166	167	107	234	93	62	70	123	109	118.735	145.64	123.291	110.803	81.5457	98.8866	131.305	115.052	133.403	106.154	102.964	115.253	115.253	-0.0225092	0.220212	-0.102216	0.918585	0.98445	115.253	0.271837	0.244928	1.10987	0.267057	0.481918	115.253	0.375695	0.217856	1.72451	0.0846154	0.207295	115.253	0.294346	0.237232	1.24075	0.214698	0.625505	115.253	0.398205
Ak3	939	706	1042	1036	784	1290	832	570	516	769	820	929.104	934.745	773.911	687.375	597.494	545.144	1174.68	1057.73	983.372	663.675	774.591	829.257	829.257	0.285391	0.17219	1.65742	0.0974347	0.401369	829.257	0.571033	0.192087	2.97279	0.00295105	0.0175212	829.257	0.80762	0.171895	4.69832	2.62306e-06	4.61284e-05	829.257	0.285642	0.191301	1.49316	0.135396	0.525331	829.257	0.522228
Ak4	11	9	9	7	3	10	3	4	3	5	4	10.8841	11.916	6.68445	4.64443	2.28633	4.22592	4.23563	7.42269	5.71728	4.31518	3.77849	6.01004	6.01004	-0.679575	0.626682	-1.0844	0.278187	0.659895	6.01004	0.393199	0.700235	0.561525	0.57444	0.757821	6.01004	0.513337	0.639188	0.803107	0.421913	0.615311	6.01004	1.07277	0.652461	1.6442	0.100136	0.464926	6.01004	1.19291
Ak5	8	5	10	4	9	15	7	7	5	9	11	7.91569	6.62	7.42717	2.65396	6.85899	6.33888	9.88314	12.9897	9.5288	7.76733	10.3909	8.03405	8.03405	0.485805	0.567169	0.856543	0.391697	0.754325	8.03405	0.224666	0.598917	0.37512	0.707571	0.846472	8.03405	0.907961	0.557399	1.62892	0.103329	0.239219	8.03405	-0.261139	0.588258	-0.443919	0.657101	0.897506	8.03405	0.422156
Ak6	3	4	4	3	2	8	0	0	2	5	1	2.96838	5.296	2.97087	1.99047	1.52422	3.38074	0	0	3.81152	4.31518	0.944623	2.47291	2.47291	-1.02952	0.84537	-1.21783	0.223288	NA	2.47291	-0.66812	0.873658	-0.764739	0.444427	0.651984	2.47291	-0.556677	0.841436	-0.66158	0.50824	0.69129	2.47291	0.361399	0.832619	0.434051	0.664252	NA	2.47291	0.472842
Ak7	7	5	2	5	8	8	1	2	2	2	1	6.92623	6.62	1.48543	3.31745	6.09688	3.38074	1.41188	3.71134	3.81152	1.72607	0.944623	3.58474	3.58474	-0.585652	0.770961	-0.759639	0.447471	0.79056	3.58474	0.659248	0.836896	0.78773	0.430855	0.641636	3.58474	-0.432146	0.759531	-0.568965	0.56938	0.738857	3.58474	1.2449	0.800702	1.55476	0.120003	0.500785	3.58474	0.153505
Ak8	2	0	4	1	3	5	0	0	0	2	2	1.97892	0	2.97087	0.663489	2.28633	2.11296	0	0	0	1.72607	1.88925	1.2389	1.2389	-1.15869	0.892907	-1.29766	0.194406	NA	1.2389	-1.13404	0.894289	-1.2681	0.204764	NA	1.2389	-1.1426	0.889818	-1.28409	0.199111	NA	1.2389	0.0246421	0.894533	0.0275475	0.978023	NA	1.2389	0.0160817
Akap1	173	183	225	268	200	341	164	109	128	226	202	171.177	242.292	167.111	177.815	152.422	144.104	231.548	202.268	243.937	195.046	190.814	192.594	192.594	0.228856	0.216078	1.05913	0.289539	0.671834	192.594	0.224696	0.238708	0.941302	0.34655	0.564767	192.594	0.509614	0.213968	2.38173	0.0172315	0.0634917	192.594	-0.00415917	0.235458	-0.0176642	0.985907	0.996825	192.594	0.280758
Akap10	48	29	58	61	59	110	30	24	20	42	51	47.4941	38.396	43.0776	40.4728	44.9645	46.4851	42.3563	44.5361	38.1152	36.2475	48.1758	42.7565	42.7565	-0.0478138	0.299698	-0.15954	0.873243	0.970475	42.7565	-0.0131894	0.3264	-0.0404086	0.967767	0.985308	42.7565	-0.0766235	0.289803	-0.264398	0.791473	0.890758	42.7565	0.0346245	0.309238	0.111967	0.91085	0.981728	42.7565	-0.0288096
Akap11	13	11	26	41	32	64	31	6	18	17	30	12.863	14.564	19.3106	27.2031	24.3875	27.0459	43.7682	11.134	34.3037	14.6716	28.3387	23.4173	23.4173	0.870857	0.461554	1.88679	0.0591882	0.305488	23.4173	0.45576	0.492629	0.925158	0.354884	0.573178	23.4173	0.182779	0.439155	0.416205	0.67726	0.815978	23.4173	-0.415097	0.494573	-0.839303	0.401299	0.769978	23.4173	-0.688078
Akap12	15	5	36	22	36	82	6	0	1	75	57	14.8419	6.62	26.7378	14.5968	27.4359	34.6526	8.47126	0	1.90576	64.7277	53.8435	23.0758	23.0758	-1.67785	0.621945	-2.69774	0.0069811	0.0746807	23.0758	-3.31798	0.641045	-5.17589	2.26823e-07	5.25698e-06	23.0758	-2.25905	0.609778	-3.70471	0.000211634	0.00184886	23.0758	-1.64013	0.556757	-2.94586	0.00322056	0.0872593	23.0758	-0.5812
Akap13	188	144	486	505	625	932	124	108	60	588	454	186.019	190.656	360.96	335.062	476.319	393.856	175.073	200.413	114.346	507.466	428.859	306.275	306.275	-0.574265	0.309673	-1.85442	0.0636785	0.317346	306.275	-1.46276	0.339346	-4.31052	1.62872e-05	0.00022889	306.275	-1.25677	0.307135	-4.09192	4.27816e-05	0.000484774	306.275	-0.888492	0.333748	-2.66216	0.00776399	0.14169	306.275	-0.682505
Akap17b	2	4	3	7	8	6	10	2	2	3	3	1.97892	5.296	2.22815	4.64443	6.09688	2.53555	14.1188	3.71134	3.81152	2.58911	2.83387	4.53132	4.53132	1.04963	0.726283	1.44521	0.1484	0.49589	4.53132	1.12646	0.768245	1.46628	0.142571	0.31973	4.53132	0.643814	0.693829	0.927914	0.353452	0.551203	4.53132	0.076836	0.775796	0.0990414	0.921105	0.983859	4.53132	-0.405815
Akap2	50	47	84	100	63	114	79	37	18	75	70	49.4731	62.228	62.3882	66.3489	48.0129	48.1755	111.538	68.6599	34.3037	64.7277	66.1236	61.9982	61.9982	0.30545	0.360961	0.846212	0.397434	0.759005	61.9982	0.140577	0.394305	0.356519	0.721452	0.855941	61.9982	0.402159	0.355974	1.12974	0.258585	0.449948	61.9982	-0.164873	0.389517	-0.423275	0.672095	0.902238	61.9982	0.0967093
Akap3	0	0	0	0	0	1	0	0	15	0	0	0	0	0	0	0	0.422592	0	0	28.5864	0	0	2.63718	2.63718	1.02303	0.667783	1.53197	NA	NA	2.63718	0.930159	0.622351	1.49459	NA	NA	2.63718	0.999425	0.670794	1.48991	NA	NA	2.63718	0	0.621208	0	NA	NA	2.63718	-0.0236019
Akap6	1	0	1	2	0	6	0	1	0	17	8	0.989461	0	0.742717	1.32698	0	2.53555	0	1.85567	0	14.6716	7.55699	2.69809	2.69809	0.105289	0.8919	0.11805	0.906028	NA	2.69809	-2.58524	0.880592	-2.93579	0.00332694	0.0192659	2.69809	-0.443177	0.874984	-0.506497	0.612508	0.771891	2.69809	-2.69053	0.869231	-3.09529	0.00196618	NA	2.69809	-0.548465
Akap7	14	8	16	11	14	34	3	3	1	17	11	13.8525	10.592	11.8835	7.29838	10.6695	14.3681	4.23563	5.56702	1.90576	14.6716	10.3909	9.58499	9.58499	-1.36086	0.606208	-2.24488	0.0247758	0.17556	9.58499	-1.39	0.637095	-2.18177	0.0291262	0.102305	9.58499	-1.22256	0.596072	-2.05102	0.040265	0.120706	9.58499	-0.0291335	0.543114	-0.0536416	0.957221	0.991024	9.58499	0.138308
Akap8	41	33	44	55	44	95	26	24	19	46	39	40.5679	43.692	32.6795	36.4919	33.5328	40.1463	36.7088	44.5361	36.2094	39.6997	36.8403	38.2823	38.2823	0.017278	0.310559	0.0556353	0.955632	0.990691	38.2823	0.0271566	0.337743	0.0804061	0.935914	0.967737	38.2823	0.0788697	0.300982	0.262041	0.79329	0.891595	38.2823	0.00987859	0.321239	0.0307516	0.975468	0.994448	38.2823	0.0615917
Akap8l	58	62	72	104	57	107	51	31	44	37	36	57.3887	82.0881	53.4756	69.0029	43.4403	45.2174	72.0057	57.5258	83.8535	31.9324	34.0064	57.267	57.267	0.153326	0.309915	0.494736	0.620786	0.877185	57.267	1.06188	0.355525	2.98679	0.00281927	0.0169424	57.267	0.42496	0.305658	1.39031	0.164434	0.33218	57.267	0.908552	0.348308	2.60847	0.00909478	0.152292	57.267	0.271634
Akap9	33	43	75	63	43	118	56	13	18	35	33	32.6522	56.932	55.7037	41.7998	32.7707	49.8659	79.0651	24.1237	34.3037	30.2063	31.1726	42.5996	42.5996	-0.052248	0.412534	-0.126651	0.899216	0.979118	42.5996	0.557506	0.458734	1.21531	0.224247	0.431221	42.5996	0.152015	0.408241	0.372366	0.709621	0.838811	42.5996	0.609754	0.449287	1.35716	0.174731	0.581359	42.5996	0.204263
Akip1	16	11	13	25	15	54	12	9	5	10	15	15.8314	14.564	9.65532	16.5872	11.4316	22.82	16.9425	16.701	9.5288	8.63037	14.1694	14.2601	14.2601	0.130308	0.496821	0.262283	0.793103	0.944583	14.2601	0.317793	0.541117	0.587291	0.557009	0.744834	14.2601	-0.230868	0.476227	-0.484785	0.627829	0.781957	14.2601	0.187485	0.522216	0.359018	0.719581	0.921016	14.2601	-0.361176
Akirin1	27	21	52	58	49	113	27	16	26	42	58	26.7154	27.804	38.6213	38.4824	37.3434	47.7529	38.1207	29.6907	49.5498	36.2475	54.7882	38.6469	38.6469	0.302277	0.348712	0.866839	0.38603	0.751865	38.6469	-0.207674	0.370705	-0.560214	0.575333	0.75837	38.6469	-0.0827578	0.333938	-0.247824	0.80427	0.897974	38.6469	-0.509951	0.360878	-1.41309	0.15763	0.556208	38.6469	-0.385035
Akirin2	101	142	218	179	228	289	87	150	135	196	195	99.9356	188.008	161.912	118.765	173.761	122.129	122.833	278.351	257.278	169.155	184.202	170.575	170.575	0.527179	0.333401	1.58122	0.113829	0.434706	170.575	0.297998	0.367057	0.811857	0.416874	0.629437	170.575	0.64067	0.331301	1.9338	0.0531374	0.148972	170.575	-0.229182	0.366092	-0.626022	0.531301	0.84001	170.575	0.113491
Akna	21	17	93	48	76	88	3	6	2	98	53	20.7787	22.508	69.0726	31.8475	57.9203	37.1881	4.23563	11.134	3.81152	84.5776	50.065	35.7399	35.7399	-2.21458	0.563548	-3.92971	8.50482e-05	0.00215988	35.7399	-2.94478	0.594263	-4.95535	7.21999e-07	1.49322e-05	35.7399	-2.35526	0.558516	-4.217	2.47574e-05	0.00031012	35.7399	-0.7302	0.52329	-1.3954	0.162895	0.564202	35.7399	-0.140682
Akr1a1	1486	800	1428	1559	1433	2595	677	556	479	1237	1100	1470.34	1059.2	1060.6	1034.38	1092.1	1096.63	955.841	1031.75	912.859	1067.58	1039.09	1074.58	1074.58	-0.305054	0.174601	-1.74715	0.0806112	0.363753	1074.58	-0.122617	0.194333	-0.630962	0.528065	0.722009	1074.58	-0.150816	0.174069	-0.866413	0.386264	0.582255	1074.58	0.182437	0.192737	0.946558	0.343864	0.735631	1074.58	0.154238
Akr1b10	13	9	18	24	23	61	6	8	8	17	17	12.863	11.916	13.3689	15.9237	17.5285	25.7781	8.47126	14.8454	15.2461	14.6716	16.0586	15.1519	15.1519	-0.013958	0.478717	-0.0291571	0.976739	0.995586	15.1519	-0.260009	0.506848	-0.512993	0.607956	0.782309	15.1519	-0.623697	0.452655	-1.37786	0.168246	0.337513	15.1519	-0.246051	0.478493	-0.514222	0.607097	0.874002	15.1519	-0.609739
Akr1b7	4	1	28	57	62	141	0	1	0	20	48	3.95784	1.324	20.7961	37.8189	47.2508	59.5855	0	1.85567	0	17.2607	45.3419	21.381	21.381	-2.03351	0.754891	-2.69378	0.00706461	0.0749844	21.381	-3.50675	0.772716	-4.5382	5.67353e-06	9.04014e-05	21.381	-4.13596	0.737376	-5.60903	2.03466e-08	7.04638e-07	21.381	-1.47323	0.673287	-2.18812	0.0286608	0.269754	21.381	-2.10245
Akr1b8	23	9	54	63	66	207	2	2	0	97	82	22.7576	11.916	40.1067	41.7998	50.2992	87.4766	2.82375	3.71134	0	83.7146	77.4591	38.3695	38.3695	-2.66705	0.605255	-4.40649	1.0506e-05	0.000371601	38.3695	-4.18868	0.621554	-6.73904	1.59436e-11	1.02604e-09	38.3695	-3.83282	0.594371	-6.44852	1.12946e-10	6.85829e-09	38.3695	-1.52162	0.480871	-3.16431	0.00155453	0.0595215	38.3695	-1.16576
Akr1c12	12	6	10	20	8	20	0	4	5	12	7	11.8735	7.94401	7.42717	13.2698	6.09688	8.45184	0	7.42269	9.5288	10.3564	6.61236	8.08941	8.08941	-0.632201	0.650935	-0.97122	0.331439	0.709268	8.08941	-0.546839	0.691165	-0.791185	0.428836	0.639491	8.08941	-0.664889	0.637654	-1.04271	0.297082	0.493412	8.08941	0.0853614	0.645521	0.132236	0.894797	0.976233	8.08941	-0.0326882
Akr1c13	2	8	6	10	8	21	3	0	1	11	4	1.97892	10.592	4.4563	6.63489	6.09688	8.87443	4.23563	0	1.90576	9.4934	3.77849	5.27697	5.27697	-0.92642	0.755893	-1.2256	0.22035	0.598328	5.27697	-1.14763	0.784337	-1.46319	0.143415	0.320833	5.27697	-1.28303	0.738111	-1.73826	0.0821648	0.202954	5.27697	-0.221215	0.723772	-0.305642	0.759877	0.932753	5.27697	-0.356611
Akr1c14	0	5	5	1	2	8	3	1	2	3	3	0	6.62	3.71358	0.663489	1.52422	3.38074	4.23563	1.85567	3.81152	2.58911	2.83387	2.83889	2.83889	-0.0127516	0.822842	-0.0154971	0.987636	0.997305	2.83889	0.204692	0.854092	0.23966	0.810594	0.907019	2.83889	0.558307	0.819915	0.680933	0.495914	0.680224	2.83889	0.217444	0.83807	0.259458	0.795282	NA	2.83889	0.571058
Akr1d1	3	2	2	6	4	3	4	2	4	1	3	2.96838	2.648	1.48543	3.98094	3.04844	1.26778	5.64751	3.71134	7.62304	0.863037	2.83387	3.2798	3.2798	0.999956	0.765034	1.30707	0.191188	0.559654	3.2798	1.18829	0.806682	1.47306	0.140736	0.317506	3.2798	0.845223	0.736862	1.14706	0.251357	0.441571	3.2798	0.188332	0.812811	0.231705	0.816767	0.950945	3.2798	-0.154732
Akr1e1	10	7	6	14	9	34	4	3	7	9	8	9.89461	9.26801	4.4563	9.28885	6.85899	14.3681	5.64751	5.56702	13.3403	7.76733	7.55699	8.54673	8.54673	0.0589508	0.601933	0.0979359	0.921983	0.985089	8.54673	0.0560797	0.64192	0.0873625	0.930383	0.965507	8.54673	-0.330729	0.57747	-0.572721	0.566833	0.736588	8.54673	-0.00287105	0.617081	-0.00465264	0.996288	0.999197	8.54673	-0.38968
Akr7a5	532	354	591	555	520	759	362	328	264	406	343	526.393	468.696	438.946	368.237	396.297	320.747	511.099	608.66	503.121	350.393	324.006	437.872	437.872	0.176525	0.172533	1.02313	0.306244	0.686826	437.872	0.672856	0.193363	3.47976	0.00050187	0.00423237	437.872	0.576582	0.171703	3.35801	0.000785051	0.00536075	437.872	0.496331	0.19152	2.59154	0.00955472	0.155901	437.872	0.400058
Akt1	1353	1288	1833	1677	1284	2337	1246	1033	1203	1291	1368	1338.74	1705.31	1361.4	1112.67	978.549	987.598	1759.2	1916.91	2292.63	1114.18	1292.24	1441.77	1441.77	0.434196	0.177528	2.44579	0.0144535	0.124343	1441.77	0.716996	0.198014	3.62093	0.000293543	0.00274049	1441.77	0.945125	0.177348	5.32921	9.86396e-08	2.74521e-06	1441.77	0.2828	0.197719	1.43031	0.152627	0.549495	1441.77	0.510929
Akt1s1	836	872	1110	1129	1104	1461	584	671	702	1008	861	827.189	1154.53	824.415	749.079	841.369	617.407	824.536	1245.16	1337.84	869.941	813.321	918.617	918.617	0.275118	0.237971	1.1561	0.247641	0.628533	918.617	0.422584	0.264607	1.59703	0.11026	0.266153	918.617	0.614448	0.237624	2.5858	0.00971547	0.040692	918.617	0.147466	0.26408	0.558416	0.576561	0.86174	918.617	0.33933
Akt2	569	404	618	636	527	818	324	345	341	481	463	563.003	534.896	458.999	421.979	401.632	345.68	457.448	640.207	649.864	415.121	437.361	484.199	484.199	0.162933	0.195557	0.833175	0.404746	0.764023	484.199	0.441503	0.217906	2.02612	0.0427526	0.136014	484.199	0.571213	0.194903	2.93075	0.00338145	0.0176584	484.199	0.27857	0.216378	1.28742	0.197947	0.608394	484.199	0.40828
Akt3	3	0	6	6	11	24	1	0	2	9	9	2.96838	0	4.4563	3.98094	8.38321	10.1422	1.41188	0	3.81152	7.76733	8.50161	4.67485	4.67485	-0.346267	0.795282	-0.435401	0.663271	0.895043	4.67485	-1.58382	0.79916	-1.98186	0.0474947	0.146769	4.67485	-1.55947	0.758949	-2.05478	0.0399004	0.119852	4.67485	-1.23756	0.753547	-1.64231	0.100526	0.465583	4.67485	-1.2132
Aktip	65	59	85	93	76	141	62	60	48	82	92	64.315	78.1161	63.1309	61.7045	57.9203	59.5855	87.5364	111.34	91.4765	70.769	86.9054	75.7091	75.7091	0.494675	0.243348	2.03279	0.0420739	0.247416	75.7091	0.288072	0.264181	1.09043	0.275522	0.490971	75.7091	0.678824	0.237233	2.86142	0.00421752	0.0210095	75.7091	-0.206603	0.260317	-0.793658	0.427395	0.786688	75.7091	0.184149
Alad	505	387	437	521	534	690	239	209	207	610	557	499.678	512.388	324.567	345.678	406.967	291.589	337.439	387.835	394.492	526.452	526.155	413.931	413.931	-0.249315	0.227529	-1.09575	0.273188	0.654234	413.931	-0.486736	0.25149	-1.93541	0.0529404	0.158785	413.931	0.0999675	0.22678	0.440813	0.659348	0.804418	413.931	-0.237421	0.248497	-0.955427	0.339362	0.732271	413.931	0.349282
Alas1	169	80	175	167	171	338	85	70	93	138	143	167.219	105.92	129.975	110.803	130.321	142.836	120.01	129.897	177.236	119.099	135.081	133.491	133.491	0.0717935	0.254243	0.282381	0.777652	0.939636	133.491	0.1551	0.280803	0.552345	0.580712	0.762757	133.491	0.142915	0.250794	0.569853	0.568778	0.738414	133.491	0.0833064	0.27553	0.302349	0.762386	0.933145	133.491	0.071122
Alb	98	42	149	153	146	154	41	31	23	48	60	96.9672	55.608	110.665	101.514	111.268	65.0792	57.887	57.5258	43.8325	41.4258	56.6774	72.5863	72.5863	-0.705661	0.342074	-2.06289	0.0391229	0.235777	72.5863	0.109666	0.382423	0.286768	0.77429	0.887111	72.5863	-0.763639	0.337824	-2.26046	0.0237924	0.0811315	72.5863	0.815327	0.366541	2.22438	0.0261228	0.259493	72.5863	-0.0579782
Alcam	355	203	533	584	475	1185	259	133	108	415	470	351.259	268.772	395.868	387.478	362.002	500.772	365.676	246.804	205.822	358.16	443.973	353.326	353.326	-0.302634	0.264565	-1.14389	0.252668	0.633816	353.326	-0.536385	0.292045	-1.83665	0.0662619	0.18607	353.326	-0.594231	0.262745	-2.26163	0.0237203	0.0809673	353.326	-0.233751	0.28852	-0.810174	0.41784	0.781661	353.326	-0.291597
Aldh16a1	43	31	55	59	36	130	24	26	10	44	50	42.5468	41.044	40.8494	39.1459	27.4359	54.937	33.885	48.2475	19.0576	37.9736	47.2312	39.3049	39.3049	-0.281094	0.380102	-0.739524	0.459589	0.80009	39.3049	-0.314709	0.412908	-0.762178	0.445953	0.6529	39.3049	-0.262996	0.372892	-0.705289	0.48063	0.667578	39.3049	-0.0336149	0.394793	-0.0851457	0.932146	0.986152	39.3049	0.018098
Aldh18a1	1304	1005	1362	1166	1032	1614	971	845	630	770	829	1290.26	1330.62	1011.58	773.629	786.497	682.064	1370.93	1568.04	1200.63	664.538	783.093	1041.99	1041.99	0.187735	0.183272	1.02435	0.30567	0.686593	1041.99	0.919026	0.205114	4.48056	7.44483e-06	0.00011474	1041.99	0.876008	0.183233	4.78083	1.74575e-06	3.30619e-05	1041.99	0.731291	0.204451	3.57686	0.000347752	0.025173	1041.99	0.688272
Aldh1a1	58	21	34	45	23	50	30	8	20	12	18	57.3887	27.804	25.2524	29.857	17.5285	21.1296	42.3563	14.8454	38.1152	10.3564	17.0032	27.4215	27.4215	-0.191455	0.457591	-0.418399	0.675656	0.899223	27.4215	1.1056	0.522114	2.11755	0.0342129	0.115351	27.4215	0.452558	0.456713	0.990902	0.321733	0.520003	27.4215	1.29706	0.50947	2.5459	0.0108996	0.168334	27.4215	0.644013
Aldh1a2	152	54	399	184	164	574	0	0	0	675	307	150.398	71.496	296.344	122.082	124.986	242.568	0	0	0	582.55	289.999	170.948	170.948	-5.73195	0.650631	-8.80982	1.25347e-18	1.1369e-15	170.948	-6.90254	0.67639	-10.205	1.88368e-24	1.66479e-21	170.948	-5.6534	0.649914	-8.69869	3.35742e-18	8.74286e-16	170.948	-1.1706	0.512306	-2.28496	0.0223154	0.237439	170.948	0.0785496
Aldh1a3	4	2	7	15	6	109	1	0	0	29	26	3.95784	2.648	5.19902	9.95234	4.57266	46.0625	1.41188	0	0	25.0281	24.5602	11.2175	11.2175	-1.22696	0.80691	-1.52057	0.128367	0.46386	11.2175	-3.2929	0.813955	-4.04555	5.22006e-05	0.000634302	11.2175	-3.1583	0.781759	-4.03999	5.34542e-05	0.000584671	11.2175	-2.06593	0.745013	-2.77301	0.00555403	0.116453	11.2175	-1.93133
Aldh1a7	54	13	57	54	16	47	32	17	17	5	7	53.4309	17.212	42.3348	35.8284	12.1938	19.8618	45.1801	31.5464	32.3979	4.31518	6.61236	27.3558	27.3558	-0.0594138	0.472821	-0.125658	0.900003	0.979118	27.3558	2.35739	0.575593	4.09559	4.21097e-05	0.000527645	27.3558	0.637112	0.472525	1.34831	0.177558	0.350329	27.3558	2.4168	0.566993	4.26249	2.0216e-05	0.00385481	27.3558	0.696526
Aldh1b1	10	3	12	13	4	9	3	5	5	3	6	9.89461	3.972	8.9126	8.62536	3.04844	3.80333	4.23563	9.27836	9.5288	2.58911	5.66774	6.32327	6.32327	-0.0509567	0.648297	-0.0786009	0.93735	0.986183	6.32327	0.695764	0.712492	0.976522	0.328806	0.548015	6.32327	0.466551	0.643328	0.725215	0.46832	0.656132	6.32327	0.746721	0.689436	1.08309	0.278769	0.686585	6.32327	0.517508
Aldh1l1	124	128	154	185	129	251	119	75	72	119	111	122.693	169.472	114.378	122.746	98.3121	106.071	168.013	139.175	137.215	102.701	104.853	125.966	125.966	0.141815	0.232869	0.608988	0.542533	0.844994	125.966	0.507515	0.260067	1.95148	0.0510004	0.154565	125.966	0.439071	0.230184	1.90748	0.0564587	0.155958	125.966	0.3657	0.254979	1.43424	0.151505	0.547985	125.966	0.297256
Aldh1l2	687	505	726	710	515	718	681	405	497	383	410	679.76	668.62	539.212	471.077	392.486	303.421	961.488	751.547	947.163	330.543	387.296	584.783	584.783	0.489456	0.216018	2.26581	0.023463	0.170428	584.783	1.28226	0.242179	5.29468	1.19225e-07	2.97658e-06	584.783	1.17376	0.215949	5.43538	5.46802e-08	1.66388e-06	584.783	0.792803	0.241727	3.27974	0.00103903	0.0474326	584.783	0.684308
Aldh2	582	364	646	449	481	886	359	330	188	433	422	575.866	481.936	479.795	297.907	366.575	374.417	506.864	612.372	358.283	373.695	398.631	438.758	438.758	-0.0561692	0.221758	-0.25329	0.800044	0.947438	438.758	0.345146	0.247085	1.39687	0.162452	0.349295	438.758	0.500457	0.221436	2.26005	0.0238181	0.0811986	438.758	0.401316	0.245094	1.63739	0.101548	0.466664	438.758	0.556626
Aldh3a1	2	1	3	4	9	9	0	0	0	5	1	1.97892	1.324	2.22815	2.65396	6.85899	3.80333	0	0	0	4.31518	0.944623	2.19156	2.19156	-1.2119	0.878869	-1.37893	0.167916	NA	2.19156	-1.52495	0.889579	-1.71424	0.0864849	0.224546	2.19156	-2.15198	0.860909	-2.49966	0.0124311	0.049248	2.19156	-0.313051	0.859377	-0.364276	0.715652	NA	2.19156	-0.940084
Aldh3a2	247	197	298	365	340	484	208	155	126	257	244	244.397	260.828	221.33	242.174	259.117	204.535	293.67	287.629	240.126	221.8	230.488	246.009	246.009	0.181315	0.186847	0.970395	0.33185	0.709629	246.009	0.275057	0.20703	1.32859	0.183984	0.378821	246.009	0.222611	0.184032	1.20963	0.22642	0.413201	246.009	0.0937419	0.203664	0.460278	0.645317	0.891015	246.009	0.0412953
Aldh3b1	12	3	13	6	11	22	1	3	0	3	10	11.8735	3.972	9.65532	3.98094	8.38321	9.29703	1.41188	5.56702	0	2.58911	9.44623	6.01602	6.01602	-1.42945	0.741093	-1.92885	0.05375	0.287618	6.01602	-0.969852	0.783074	-1.23852	0.215524	0.420052	6.01602	-1.22	0.733909	-1.66233	0.0964471	0.227524	6.01602	0.459602	0.714746	0.643028	0.520206	0.835022	6.01602	0.209456
Aldh3b2	4	0	9	5	6	9	0	0	0	7	1	3.95784	0	6.68445	3.31745	4.57266	3.80333	0	0	0	6.04126	0.944623	2.6656	2.6656	-1.77183	0.877622	-2.0189	0.0434974	NA	2.6656	-1.66482	0.89228	-1.8658	0.0620693	0.177568	2.6656	-1.8319	0.871978	-2.10086	0.0356534	0.110073	2.6656	0.107016	0.861625	0.124203	0.901155	NA	2.6656	-0.06007
Aldh4a1	165	144	157	183	116	209	112	140	136	160	148	163.261	190.656	116.607	121.419	88.4047	88.3218	158.13	259.794	259.183	138.086	139.804	156.697	156.697	0.514291	0.27636	1.86094	0.0627524	0.314738	156.697	0.67669	0.30664	2.20679	0.0273287	0.0977596	156.697	1.15103	0.275921	4.17158	3.02498e-05	0.000366707	156.697	0.162399	0.305388	0.531781	0.594878	0.86922	156.697	0.636735
Aldh5a1	68	60	78	98	53	88	54	38	49	70	70	67.2833	79.4401	57.9319	65.022	40.3918	37.1881	76.2414	70.5155	93.3823	60.4126	66.1236	64.903	64.903	0.230907	0.298429	0.773741	0.439084	0.785754	64.903	0.327436	0.328853	0.995692	0.3194	0.53796	64.903	0.735	0.296238	2.48111	0.0130973	0.0513485	64.903	0.0965293	0.322535	0.299283	0.764724	0.93365	64.903	0.504093
Aldh6a1	215	164	210	264	154	322	246	139	150	124	181	212.734	217.136	155.97	175.161	117.365	136.075	347.322	257.938	285.864	107.017	170.977	198.505	198.505	0.598442	0.26206	2.28361	0.0223945	0.165714	198.505	1.07136	0.293048	3.6559	0.000256277	0.00244071	198.505	1.03521	0.260916	3.96759	7.26043e-05	0.00075684	198.505	0.472915	0.292366	1.61754	0.105761	0.473812	198.505	0.436764
Aldh7a1	546	348	557	478	324	474	622	375	275	399	415	540.246	460.752	413.693	317.148	246.924	200.309	878.187	695.877	524.084	344.352	392.019	455.781	455.781	0.5599	0.248413	2.25391	0.024202	0.173583	455.781	0.907878	0.27665	3.28168	0.0010319	0.00759995	455.781	1.43207	0.24871	5.758	8.51163e-09	3.3311e-07	455.781	0.347978	0.276278	1.25952	0.207841	0.617321	455.781	0.872173
Aldh9a1	153	122	186	176	137	341	127	107	62	195	202	151.388	161.528	138.145	116.774	104.409	144.104	179.308	198.557	118.157	168.292	190.814	151.952	151.952	0.14096	0.243631	0.578578	0.562874	0.854458	151.952	-0.111512	0.267042	-0.417581	0.676253	0.827878	151.952	0.431145	0.241314	1.78666	0.0739926	0.18858	151.952	-0.252471	0.26264	-0.961284	0.33641	0.730279	151.952	0.290185
Aldoa	3051	2409	3731	3230	4199	6502	2370	2259	2324	4402	3702	3018.85	3189.52	2771.08	2143.07	3200.1	2747.69	3346.15	4191.96	4428.99	3799.09	3497	3303.04	3303.04	0.409353	0.194606	2.1035	0.035422	0.221244	3303.04	0.127882	0.216629	0.590328	0.554971	0.743934	3303.04	0.557772	0.194415	2.86897	0.00411814	0.0206365	3303.04	-0.281472	0.216487	-1.30018	0.19354	0.602808	3303.04	0.148418
Aldoart1	4	2	2	0	3	5	0	0	1	0	0	3.95784	2.648	1.48543	0	2.28633	2.11296	0	0	1.90576	0	0	1.30876	1.30876	-1.12258	0.893751	-1.25604	0.209103	NA	1.30876	0.493962	0.874236	0.565021	0.57206	NA	1.30876	-0.599076	0.893439	-0.670528	0.502521	NA	1.30876	1.61654	0.88299	1.83076	0.0671359	NA	1.30876	0.523507
Aldob	11	11	21	20	26	44	15	13	11	6	6	10.8841	14.564	15.597	13.2698	19.8149	18.5941	21.1782	24.1237	20.9634	5.17822	5.66774	15.4395	15.4395	0.640681	0.434699	1.47385	0.140522	0.482777	15.4395	1.80646	0.528182	3.42014	0.000625884	0.00503369	15.4395	0.325874	0.410788	0.79329	0.427609	0.620141	15.4395	1.16578	0.524594	2.22224	0.0262668	0.260299	15.4395	-0.314807
Aldoc	75	27	100	148	247	263	9	19	3	59	94	74.2096	35.748	74.2717	98.1964	188.241	111.142	12.7069	35.2578	5.71728	50.9192	88.7946	70.4731	70.4731	-1.63057	0.481849	-3.38398	0.000714424	0.0125128	70.4731	-1.78656	0.519078	-3.4418	0.000577847	0.00473749	70.4731	-2.6645	0.475605	-5.60233	2.11487e-08	7.2684e-07	70.4731	-0.155994	0.485068	-0.321592	0.747762	0.92903	70.4731	-1.03392
Alg1	184	135	200	128	142	274	101	95	124	154	160	182.061	178.74	148.543	84.9266	108.22	115.79	142.6	176.289	236.314	132.908	151.14	150.685	150.685	0.118326	0.244309	0.484329	0.628152	0.880464	150.685	0.368222	0.271452	1.35649	0.174944	0.366041	150.685	0.820594	0.244183	3.36057	0.000777805	0.00532201	150.685	0.249896	0.267447	0.934374	0.350111	0.739969	150.685	0.702269
Alg10b	92	77	128	121	97	209	80	64	47	134	119	91.0304	101.948	95.0677	80.2822	73.9246	88.3218	112.95	118.763	89.5707	115.647	112.41	98.1742	98.1742	0.161779	0.222651	0.726603	0.467469	0.805426	98.1742	-0.0849059	0.241205	-0.352007	0.724833	0.857727	98.1742	0.397713	0.218227	1.82248	0.0683827	0.178208	98.1742	-0.246685	0.233667	-1.05571	0.2911	0.696392	98.1742	0.235934
Alg11	57	40	74	60	49	95	36	20	37	37	52	56.3993	52.96	54.961	39.8094	37.3434	40.1463	50.8276	37.1134	70.5131	31.9324	49.1204	47.3751	47.3751	-0.057259	0.307263	-0.186352	0.852169	0.964517	47.3751	0.368281	0.342816	1.07428	0.282696	0.49863	47.3751	0.415461	0.304302	1.36529	0.172161	0.342727	47.3751	0.42554	0.329985	1.28957	0.197199	0.608295	47.3751	0.47272
Alg12	55	63	75	69	52	146	57	32	27	71	65	54.4204	83.4121	55.7037	45.7808	39.6297	61.6984	80.477	59.3815	51.4555	61.2756	61.4005	59.5123	59.5123	0.00870276	0.311272	0.0279587	0.977695	0.995586	59.5123	0.0663747	0.341577	0.194318	0.845927	0.923818	59.5123	0.367915	0.307782	1.19537	0.231941	0.419713	59.5123	0.057672	0.331751	0.173841	0.86199	0.966397	59.5123	0.359212
Alg13	7	8	10	17	15	19	7	2	5	13	15	6.92623	10.592	7.42717	11.2793	11.4316	8.02925	9.88314	3.71134	9.5288	11.2195	14.1694	9.47252	9.47252	-0.0465646	0.563516	-0.0826321	0.934144	0.985498	9.47252	-0.61313	0.583298	-1.05114	0.293193	0.510245	9.47252	-0.329129	0.538608	-0.611073	0.541152	0.717421	9.47252	-0.566566	0.548347	-1.03322	0.301499	0.704863	9.47252	-0.282564
Alg14	103	60	199	170	211	278	96	96	67	144	110	101.914	79.4401	147.801	112.793	160.805	117.481	135.54	178.144	127.686	124.277	103.909	126.345	126.345	0.398413	0.285964	1.39323	0.163551	0.521279	126.345	0.353525	0.315132	1.12183	0.261934	0.476528	126.345	0.171242	0.281125	0.609133	0.542436	0.718163	126.345	-0.0448874	0.312531	-0.143625	0.885796	0.973789	126.345	-0.22717
Alg2	215	116	219	205	176	320	121	88	72	102	117	212.734	153.584	162.655	136.015	134.131	135.229	170.837	163.299	137.215	88.0297	110.521	145.841	145.841	-0.162552	0.217899	-0.745996	0.45567	0.796983	145.841	0.653903	0.247453	2.64253	0.00822885	0.0391424	145.841	0.217715	0.216069	1.00762	0.313637	0.511435	145.841	0.816455	0.240574	3.39378	0.00068936	0.0371723	145.841	0.380267
Alg3	485	509	535	392	451	498	329	357	317	486	355	479.889	673.916	397.353	260.088	343.711	210.451	464.507	662.475	604.126	419.436	335.341	441.027	441.027	0.155966	0.267825	0.582345	0.560334	0.853371	441.027	0.595351	0.297955	1.99812	0.0457035	0.142596	441.027	1.06456	0.26814	3.97017	7.18224e-05	0.000749266	441.027	0.439385	0.296871	1.48005	0.13886	0.532509	441.027	0.908594
Alg5	40	6	20	24	20	32	20	9	8	13	18	39.5784	7.94401	14.8543	15.9237	15.2422	13.5229	28.2375	16.701	15.2461	11.2195	17.0032	17.7703	17.7703	-0.0447985	0.523189	-0.0856258	0.931764	0.985498	17.7703	0.466651	0.575103	0.811421	0.417124	0.629516	17.7703	0.409969	0.519433	0.789263	0.429958	0.621683	17.7703	0.511449	0.560697	0.912167	0.361681	0.747153	17.7703	0.454768
Alg6	6	1	5	9	8	11	5	2	5	6	9	5.93677	1.324	3.71358	5.9714	6.09688	4.64851	7.05938	3.71134	9.5288	5.17822	8.50161	5.60641	5.60641	0.699531	0.667908	1.04735	0.29494	0.675507	5.60641	-0.00333614	0.683102	-0.0048838	0.996103	0.997707	5.60641	0.246264	0.631022	0.390262	0.696343	0.828429	5.60641	-0.702867	0.679495	-1.0344	0.300951	0.704594	5.60641	-0.453267
Alg8	99	77	112	102	111	265	64	26	59	114	92	97.9566	101.948	83.1843	67.6759	84.5942	111.987	90.3601	48.2475	112.44	98.3862	86.9054	89.4259	89.4259	-0.162463	0.315552	-0.514855	0.606655	0.871373	89.4259	-0.140545	0.346607	-0.405488	0.685119	0.833827	89.4259	-0.0754741	0.311814	-0.242049	0.808742	0.900813	89.4259	0.0219185	0.338089	0.0648306	0.948309	0.989803	89.4259	0.0869893
Alg9	129	73	182	144	142	320	103	64	56	124	114	127.64	96.6521	135.174	95.5425	108.22	135.229	145.423	118.763	106.723	107.017	107.687	116.734	116.734	0.0423923	0.247619	0.1712	0.864067	0.96831	116.734	0.20562	0.273946	0.750588	0.4529	0.658778	116.734	0.128601	0.243716	0.527666	0.597731	0.760989	116.734	0.163228	0.267524	0.610144	0.541766	0.845031	116.734	0.0862084
Alkbh1	16	19	37	44	29	83	11	6	16	20	24	15.8314	25.156	27.4805	29.1935	22.1012	35.0751	15.5306	11.134	30.4922	17.2607	22.671	22.9024	22.9024	-0.259721	0.441587	-0.588154	0.556429	0.85156	22.9024	-0.0759557	0.48104	-0.157899	0.874536	0.938976	22.9024	-0.586415	0.427427	-1.37197	0.170074	0.340022	22.9024	0.183766	0.455716	0.403245	0.686768	0.906709	22.9024	-0.326694
Alkbh2	13	10	7	8	14	29	11	10	4	9	11	12.863	13.24	5.19902	5.30791	10.6695	12.2552	15.5306	18.5567	7.62304	7.76733	10.3909	10.8548	10.8548	0.411864	0.555502	0.741427	0.458434	0.799835	10.8548	0.550128	0.601735	0.914237	0.360593	0.578808	10.8548	0.499253	0.541293	0.922335	0.356354	0.553995	10.8548	0.138264	0.5919	0.233593	0.815301	0.94996	10.8548	0.0873894
Alkbh3	123	91	101	123	112	114	64	80	71	73	82	121.704	120.484	75.0144	81.6092	85.3563	48.1755	90.3601	148.454	135.309	63.0017	77.4591	95.1752	95.1752	0.23074	0.318861	0.72364	0.469287	0.806435	95.1752	0.790202	0.356256	2.21807	0.0265499	0.0956039	95.1752	0.774854	0.317775	2.43837	0.0147535	0.0563864	95.1752	0.559462	0.352608	1.58664	0.112595	0.488329	95.1752	0.544114
Alkbh4	35	24	47	36	24	48	24	35	15	24	29	34.6311	31.776	34.9077	23.8856	18.2906	20.2844	33.885	64.9485	28.5864	20.7129	27.3941	30.8457	30.8457	0.30338	0.363684	0.834185	0.404177	0.76365	30.8457	0.773368	0.407619	1.89728	0.0577908	0.169095	30.8457	0.975834	0.362818	2.68959	0.0071539	0.0319601	30.8457	0.469988	0.399535	1.17634	0.23946	0.647444	30.8457	0.672455
Alkbh5	225	186	307	259	196	448	261	145	126	206	214	222.629	246.264	228.014	171.844	149.373	189.321	368.5	269.072	240.126	177.786	202.149	224.098	224.098	0.335104	0.21446	1.56255	0.118158	0.444076	224.098	0.618975	0.239101	2.58876	0.00963217	0.0443381	224.098	0.772979	0.213258	3.62462	0.000289389	0.00238213	224.098	0.28387	0.23703	1.19761	0.231068	0.639261	224.098	0.437874
Alkbh6	163	115	171	201	220	258	85	95	64	177	163	161.282	152.26	127.005	133.361	167.664	109.029	120.01	176.289	121.969	152.757	153.974	143.236	143.236	-0.0738547	0.252654	-0.292316	0.770045	0.936414	143.236	-0.137777	0.277804	-0.495949	0.61993	0.789625	143.236	0.0301991	0.249584	0.120998	0.903693	0.954612	143.236	-0.0639221	0.271519	-0.235424	0.81388	0.949757	143.236	0.104054
Alkbh7	43	17	25	28	31	44	21	12	18	17	16	42.5468	22.508	18.5679	18.5777	23.6254	18.5941	29.6494	22.2681	34.3037	14.6716	15.114	23.6752	23.6752	0.0432689	0.409943	0.105549	0.915941	0.983837	23.6752	0.877023	0.466805	1.87878	0.0602746	0.1739	23.6752	0.483201	0.405491	1.19165	0.2334	0.421004	23.6752	0.833755	0.452907	1.8409	0.0656369	0.391833	23.6752	0.439932
Alkbh8	1	3	1	6	1	9	0	0	0	0	0	0.989461	3.972	0.742717	3.98094	0.76211	3.80333	0	0	0	0	0	1.29551	1.29551	-1.15185	0.892409	-1.29072	0.196801	NA	1.29551	0	0.868836	0	1	NA	1.29551	-1.64375	0.891802	-1.84318	0.0653026	NA	1.29551	1.23982	0.880225	1.40852	0.158977	NA	1.29551	-0.491904
Alms1	6	1	9	14	7	25	5	3	1	10	10	5.93677	1.324	6.68445	9.28885	5.33477	10.5648	7.05938	5.56702	1.90576	8.63037	9.44623	6.52204	6.52204	0.0383979	0.671895	0.0571487	0.954427	0.990611	6.52204	-0.704887	0.688619	-1.02362	0.306013	0.524746	6.52204	-0.654955	0.638729	-1.0254	0.305173	0.502413	6.52204	-0.743285	0.657843	-1.12988	0.258526	0.666967	6.52204	-0.693352
Alox12	14	7	19	19	21	35	10	17	0	15	22	13.8525	9.26801	14.1116	12.6063	16.0043	14.7907	14.1188	31.5464	0	12.9455	20.7817	14.5478	14.5478	0.247382	0.59655	0.414687	0.678371	0.900193	14.5478	-0.119457	0.633993	-0.18842	0.850548	0.92606	14.5478	0.0656873	0.583851	0.112507	0.910421	0.957144	14.5478	-0.366838	0.623596	-0.588263	0.556356	0.852873	14.5478	-0.181694
Alox12e	2	1	6	4	2	1	0	0	1	0	3	1.97892	1.324	4.4563	2.65396	1.52422	0.422592	0	0	1.90576	0	2.83387	1.55451	1.55451	-1.0816	0.890811	-1.21418	0.22468	NA	1.55451	-0.48933	0.896975	-0.545533	0.585387	NA	1.55451	-0.538311	0.889753	-0.605011	0.545171	NA	1.55451	0.592273	0.890533	0.665076	0.506002	NA	1.55451	0.543292
Alox15	4	3	11	1	2	15	1	2	0	3	3	3.95784	3.972	8.16988	0.663489	1.52422	6.33888	1.41188	3.71134	0	2.58911	2.83387	3.1975	3.1975	-1.1628	0.824352	-1.41057	0.158373	0.512623	3.1975	-0.404074	0.862213	-0.468648	0.639321	0.80296	3.1975	-0.492896	0.823566	-0.59849	0.549513	0.724243	3.1975	0.758728	0.821158	0.923973	0.3555	NA	3.1975	0.669906
Alox5	10	10	64	22	33	67	6	3	2	30	25	9.89461	13.24	47.5339	14.5968	25.1496	28.3137	8.47126	5.56702	3.81152	25.8911	23.6156	18.735	18.735	-1.67478	0.606776	-2.76013	0.00577792	0.0647555	18.735	-1.69069	0.64456	-2.62302	0.00871542	0.0409427	18.735	-1.60348	0.601319	-2.6666	0.00766217	0.0338732	18.735	-0.0159161	0.585558	-0.0271811	0.978315	0.995005	18.735	0.0712972
Alox5ap	39	12	90	30	40	96	1	0	1	69	46	38.589	15.888	66.8445	19.9047	30.4844	40.5688	1.41188	0	1.90576	59.5495	43.4527	28.9636	28.9636	-3.73024	0.656603	-5.68113	1.33807e-08	1.34848e-06	28.9636	-3.99396	0.681812	-5.85786	4.6886e-09	1.61031e-07	28.9636	-3.33209	0.654968	-5.0874	3.63004e-07	8.51897e-06	28.9636	-0.263718	0.520969	-0.506207	0.612712	0.87499	28.9636	0.398159
Alox8	33	39	8	39	7	10	12	1	7	22	21	32.6522	51.636	5.94173	25.8761	5.33477	4.22592	16.9425	1.85567	13.3403	18.9868	19.8371	17.8754	17.8754	-1.18533	0.704049	-1.68359	0.0922616	0.391557	17.8754	-0.655473	0.749575	-0.874459	0.381868	0.597901	17.8754	-0.076606	0.706412	-0.108444	0.913644	0.958861	17.8754	0.529854	0.730669	0.725163	0.468352	0.810866	17.8754	1.10872
Aloxe3	2	2	0	5	3	6	0	0	0	1	1	1.97892	2.648	0	3.31745	2.28633	2.53555	0	0	0	0.863037	0.944623	1.3249	1.3249	-0.998782	0.893706	-1.11757	0.26375	NA	1.3249	-0.665161	0.892695	-0.745115	0.456202	NA	1.3249	-1.6468	0.887368	-1.85583	0.0634782	NA	1.3249	0.333621	0.894734	0.372872	0.709244	NA	1.3249	-0.64802
Alpi	5	2	12	8	6	7	0	10	0	15	3	4.94731	2.648	8.9126	5.30791	4.57266	2.95814	0	18.5567	0	12.9455	2.83387	5.78934	5.78934	0.0745309	0.816771	0.0912507	0.927293	0.985089	5.78934	-0.253637	0.844035	-0.300505	0.763792	0.880734	5.78934	0.365494	0.812391	0.449899	0.652783	0.799868	5.78934	-0.328168	0.83569	-0.392691	0.694548	0.910869	5.78934	0.290963
Alpk1	2	2	1	6	6	9	0	1	0	6	5	1.97892	2.648	0.742717	3.98094	4.57266	3.80333	0	1.85567	0	5.17822	4.72312	2.68032	2.68032	-0.619706	0.856252	-0.723743	0.469224	NA	2.68032	-1.75407	0.855819	-2.04958	0.0404054	0.130565	2.68032	-1.61093	0.824112	-1.95474	0.0506135	0.14353	2.68032	-1.13436	0.806559	-1.40642	0.159599	NA	2.68032	-0.99122
Alpl	47	11	96	65	44	128	7	8	1	138	52	46.5047	14.564	71.3008	43.1268	33.5328	54.0918	9.88314	14.8454	1.90576	119.099	49.1204	41.6341	41.6341	-1.99993	0.566369	-3.53114	0.000413766	0.00799695	41.6341	-2.79718	0.601498	-4.65035	3.31373e-06	5.69781e-05	41.6341	-1.97214	0.562842	-3.50389	0.000458516	0.00343595	41.6341	-0.797246	0.55317	-1.44123	0.14952	0.545447	41.6341	0.0277932
Als2	19	9	20	25	14	40	12	5	5	20	12	18.7998	11.916	14.8543	16.5872	10.6695	16.9037	16.9425	9.27836	9.5288	17.2607	11.3355	14.007	14.007	-0.300146	0.488249	-0.61474	0.538727	0.842774	14.007	-0.212706	0.526324	-0.404135	0.686114	0.834631	14.007	-0.261565	0.475104	-0.550542	0.581947	0.749135	14.007	0.0874404	0.491856	0.177776	0.858899	0.965503	14.007	0.0385813
Als2cl	90	81	137	203	170	328	77	64	51	195	182	89.0515	107.244	101.752	134.688	129.559	138.61	108.715	118.763	97.1938	168.292	171.921	124.163	124.163	0.12603	0.209543	0.601452	0.547539	0.84754	124.163	-0.641293	0.221339	-2.89733	0.00376348	0.0212852	124.163	-0.307924	0.200667	-1.5345	0.124906	0.27346	124.163	-0.767323	0.212721	-3.60719	0.000309534	0.0231535	124.163	-0.433954
Alx4	0	1	1	4	2	0	1	1	0	4	9	0	1.324	0.742717	2.65396	1.52422	0	1.41188	1.85567	0	3.45215	8.50161	1.95147	1.95147	0.3826	0.895114	0.427431	0.669065	NA	1.95147	-1.45327	0.893316	-1.62683	0.103774	0.255049	1.95147	-0.0825765	0.884559	-0.0933532	0.925623	0.965427	1.95147	-1.83587	0.889976	-2.06283	0.0391288	NA	1.95147	-0.465176
Alyref	13	8	21	35	11	49	4	5	7	13	22	12.863	10.592	15.597	23.2221	8.38321	20.707	5.64751	9.27836	13.3403	11.2195	20.7817	13.7847	13.7847	-0.448515	0.553459	-0.810386	0.417718	0.77223	13.7847	-0.692326	0.586207	-1.18103	0.237592	0.448876	13.7847	-0.835272	0.536188	-1.5578	0.119281	0.265307	13.7847	-0.243811	0.548058	-0.444864	0.656418	0.897362	13.7847	-0.386757
Alyref2	4	2	5	5	5	8	3	0	2	1	4	3.95784	2.648	3.71358	3.31745	3.81055	3.38074	4.23563	0	3.81152	0.863037	3.77849	3.04699	3.04699	-0.252253	0.783653	-0.321894	0.747533	0.928003	3.04699	0.180365	0.827027	0.218088	0.82736	0.916005	3.04699	-0.260999	0.766765	-0.340389	0.733563	0.854467	3.04699	0.432618	0.79519	0.544044	0.586411	NA	3.04699	-0.00874503
Amacr	19	21	30	16	14	38	11	18	15	19	12	18.7998	27.804	22.2815	10.6158	10.6695	16.0585	15.5306	33.4021	28.5864	16.3977	11.3355	19.2256	19.2256	0.14543	0.425114	0.342096	0.732279	0.921467	19.2256	0.804521	0.479685	1.67719	0.0935059	0.237328	19.2256	0.94651	0.426607	2.21869	0.0265075	0.0878459	19.2256	0.659091	0.46625	1.4136	0.157479	0.555926	19.2256	0.80108
Ambp	191	64	243	277	262	360	30	68	3	111	94	188.987	84.7361	180.48	183.787	199.673	152.133	42.3563	126.186	5.71728	95.7971	88.7946	122.604	122.604	-1.23701	0.550282	-2.24795	0.0245792	0.174459	122.604	-0.604355	0.598249	-1.01021	0.312396	0.53041	122.604	-1.44969	0.548945	-2.64085	0.00826971	0.0359372	122.604	0.632652	0.590972	1.07053	0.284382	0.691637	122.604	-0.212678
Ambra1	129	105	144	202	150	314	86	82	57	142	151	127.64	139.02	106.951	134.025	114.316	132.694	121.421	152.165	108.628	122.551	142.638	127.459	127.459	0.0389704	0.226533	0.172029	0.863414	0.968186	127.459	-0.0567353	0.248034	-0.22874	0.819071	0.910831	127.459	0.000706924	0.221704	0.0031886	0.997456	0.998889	127.459	-0.0957057	0.240962	-0.397182	0.691233	0.908869	127.459	-0.0382635
Amdhd2	29	25	73	43	34	62	21	29	13	40	29	28.6944	33.1	54.2183	28.53	25.9117	26.2007	29.6494	53.8145	24.7749	34.5215	27.3941	33.3463	33.3463	-0.120678	0.382068	-0.315855	0.752113	0.929291	33.3463	0.199587	0.421567	0.473442	0.635898	0.800323	33.3463	0.399194	0.379488	1.05193	0.292833	0.489115	33.3463	0.320265	0.406673	0.787524	0.430975	0.789418	33.3463	0.519872
Amer1	46	33	67	66	38	117	33	30	15	57	42	45.5152	43.692	49.762	43.7903	28.9602	49.4433	46.5919	55.6702	28.5864	49.1931	39.6742	43.7163	43.7163	-0.0834818	0.336812	-0.247859	0.804243	0.947438	43.7163	-0.0221505	0.368224	-0.0601549	0.952032	0.976805	43.7163	0.0884647	0.330621	0.267571	0.789029	0.889067	43.7163	0.0613313	0.353947	0.173278	0.862433	0.966554	43.7163	0.171947
Amer2	0	0	0	3	3	7	0	0	0	3	0	0	0	0	1.99047	2.28633	2.95814	0	0	0	2.58911	0	0.893096	0.893096	0	0.849741	0	1	NA	0.893096	-0.692303	0.835237	-0.828871	0.407177	NA	0.893096	-1.26676	0.869573	-1.45676	0.145182	NA	0.893096	-0.930673	0.837749	-1.11092	0.266602	NA	0.893096	-1.50513
Amfr	467	268	585	681	392	856	410	288	247	459	394	462.078	354.832	434.489	451.836	298.747	361.739	578.87	534.433	470.723	396.134	372.182	428.733	428.733	0.334596	0.207988	1.60873	0.107675	0.422775	428.733	0.452927	0.231222	1.95884	0.0501315	0.152869	428.733	0.50394	0.20676	2.43732	0.0147965	0.0564553	428.733	0.11833	0.230034	0.514403	0.60697	0.874002	428.733	0.169344
Amh	1	0	0	2	1	2	2	1	0	4	3	0.989461	0	0	1.32698	0.76211	0.845184	2.82375	1.85567	0	3.45215	2.83387	1.35356	1.35356	1.03999	0.896521	1.16003	0.246038	NA	1.35356	-0.593908	0.893164	-0.664949	0.506083	NA	1.35356	0.439552	0.883406	0.497565	0.618791	NA	1.35356	-1.6339	0.894913	-1.82576	0.0678865	NA	1.35356	-0.600436
Amigo1	87	68	106	100	121	113	75	91	47	71	74	86.0831	90.0321	78.728	66.3489	92.2153	47.7529	105.891	168.866	89.5707	61.2756	69.9021	86.9696	86.9696	0.499657	0.314326	1.58961	0.111922	0.431495	86.9696	0.853783	0.350075	2.43886	0.0147336	0.0614364	86.9696	0.802684	0.311386	2.57778	0.00994367	0.0414299	86.9696	0.354127	0.347985	1.01765	0.308845	0.710699	86.9696	0.303028
Amigo2	6	1	18	12	17	19	2	4	1	12	5	5.93677	1.324	13.3689	7.96187	12.9559	8.02925	2.82375	7.42269	1.90576	10.3564	4.72312	6.98258	6.98258	-0.658366	0.708969	-0.928625	0.353084	0.728335	6.98258	-0.706167	0.745236	-0.947576	0.343346	0.561804	6.98258	-1.0102	0.69249	-1.4588	0.144621	0.302536	6.98258	-0.0478014	0.701563	-0.0681356	0.945678	0.988907	6.98258	-0.351836
Amigo3	117	124	141	194	168	216	75	61	99	72	48	115.767	164.176	104.723	128.717	128.034	91.2799	105.891	113.196	188.67	62.1386	45.3419	113.449	113.449	0.0827467	0.303087	0.273013	0.784843	0.941826	113.449	1.27446	0.345875	3.68475	0.00022893	0.0022169	113.449	0.219251	0.300358	0.729965	0.465412	0.653478	113.449	1.19171	0.341637	3.48825	0.000486191	0.0301852	113.449	0.136504
Ammecr1	1	6	11	13	5	31	4	1	0	9	8	0.989461	7.94401	8.16988	8.62536	3.81055	13.1004	5.64751	1.85567	0	7.76733	7.55699	5.95156	5.95156	-0.76147	0.759982	-1.00196	0.316364	0.697792	5.95156	-1.08734	0.78857	-1.37887	0.167934	0.356093	5.95156	-1.26766	0.742658	-1.70693	0.0878356	0.21277	5.95156	-0.325869	0.74285	-0.438674	0.660898	0.899564	5.95156	-0.506193
Ammecr1l	194	162	231	349	299	501	146	108	140	270	210	191.955	214.488	171.568	231.558	227.871	211.719	206.134	200.413	266.806	233.02	198.371	213.991	213.991	0.220038	0.19905	1.10544	0.268969	0.651663	213.991	0.0527151	0.218572	0.241179	0.809416	0.90644	213.991	0.00256709	0.19484	0.0131754	0.989488	0.995255	213.991	-0.167322	0.2149	-0.778608	0.436211	0.792919	213.991	-0.21747
Amn	0	0	0	1	3	3	2	2	0	4	3	0	0	0	0.663489	2.28633	1.26778	2.82375	3.71134	0	3.45215	2.83387	1.54897	1.54897	1.69625	0.895704	1.89377	0.0582561	NA	1.54897	-0.304599	0.89242	-0.341319	0.732864	NA	1.54897	0.396574	0.878736	0.451301	0.651773	NA	1.54897	-2.00085	0.896443	-2.23199	0.0256156	NA	1.54897	-1.29968
Amn1	7	0	7	4	2	8	1	0	0	1	1	6.92623	0	5.19902	2.65396	1.52422	3.38074	1.41188	0	0	0.863037	0.944623	2.08215	2.08215	-1.6065	0.875255	-1.83547	0.0664366	NA	2.08215	-0.261888	0.897803	-0.291699	0.770517	0.884437	2.08215	-1.09546	0.873379	-1.25428	0.20974	0.392574	2.08215	1.34461	0.873377	1.53956	0.123668	NA	2.08215	0.511038
Amot	31	11	58	52	80	124	14	14	3	96	90	30.6733	14.564	43.0776	34.5014	60.9688	52.4014	19.7663	25.9794	5.71728	82.8515	85.0161	41.4106	41.4106	-0.719073	0.464053	-1.54955	0.12125	0.451459	41.4106	-2.09529	0.487148	-4.30114	1.69924e-05	0.000236875	41.4106	-1.3924	0.452227	-3.07898	0.00207712	0.0118727	41.4106	-1.37622	0.455096	-3.02402	0.00249443	0.0768647	41.4106	-0.673324
Amotl1	131	98	163	180	147	338	81	43	42	145	126	129.619	129.752	121.063	119.428	112.03	142.836	114.362	79.7939	80.0419	125.14	119.023	115.735	115.735	-0.448459	0.234717	-1.91063	0.0560515	0.295358	115.735	-0.396236	0.257069	-1.54136	0.123228	0.288782	115.735	-0.43276	0.230417	-1.87815	0.06036	0.16378	115.735	0.0522225	0.243547	0.214425	0.830215	0.954644	115.735	0.0156995
Amotl2	192	211	335	460	392	568	156	226	178	286	248	189.977	279.364	248.81	305.205	298.747	240.032	220.253	419.382	339.225	246.828	234.267	274.735	274.735	0.434722	0.261337	1.66346	0.096221	0.399155	274.735	0.42438	0.28941	1.46636	0.142549	0.31973	274.735	0.206443	0.258838	0.797577	0.425116	0.618313	274.735	-0.0103423	0.288231	-0.035882	0.971376	0.993673	274.735	-0.228279
Ampd2	589	614	580	605	552	851	363	415	293	387	383	582.793	812.937	430.776	401.411	420.685	359.626	512.511	770.104	558.388	333.995	361.791	504.092	504.092	0.012881	0.255856	0.0503447	0.959848	0.99108	504.092	0.796157	0.285592	2.78774	0.00530776	0.0277683	504.092	0.625961	0.255699	2.44804	0.0143636	0.0552548	504.092	0.783276	0.284327	2.75484	0.00587213	0.120647	504.092	0.61308
Ampd3	52	24	111	104	118	237	13	14	12	156	97	51.452	31.776	82.4415	69.0029	89.9289	100.154	18.3544	25.9794	22.8691	134.634	91.6285	65.2928	65.2928	-1.24818	0.397217	-3.14232	0.00167613	0.0251876	65.2928	-2.20796	0.421338	-5.24037	1.60256e-07	3.86276e-06	65.2928	-1.84991	0.389338	-4.75142	2.01994e-06	3.74685e-05	65.2928	-0.959781	0.383705	-2.50135	0.0123719	0.179661	65.2928	-0.601723
Amt	7	7	13	4	6	8	6	7	3	3	2	6.92623	9.26801	9.65532	2.65396	4.57266	3.38074	8.47126	12.9897	5.71728	2.58911	1.88925	6.19214	6.19214	0.0401601	0.596659	0.0673082	0.946336	0.988212	6.19214	1.58389	0.705214	2.24596	0.0247063	0.0909556	6.19214	1.18759	0.610062	1.94668	0.0515736	0.145704	6.19214	1.54373	0.685261	2.25276	0.0242744	0.248693	6.19214	1.14743
Amy1	70	62	52	61	42	53	60	42	25	28	43	69.2623	82.0881	38.6213	40.4728	32.0086	22.3974	84.7126	77.9382	47.644	24.165	40.6188	50.9026	50.9026	0.157574	0.379307	0.415427	0.677829	0.899757	50.9026	1.05709	0.427751	2.47127	0.0134635	0.0573724	50.9026	1.10955	0.381378	2.90933	0.00362207	0.0185993	50.9026	0.899514	0.422148	2.13081	0.0331052	0.290795	50.9026	0.951978
Amy2a5	4	84	4	19	0	0	4	0	0	2	2	3.95784	111.216	2.97087	12.6063	0	0	5.64751	0	0	1.72607	1.88925	12.7285	12.7285	-1.62281	0.859166	-1.88882	NA	NA	12.7285	-0.126471	0.826247	-0.153066	NA	NA	12.7285	-0.227061	0.858628	-0.264447	NA	NA	12.7285	1.49634	0.830224	1.80233	NA	NA	12.7285	1.39575
Amy2b	1256	434	1565	1143	1424	1739	2495	819	983	515	683	1242.76	574.616	1162.35	758.368	1085.24	734.888	3522.63	1519.8	1873.36	444.464	645.178	1233.06	1233.06	1.16541	0.356053	3.27313	0.00106363	0.0172932	1233.06	1.97849	0.394311	5.01759	5.23226e-07	1.10982e-05	1233.06	1.36668	0.355797	3.84117	0.00012245	0.00117478	1233.06	0.813083	0.394493	2.06108	0.0392952	0.313911	1233.06	0.201266
Amz1	1	0	4	1	2	3	0	0	0	2	5	0.989461	0	2.97087	0.663489	1.52422	1.26778	0	0	0	1.72607	4.72312	1.26045	1.26045	-0.969965	0.893738	-1.08529	0.277793	NA	1.26045	-1.61583	0.894376	-1.80665	0.0708165	NA	1.26045	-0.78821	0.89191	-0.883733	0.37684	NA	1.26045	-0.645861	0.895809	-0.72098	0.470922	NA	1.26045	0.181755
Amz2	134	77	155	195	145	240	64	46	51	118	130	132.588	101.948	115.121	129.38	110.506	101.422	90.3601	85.3609	97.1938	101.838	122.801	108.047	108.047	-0.355766	0.234235	-1.51884	0.128802	0.464609	108.047	-0.297393	0.25663	-1.15884	0.246522	0.458744	108.047	-0.314349	0.229703	-1.3685	0.171155	0.341428	108.047	0.0583735	0.243562	0.239666	0.810589	0.949355	108.047	0.0414176
Anapc1	182	109	225	236	248	558	99	73	72	220	178	180.082	144.316	167.111	156.583	189.003	235.806	139.776	135.464	137.215	189.868	168.143	167.579	167.579	-0.251298	0.227687	-1.1037	0.269724	0.65212	167.579	-0.373553	0.249437	-1.49759	0.134241	0.306886	167.579	-0.490908	0.223373	-2.19771	0.02797	0.0914393	167.579	-0.122255	0.241159	-0.506949	0.612191	0.874937	167.579	-0.23961
Anapc10	3	1	5	6	6	7	1	1	2	5	2	2.96838	1.324	3.71358	3.98094	4.57266	2.95814	1.41188	1.85567	3.81152	4.31518	1.88925	2.98193	2.98193	-0.184629	0.793401	-0.232706	0.815989	0.950852	2.98193	-0.309473	0.820507	-0.377173	0.706045	0.845532	2.98193	-0.544083	0.767327	-0.709063	0.478286	0.664798	2.98193	-0.124843	0.785669	-0.158901	0.873747	NA	2.98193	-0.359454
Anapc11	154	95	227	172	155	301	58	77	48	169	106	152.377	125.78	168.597	114.12	118.127	127.2	81.8889	142.887	91.4765	145.853	100.13	124.403	124.403	-0.499391	0.26983	-1.85076	0.0642034	0.318979	124.403	-0.225724	0.298303	-0.756695	0.449233	0.655745	124.403	-0.188349	0.267837	-0.703224	0.481916	0.668457	124.403	0.273667	0.288158	0.949713	0.342258	0.73428	124.403	0.311042
Anapc13	39	23	39	27	28	44	27	21	13	24	19	38.589	30.452	28.9659	17.9142	21.3391	18.5941	38.1207	38.9691	24.7749	20.7129	17.9478	26.9436	26.9436	0.0613815	0.347527	0.176624	0.859804	0.96743	26.9436	0.778014	0.397232	1.95859	0.0501609	0.152905	26.9436	0.798783	0.347722	2.29719	0.0216079	0.0755076	26.9436	0.716632	0.382569	1.87321	0.0610396	0.379344	26.9436	0.737402
Anapc15	34	15	20	34	27	54	13	5	12	26	26	33.6417	19.86	14.8543	22.5586	20.577	22.82	18.3544	9.27836	22.8691	22.439	24.5602	21.0739	21.0739	-0.393942	0.445178	-0.884909	0.376206	0.745019	21.0739	-0.439914	0.478743	-0.918893	0.358152	0.576215	21.0739	-0.356444	0.434871	-0.819654	0.412413	0.607167	21.0739	-0.045972	0.44785	-0.10265	0.91824	0.983406	21.0739	0.037498
Anapc16	57	30	52	54	45	108	38	22	19	45	45	56.3993	39.72	38.6213	35.8284	34.2949	45.6399	53.6513	40.8248	36.2094	38.8366	42.5081	42.0486	42.0486	-0.0289293	0.320461	-0.0902738	0.92807	0.985334	42.0486	0.109786	0.351724	0.312136	0.754937	0.875379	42.0486	0.172999	0.313947	0.551046	0.581602	0.748904	42.0486	0.138715	0.33727	0.411287	0.680862	0.905377	42.0486	0.201928
Anapc2	106	97	169	155	133	283	77	64	38	108	98	104.883	128.428	125.519	102.841	101.361	119.594	108.715	118.763	72.4189	93.208	92.5731	106.209	106.209	-0.248063	0.24099	-1.02935	0.303316	0.684469	106.209	0.108004	0.267863	0.403207	0.686796	0.835021	106.209	-0.107309	0.237206	-0.452386	0.650991	0.798684	106.209	0.356067	0.257363	1.38352	0.166505	0.570343	106.209	0.140754
Anapc4	14	11	17	12	13	31	6	3	5	11	15	13.8525	14.564	12.6262	7.96187	9.90743	13.1004	8.47126	5.56702	9.5288	9.4934	14.1694	10.8402	10.8402	-0.708136	0.529812	-1.33658	0.18136	0.54611	10.8402	-0.511647	0.569427	-0.898531	0.368903	0.586607	10.8402	-0.357114	0.521992	-0.684136	0.493889	0.679029	10.8402	0.196488	0.513712	0.382488	0.7021	0.912717	10.8402	0.351022
Anapc5	329	213	388	412	305	567	200	136	93	310	286	325.533	282.012	288.174	273.358	232.443	239.61	282.375	252.371	177.236	267.541	270.162	262.801	262.801	-0.32147	0.207049	-1.55262	0.120513	0.449712	262.801	-0.171381	0.22927	-0.747509	0.454757	0.660029	262.801	-0.0591298	0.205567	-0.287642	0.773621	0.879785	262.801	0.150088	0.223782	0.67069	0.502418	0.826733	262.801	0.26234
Anapc7	17	14	34	31	33	83	14	10	5	28	28	16.8208	18.536	25.2524	20.5682	25.1496	35.0751	19.7663	18.5567	9.5288	24.165	26.4495	21.8062	21.8062	-0.310119	0.437479	-0.708877	0.478401	0.812456	21.8062	-0.597621	0.464571	-1.28639	0.198306	0.397627	21.8062	-0.703617	0.420696	-1.67251	0.0944241	0.224276	21.8062	-0.287502	0.432499	-0.664746	0.506213	0.828347	21.8062	-0.393498
Ang	1639	938	1336	1509	1436	1389	680	665	970	1067	1113	1621.73	1241.91	992.269	1001.21	1094.39	586.98	960.076	1234.02	1848.59	920.86	1051.37	1141.22	1141.22	0.0656886	0.305619	0.214936	0.829817	0.954661	1141.22	0.433946	0.338974	1.28017	0.200485	0.400516	1141.22	0.574105	0.305507	1.87919	0.0602189	0.163575	1141.22	0.368257	0.338535	1.08779	0.276686	0.684111	1141.22	0.508417
Angel1	102	83	87	120	127	182	64	79	70	111	88	100.925	109.892	64.6163	79.6187	96.7879	76.9118	90.3601	146.598	133.403	95.7971	83.1269	98.0034	98.0034	0.420447	0.284284	1.47897	0.139149	0.480792	98.0034	0.442955	0.313503	1.41292	0.157679	0.342344	98.0034	0.529972	0.280036	1.89251	0.0584228	0.159872	98.0034	0.0225076	0.310514	0.0724848	0.942216	0.988643	98.0034	0.109525
Angel2	64	42	75	76	71	93	35	31	24	66	51	63.3255	55.608	55.7037	50.4252	54.1098	39.3011	49.4157	57.5258	45.7382	56.9604	48.1758	52.3899	52.3899	-0.19076	0.28412	-0.671406	0.501962	0.823616	52.3899	-0.0481894	0.311607	-0.154648	0.877099	0.939308	52.3899	0.0952205	0.279095	0.341175	0.732972	0.853998	52.3899	0.14257	0.294869	0.483504	0.628738	0.883414	52.3899	0.28598
Angpt1	9	3	9	17	10	19	11	7	4	9	8	8.90515	3.972	6.68445	11.2793	7.6211	8.02925	15.5306	12.9897	7.62304	7.76733	7.55699	8.90536	8.90536	0.784832	0.554426	1.41558	0.1569	0.510326	8.90536	0.597756	0.588809	1.01519	0.310013	0.52819	8.90536	0.401908	0.521798	0.770236	0.44116	0.631942	8.90536	-0.187076	0.588703	-0.317776	0.750655	0.9302	8.90536	-0.382924
Angpt2	0	0	3	1	0	4	0	0	1	4	1	0	0	2.22815	0.663489	0	1.69037	0	0	1.90576	3.45215	0.944623	0.989503	0.989503	-0.128844	0.883218	-0.14588	0.884016	NA	0.989503	-0.755097	0.873543	-0.864407	0.387365	NA	0.989503	-0.123907	0.887063	-0.139682	0.888911	NA	0.989503	-0.626253	0.883309	-0.708985	0.478334	NA	0.989503	0.00493672
Angpt4	7	2	19	7	3	38	0	0	0	14	5	6.92623	2.648	14.1116	4.64443	2.28633	16.0585	0	0	0	12.0825	4.72312	5.77098	5.77098	-2.44808	0.840494	-2.91267	0.00358354	0.0462293	5.77098	-2.43381	0.864385	-2.81566	0.00486772	0.0261261	5.77098	-2.42053	0.835496	-2.89712	0.00376605	0.019222	5.77098	0.0142677	0.792778	0.0179971	0.985641	0.996825	5.77098	0.0275491
Angptl1	35	28	28	35	19	28	31	18	29	29	19	34.6311	37.072	20.7961	23.2221	14.4801	11.8326	43.7682	33.4021	55.267	25.0281	17.9478	28.8588	28.8588	0.508519	0.392936	1.29415	0.195613	0.564265	28.8588	0.973748	0.43966	2.21477	0.0267757	0.0961706	28.8588	1.35899	0.395047	3.44008	0.000581551	0.00415995	28.8588	0.465229	0.435472	1.06833	0.285371	0.691899	28.8588	0.850474
Angptl2	54	18	103	41	58	185	2	1	1	143	71	53.4309	23.832	76.4998	27.2031	44.2024	78.1795	2.82375	1.85567	1.90576	123.414	67.0683	45.4923	45.4923	-3.53487	0.61471	-5.75046	8.90019e-09	1.00906e-06	45.4923	-4.30835	0.641412	-6.71697	1.85539e-11	1.16573e-09	45.4923	-3.49356	0.611985	-5.70857	1.13929e-08	4.27342e-07	45.4923	-0.77348	0.515075	-1.50168	0.133179	0.521052	45.4923	0.0413075
Angptl4	17	7	61	71	26	212	10	4	10	87	75	16.8208	9.26801	45.3057	47.1077	19.8149	89.5895	14.1188	7.42269	19.0576	75.0842	70.8468	37.6761	37.6761	-0.712925	0.581798	-1.22538	0.220431	0.598328	37.6761	-2.09946	0.614954	-3.41401	0.000640141	0.0051277	37.6761	-1.7126	0.571388	-2.99726	0.00272417	0.0148085	37.6761	-1.38653	0.591246	-2.3451	0.0190218	0.220937	37.6761	-0.999675
Angptl6	2	1	3	3	3	3	1	4	1	2	2	1.97892	1.324	2.22815	1.99047	2.28633	1.26778	1.41188	7.42269	1.90576	1.72607	1.88925	2.31194	2.31194	0.625554	0.819832	0.763028	0.445447	NA	2.31194	0.650045	0.847879	0.766672	0.443277	0.651066	2.31194	0.683734	0.801464	0.853106	0.3936	0.589538	2.31194	0.0244908	0.843585	0.0290318	0.976839	NA	2.31194	0.0581792
Angptl7	1	0	2	3	2	0	0	0	0	1	1	0.989461	0	1.48543	1.99047	1.52422	0	0	0	0	0.863037	0.944623	0.70884	0.70884	-0.541187	0.871411	-0.621047	0.534569	NA	0.70884	-0.537581	0.849057	-0.633151	0.526635	NA	0.70884	-0.728296	0.878469	-0.829052	0.407075	NA	0.70884	0.00360645	0.859934	0.00419386	0.996654	NA	0.70884	-0.187108
Ank	183	137	302	227	219	277	224	158	80	253	194	181.071	181.388	224.3	150.612	166.902	117.058	316.26	293.196	152.461	218.348	183.257	198.623	198.623	0.368711	0.282089	1.30707	0.191188	0.559654	198.623	0.3342	0.31187	1.0716	0.283899	0.499886	198.623	0.79704	0.281021	2.83623	0.00456494	0.022484	198.623	-0.0345107	0.31025	-0.111235	0.91143	0.981728	198.623	0.428329
Ank1	13	8	15	22	26	56	12	3	1	26	21	12.863	10.592	11.1407	14.5968	19.8149	23.6652	16.9425	5.56702	1.90576	22.439	19.8371	14.4876	14.4876	-0.355535	0.54418	-0.65334	0.513537	0.830341	14.4876	-1.14533	0.563384	-2.03295	0.0420578	0.134449	14.4876	-1.05322	0.520445	-2.02369	0.043002	0.126971	14.4876	-0.789796	0.522046	-1.51289	0.130309	0.515794	14.4876	-0.697686
Ank2	3	0	8	4	0	8	2	1	0	3	3	2.96838	0	5.94173	2.65396	0	3.38074	2.82375	1.85567	0	2.58911	2.83387	2.27702	2.27702	-0.572888	0.872752	-0.656416	0.511556	NA	2.27702	-0.410595	0.88998	-0.461352	0.644546	0.806108	2.27702	-0.177942	0.869479	-0.204653	0.837843	0.915979	2.27702	0.162294	0.874321	0.185623	0.852741	NA	2.27702	0.394947
Ank3	118	76	172	218	151	296	89	39	40	138	125	116.756	100.624	127.747	144.641	115.079	125.087	125.657	72.3712	76.2304	119.099	118.078	112.852	112.852	-0.313812	0.261763	-1.19884	0.23059	0.610007	112.852	-0.350193	0.286673	-1.22158	0.221868	0.428137	112.852	-0.462368	0.256896	-1.79983	0.0718877	0.184712	112.852	-0.0363814	0.275768	-0.131928	0.895041	0.976233	112.852	-0.148556
Ankdd1b	1	1	1	4	3	7	0	0	0	4	1	0.989461	1.324	0.742717	2.65396	2.28633	2.95814	0	0	0	3.45215	0.944623	1.39558	1.39558	-0.709566	0.893235	-0.794378	0.426976	NA	1.39558	-1.38017	0.895735	-1.54083	0.123359	NA	1.39558	-1.66426	0.879147	-1.89304	0.0583531	NA	1.39558	-0.670606	0.889892	-0.753581	0.451101	NA	1.39558	-0.954691
Ankfn1	0	0	0	1	1	2	9	1	0	0	2	0	0	0	0.663489	0.76211	0.845184	12.7069	1.85567	0	0	1.88925	1.70205	1.70205	2.30888	0.893877	2.583	0.00979456	NA	1.70205	1.41357	0.889882	1.5885	0.112174	NA	1.70205	1.58139	0.897648	1.7617	0.0781198	0.19582	1.70205	-0.895309	0.881467	-1.0157	0.309771	NA	1.70205	-0.727494
Ankfy1	64	33	114	125	131	276	42	24	26	93	86	63.3255	43.692	84.6697	82.9362	99.8364	116.635	59.2988	44.5361	49.5498	80.2624	81.2376	73.2709	73.2709	-0.321332	0.310581	-1.03461	0.300849	0.681932	73.2709	-0.627859	0.335264	-1.87273	0.0611057	0.17566	73.2709	-0.932252	0.301162	-3.09551	0.00196472	0.0113645	73.2709	-0.306528	0.31908	-0.960661	0.336723	0.730449	73.2709	-0.61092
Ankhd1	122	95	114	171	167	246	95	46	68	91	107	120.714	125.78	84.6697	113.457	127.272	103.958	134.128	85.3609	129.592	78.5363	101.075	109.504	109.504	0.0875932	0.266511	0.328666	0.742408	0.926223	109.504	0.368792	0.29604	1.24575	0.212856	0.41656	109.504	0.0250052	0.261874	0.0954857	0.923929	0.96457	109.504	0.281199	0.290121	0.969247	0.332422	0.727345	109.504	-0.062588
Ankib1	50	45	91	75	69	134	59	40	21	46	52	49.4731	59.58	67.5872	49.7617	52.5856	56.6273	83.3007	74.2269	40.021	39.6997	49.1204	56.544	56.544	0.164707	0.305704	0.538779	0.590039	0.866064	56.544	0.561428	0.341276	1.64509	0.0999521	0.248263	56.544	0.314216	0.300018	1.04732	0.29495	0.491318	56.544	0.396721	0.333286	1.19033	0.233916	0.642312	56.544	0.149509
Ankle1	2	2	1	3	2	2	6	2	1	7	4	1.97892	2.648	0.742717	1.99047	1.52422	0.845184	8.47126	3.71134	1.90576	6.04126	3.77849	3.05797	3.05797	1.12508	0.794405	1.41625	0.156703	0.510077	3.05797	0.00981573	0.795568	0.012338	0.990156	0.994959	3.05797	1.34141	0.777069	1.72624	0.0843043	0.206804	3.05797	-1.11526	0.806613	-1.38265	0.166773	NA	3.05797	0.21633
Ankle2	37	15	61	66	40	107	32	20	28	44	36	36.6101	19.86	45.3057	43.7903	30.4844	45.2174	45.1801	37.1134	53.3613	37.9736	34.0064	38.9912	38.9912	0.366765	0.358175	1.02398	0.305843	0.686754	38.9912	0.311905	0.39044	0.798856	0.424374	0.635914	38.9912	0.166083	0.346806	0.478892	0.632015	0.785292	38.9912	-0.0548598	0.383456	-0.143067	0.886238	0.973789	38.9912	-0.200682
Ankmy2	39	22	24	52	39	90	29	21	17	34	33	38.589	29.128	17.8252	34.5014	29.7223	38.0333	40.9444	38.9691	32.3979	29.3432	31.1726	32.7842	32.7842	0.399814	0.362611	1.1026	0.270202	0.65212	32.7842	0.298529	0.393317	0.759004	0.44785	0.654592	32.7842	0.127155	0.34807	0.365315	0.714876	0.842044	32.7842	-0.101285	0.385545	-0.262705	0.792778	0.94344	32.7842	-0.272659
Ankra2	9	7	20	15	15	30	10	6	10	14	16	8.90515	9.26801	14.8543	9.95234	11.4316	12.6778	14.1188	11.134	19.0576	12.0825	15.114	12.5996	12.5996	0.355426	0.484614	0.733422	0.463301	0.801726	12.5996	0.108356	0.51444	0.210629	0.833177	0.918921	12.5996	0.338673	0.465832	0.727029	0.467208	0.655049	12.5996	-0.247071	0.499985	-0.494156	0.621196	0.879534	12.5996	-0.0167533
Ankrd1	7	2	5	17	12	28	2	3	0	7	5	6.92623	2.648	3.71358	11.2793	9.14532	11.8326	2.82375	5.56702	0	6.04126	4.72312	5.88183	5.88183	-0.477256	0.710729	-0.671502	0.501901	0.823616	5.88183	-0.703121	0.737996	-0.952745	0.340719	0.559578	5.88183	-1.60606	0.672904	-2.38676	0.0169976	0.0629038	5.88183	-0.225865	0.680216	-0.332049	0.739852	0.926731	5.88183	-1.1288
Ankrd10	92	73	167	235	119	354	82	29	24	92	90	91.0304	96.6521	124.034	155.92	90.6911	149.598	115.774	53.8145	45.7382	79.3994	85.0161	98.8788	98.8788	-0.497241	0.353744	-1.40565	0.159827	0.515648	98.8788	-0.172304	0.390191	-0.441589	0.658787	0.816753	98.8788	-0.830315	0.349482	-2.37584	0.017509	0.0642345	98.8788	0.324937	0.379995	0.855107	0.392492	0.764999	98.8788	-0.333074
Ankrd11	241	356	411	534	550	847	229	186	131	494	393	238.46	471.344	305.257	354.303	419.16	357.936	323.32	345.155	249.655	426.34	371.237	351.106	351.106	-0.136255	0.26266	-0.518751	0.603934	0.870346	351.106	-0.370998	0.290096	-1.27888	0.20094	0.401123	351.106	-0.293164	0.260992	-1.12327	0.261323	0.452851	351.106	-0.234743	0.28727	-0.817151	0.413842	0.779299	351.106	-0.156909
Ankrd12	8	13	20	16	15	30	12	4	5	7	16	7.91569	17.212	14.8543	10.6158	11.4316	12.6778	16.9425	7.42269	9.5288	6.04126	15.114	11.796	11.796	-0.177714	0.535506	-0.331862	0.739994	0.924517	11.796	0.121138	0.582812	0.207851	0.835345	0.91972	11.796	-0.00534042	0.524773	-0.0101766	0.99188	0.996232	11.796	0.298852	0.55545	0.538036	0.590552	0.867079	11.796	0.172374
Ankrd13a	215	180	351	291	232	509	230	209	151	320	285	212.734	238.32	260.694	193.075	176.809	215.099	324.732	387.835	287.77	276.172	269.218	258.405	258.405	0.483294	0.19086	2.5322	0.0113351	0.105214	258.405	0.286866	0.21022	1.3646	0.17238	0.362794	258.405	0.761789	0.188894	4.0329	5.50938e-05	0.000597777	258.405	-0.196428	0.208765	-0.940903	0.346755	0.737376	258.405	0.278495
Ankrd13b	107	128	157	202	253	267	67	69	69	243	163	105.872	169.472	116.607	134.025	192.814	112.832	94.5958	128.041	131.497	209.718	153.974	140.859	140.859	-0.140093	0.297217	-0.471348	0.637392	0.884693	140.859	-0.608087	0.324542	-1.87368	0.0609747	0.175536	140.859	-0.303797	0.29347	-1.03519	0.300581	0.497393	140.859	-0.467995	0.318099	-1.47123	0.14123	0.53604	140.859	-0.163704
Ankrd13c	47	63	138	101	133	194	45	52	46	101	82	46.5047	83.4121	102.495	67.0124	101.361	81.9829	63.5345	96.4949	87.665	87.1667	77.4591	81.3716	81.3716	0.0773001	0.327422	0.236087	0.813365	0.949537	81.3716	-0.00310762	0.358805	-0.00866101	0.99309	0.99617	81.3716	-0.0201913	0.322182	-0.0626705	0.950029	0.975946	81.3716	-0.0804077	0.352167	-0.228323	0.819395	0.951949	81.3716	-0.0974913
Ankrd13d	3	3	7	9	10	8	3	1	0	7	1	2.96838	3.972	5.19902	5.9714	7.6211	3.38074	4.23563	1.85567	0	6.04126	0.944623	3.83544	3.83544	-0.629996	0.788176	-0.799308	0.424112	0.778028	3.83544	-0.471168	0.822812	-0.572631	0.566895	0.752014	3.83544	-1.00187	0.768957	-1.30289	0.192611	0.371284	3.83544	0.158828	0.779132	0.203852	0.838469	0.95771	3.83544	-0.371872
Ankrd16	16	17	25	28	22	27	9	3	6	10	12	15.8314	22.508	18.5679	18.5777	16.7664	11.41	12.7069	5.56702	11.4346	8.63037	11.3355	13.9396	13.9396	-0.833642	0.491248	-1.69699	0.0896989	0.384213	13.9396	0.0110146	0.548979	0.0200638	0.983993	0.992133	13.9396	-0.562159	0.483555	-1.16255	0.24501	0.434139	13.9396	0.844656	0.498703	1.69371	0.0903213	0.449147	13.9396	0.271483
Ankrd17	174	156	318	351	413	573	145	78	117	243	225	172.166	206.544	236.184	232.885	314.751	242.145	204.722	144.742	222.974	209.718	212.54	218.125	218.125	-0.101885	0.236624	-0.430576	0.666777	0.896344	218.125	-0.142018	0.260936	-0.544263	0.58626	0.766477	218.125	-0.453258	0.233061	-1.9448	0.0517986	0.146217	218.125	-0.0401333	0.25591	-0.156826	0.875382	0.970567	218.125	-0.351374
Ankrd22	7	1	6	13	12	28	2	1	4	3	8	6.92623	1.324	4.4563	8.62536	9.14532	11.8326	2.82375	1.85567	7.62304	2.58911	7.55699	5.88712	5.88712	-0.0794389	0.710182	-0.111857	0.910937	0.982441	5.88712	-0.25177	0.742072	-0.33928	0.734399	0.864346	5.88712	-1.10419	0.674519	-1.637	0.101631	0.236418	5.88712	-0.172331	0.709475	-0.2429	0.808083	0.948374	5.88712	-1.02475
Ankrd23	8	15	14	24	12	12	12	1	5	10	15	7.91569	19.86	10.398	15.9237	9.14532	5.07111	16.9425	1.85567	9.5288	8.63037	14.1694	10.8582	10.8582	-0.312643	0.62396	-0.501064	0.616326	0.875012	10.8582	-0.189896	0.668126	-0.284222	0.77624	0.888293	10.8582	-0.0210319	0.617376	-0.0340667	0.972824	0.988075	10.8582	0.122747	0.643623	0.190713	0.84875	0.96246	10.8582	0.291612
Ankrd24	39	75	43	63	53	48	38	46	56	25	25	38.589	99.3001	31.9368	41.7998	40.3918	20.2844	53.6513	85.3609	106.723	21.5759	23.6156	51.2026	51.2026	0.510835	0.442784	1.15369	0.248628	0.630155	51.2026	1.69292	0.499569	3.38876	0.000702097	0.005537	51.2026	1.18418	0.442395	2.67674	0.00743428	0.0330377	51.2026	1.18208	0.49777	2.37476	0.0175603	0.213749	51.2026	0.67334
Ankrd26	3	2	5	3	0	4	0	0	0	1	0	2.96838	2.648	3.71358	1.99047	0	1.69037	0	0	0	0.863037	0	1.26126	1.26126	-1.7404	0.892217	-1.95065	0.0510984	NA	1.26126	-0.315129	0.884002	-0.35648	0.721481	NA	1.26126	-0.895528	0.892541	-1.00335	0.315694	NA	1.26126	1.42528	0.889742	1.6019	0.109178	NA	1.26126	0.844877
Ankrd27	93	66	136	104	122	218	79	78	41	112	114	92.0199	87.3841	101.009	69.0029	92.9774	92.1251	111.538	144.742	78.1362	96.6601	107.687	97.5712	97.5712	0.245287	0.265603	0.923511	0.355741	0.730648	97.5712	0.124943	0.291019	0.429329	0.667683	0.822093	97.5712	0.387282	0.26132	1.48202	0.138334	0.293648	97.5712	-0.120344	0.285903	-0.420926	0.673809	0.902774	97.5712	0.141995
[truncated: 13,637 more rows]
[truncated: 10 more columns]
