# Supplementary material for: Loss of tumor suppressor WWOX accelerates pancreatic cancer development through promotion of TGFβ/BMP2 signaling
Source: Cell Death Dis. 2022 Dec 27;13(12):1074. doi: 10.1038/s41419-022-05519-9 (PMC9792466; doi:10.1038/s41419-022-05519-9)
Supplement: Supplementary file 5 — Supplementary TABLE 2 [file 41419_2022_5519_MOESM5_ESM.xlsx]

## Sheet: Sheet1
ensg	symbol	EntrezID	pvalue	padj	log2FoldChange
ENSMUSG00000024750	Zfand5	22682	3.45e-23	3.93e-19	-2.65
ENSMUSG00000053581	Zfand2a	100494	3.56e-15	2.03e-11	-2.26
ENSMUSG00000047501	Cldn4	12740	1.15e-14	4.38e-11	-2.44
ENSMUSG00000046223	Plaur	18793	3.36e-14	9.55e-11	-2.64
ENSMUSG00000033730	Egr3	13655	1.39e-13	3.03e-10	-2.13
ENSMUSG00000057604	Lmcd1	30937	1.6e-13	3.03e-10	-2.3
ENSMUSG00000021678	F2rl1	14063	8.2e-13	1.33e-09	-1.64
ENSMUSG00000028128	F3	14066	2.48e-12	3.53e-09	-2.65
ENSMUSG00000005148	Klf5	12224	4.08e-11	5.16e-08	-1.6
ENSMUSG00000024912	Fosl1	14283	1.16e-10	1.32e-07	-3.5
ENSMUSG00000051397	Tacstd2	56753	1.81e-10	1.87e-07	-2.79
ENSMUSG00000031488	Rab11fip1	75767	2.89e-10	2.74e-07	-1.6
ENSMUSG00000034394	Lif	16878	3.63e-10	3.18e-07	-2.75
ENSMUSG00000038415	Foxq1	15220	4.17e-10	3.39e-07	-2.3
ENSMUSG00000047281	Sfn	55948	5.08e-10	3.85e-07	-2.67
ENSMUSG00000024401	Tnf	21926	6.87e-10	4.89e-07	-2.26
ENSMUSG00000029449	Rhof	23912	7.4e-10	4.96e-07	-3.12
ENSMUSG00000006445	Epha2	13836	1.6e-09	1.01e-06	-2.5
ENSMUSG00000027350	Chgb	12653	2.19e-09	1.31e-06	-3.17
ENSMUSG00000026773	Pfkfb3	170768	2.83e-09	1.61e-06	-1.23
ENSMUSG00000050965	Prkca	18750	5.67e-09	3.07e-06	-1.52
ENSMUSG00000022074	Tnfrsf10b	21933	6.98e-09	3.45e-06	-1.76
ENSMUSG00000031530	Dusp4	319520	6.87e-09	3.45e-06	-2.16
ENSMUSG00000021365	Nedd9	18003	8.94e-09	3.95e-06	-1.44
ENSMUSG00000052397	Ezr	22350	8.63e-09	3.95e-06	-1.6
ENSMUSG00000068744	Psrc1	56742	9.2e-09	3.95e-06	-1.94
ENSMUSG00000026062	Slc9a2	226999	1.38e-08	5.62e-06	-2.41
ENSMUSG00000030516	Tjp1	21872	1.44e-08	5.64e-06	-0.77
ENSMUSG00000028437	Ubap1	67123	1.5e-08	5.69e-06	-1.61
ENSMUSG00000021367	Edn1	13614	2e-08	7.34e-06	-2.73
ENSMUSG00000040511	Pvr	52118	3.54e-08	1.26e-05	-1.28
ENSMUSG00000053930	Shisa6	380702	4.09e-08	1.41e-05	-3.17
ENSMUSG00000040152	Thbs1	21825	6.68e-08	2.24e-05	-2.23
ENSMUSG00000045991	Onecut2	225631	6.93e-08	2.25e-05	-2.99
ENSMUSG00000017311	Pyy	217212	7.16e-08	2.26e-05	-2.18
ENSMUSG00000037239	Spred3	101809	1.95e-07	6e-05	-2.5
ENSMUSG00000034320	Slc26a2	13521	2.04e-07	6.12e-05	-1.79
ENSMUSG00000032369	Plscr1	22038	2.67e-07	7.78e-05	-2.29
ENSMUSG00000067219	Nipal1	70701	2.91e-07	8.27e-05	-3.18
ENSMUSG00000032643	Fhl3	14201	3.18e-07	8.81e-05	-1.37
ENSMUSG00000101088	1810018F18Rik	NA	3.33e-07	9.01e-05	1.69
ENSMUSG00000062127	Cttnbp2nl	80281	3.64e-07	9.64e-05	-1.59
ENSMUSG00000015533	Itga2	16398	3.86e-07	0.0001	-2.4
ENSMUSG00000045027	Prss22	70835	3.97e-07	0.0001	-3.13
ENSMUSG00000002983	Relb	19698	4.74e-07	0.000116	-1.15
ENSMUSG00000029378	Areg	11839	4.8e-07	0.000116	-2.65
ENSMUSG00000035095	Fam167a	219148	4.88e-07	0.000116	-1.66
ENSMUSG00000048191	Muc6	353328	5.1e-07	0.000119	-2.7
ENSMUSG00000030359	Pzp	11287	5.76e-07	0.000131	-5.04
ENSMUSG00000032224	Fam81a	76886	5.88e-07	0.000131	2.35
ENSMUSG00000021978	Extl3	54616	8.24e-07	0.00018	0.74
ENSMUSG00000032584	Mst1r	19882	9.25e-07	0.000195	-2.86
ENSMUSG00000051022	Hs3st1	15476	9.15e-07	0.000195	-2.53
ENSMUSG00000025007	Aldh18a1	56454	1.05e-06	0.000217	0.65
ENSMUSG00000034127	Tspan8	216350	1.08e-06	0.000217	-2.38
ENSMUSG00000045518	Onecut3	246086	1.09e-06	0.000217	-2.96
ENSMUSG00000018920	Cxcl16	66102	1.29e-06	0.000249	-1.84
ENSMUSG00000046733	Gprc5a	232431	1.28e-06	0.000249	-1.83
ENSMUSG00000030180	Kdm5a	214899	1.43e-06	0.00027	-1.66
ENSMUSG00000028214	Gem	14579	1.66e-06	0.000309	-1.15
ENSMUSG00000033306	Lpp	210126	1.78e-06	0.000326	-1.2
ENSMUSG00000022791	Tnk2	51789	1.86e-06	0.000334	-1.79
ENSMUSG00000032193	Ldlr	16835	1.88e-06	0.000334	-1.45
ENSMUSG00000010751	Tnfrsf22	79202	1.98e-06	0.000347	-2.42
ENSMUSG00000044948	Cfap43	100048534;414801	2.22e-06	0.000383	-1.92
ENSMUSG00000028909	Ptpru	19273	2.89e-06	0.00049	1.89
ENSMUSG00000018648	Dusp14	56405	3.01e-06	0.000503	-1.62
ENSMUSG00000026675	Hsd17b7	15490	3.14e-06	0.000511	-2.11
ENSMUSG00000070834	Gm13015	NA	3.12e-06	0.000511	2
ENSMUSG00000039328	Rnf122	68867	3.23e-06	0.000518	-1.34
ENSMUSG00000018916	Csf2	12981	3.86e-06	0.000605	-3.46
ENSMUSG00000059991	Nptx2	53324	3.88e-06	0.000605	-1.57
ENSMUSG00000040600	Eps8l3	99662	4.24e-06	0.000653	-2.35
ENSMUSG00000022951	Rcan1	54720	4.41e-06	0.00066	-1.74
ENSMUSG00000058056	Palld	72333	4.39e-06	0.00066	-1.66
ENSMUSG00000006538	Ihh	16147	5.28e-06	0.000753	-2.9
ENSMUSG00000028910	Mecr	26922	5.26e-06	0.000753	0.73
ENSMUSG00000031925	Maml2	270118	5.19e-06	0.000753	-1.63
ENSMUSG00000042377	Fam83g	69640	5.29e-06	0.000753	-0.92
ENSMUSG00000022952	Runx1	12394	5.72e-06	0.000803	-1.74
ENSMUSG00000018166	Erbb3	13867	5.98e-06	0.00081	-0.98
ENSMUSG00000039801	Cplane1	73692	5.95e-06	0.00081	4.02
ENSMUSG00000045671	Spred2	114716	5.89e-06	0.00081	-0.72
ENSMUSG00000020400	Tnip1	57783	6.08e-06	0.000815	-0.82
ENSMUSG00000021749	Oit1	18300	6.46e-06	0.000845	-2.79
ENSMUSG00000044894	Uqcrq	22272	6.44e-06	0.000845	1.2
ENSMUSG00000006585	Cdt1	67177	6.57e-06	0.00085	-1.16
ENSMUSG00000028655	Mfsd2a	76574	6.88e-06	0.00088	-2.29
ENSMUSG00000025931	Paqr8	74229	7.51e-06	0.000949	-2.53
ENSMUSG00000057322	Rpl38	67671	7.59e-06	0.00095	0.71
ENSMUSG00000034855	Cxcl10	15945	7.86e-06	0.000972	-1.94
ENSMUSG00000053141	Ptprt	19281	8.26e-06	0.00101	-3.91
ENSMUSG00000036111	Lmo1	109594	8.59e-06	0.00104	-2.61
ENSMUSG00000043683	Fem1a	14154	8.75e-06	0.00104	0.82
ENSMUSG00000048240	Gng7	14708	8.7e-06	0.00104	1.32
ENSMUSG00000005087	Cd44	12505	9.02e-06	0.00105	-2.11
ENSMUSG00000036718	Micall2	231830	9.04e-06	0.00105	-1.29
ENSMUSG00000021493	Pdlim7	67399	1.05e-05	0.00119	-1.9
ENSMUSG00000024913	Lrp5	16973	1.05e-05	0.00119	-0.83
ENSMUSG00000021360	Gcnt2	14538	1.07e-05	0.0012	-2.21
ENSMUSG00000048905	4930539E08Rik	207819	1.11e-05	0.00124	-3.26
ENSMUSG00000033717	Adra2a	11551	1.17e-05	0.00127	-1.22
ENSMUSG00000053119	Chmp3	66700	1.17e-05	0.00127	0.92
ENSMUSG00000044641	Pard6b	58220	1.27e-05	0.00136	-1.03
ENSMUSG00000020275	Rel	19696	1.32e-05	0.00139	-1.74
ENSMUSG00000024427	Spry4	24066	1.31e-05	0.00139	-0.98
ENSMUSG00000026826	Nr4a2	18227	1.34e-05	0.0014	-2.57
ENSMUSG00000001768	Rin2	74030	1.39e-05	0.00143	-1.6
ENSMUSG00000038880	Mrps34	79044	1.53e-05	0.00156	0.56
ENSMUSG00000053510	Nrd1	230598	1.52e-05	0.00156	2.55
ENSMUSG00000037253	Mex3c	240396	1.58e-05	0.00159	-0.83
ENSMUSG00000031906	Smpd3	58994	1.64e-05	0.00164	-1.52
ENSMUSG00000034751	Mast4	328329	1.74e-05	0.00172	-1.05
ENSMUSG00000045672	Col27a1	373864	1.8e-05	0.00176	-2.08
ENSMUSG00000030866	Ern2	26918	1.86e-05	0.00181	-2.41
ENSMUSG00000051379	Flrt3	71436	2e-05	0.00193	-1.99
ENSMUSG00000007659	Bcl2l1	12048	2.03e-05	0.00194	-0.69
ENSMUSG00000021411	Pxdc1	66895	2.06e-05	0.00196	-3.01
ENSMUSG00000024112	Cacna1h	58226	2.12e-05	0.00197	-3.37
ENSMUSG00000041605	Inava	67313	2.1e-05	0.00197	-1.33
ENSMUSG00000020911	Krt19	16669	2.2e-05	0.00204	-1.5
ENSMUSG00000031430	Vsig1	78789	2.24e-05	0.00205	-1.82
ENSMUSG00000020868	Xylt2	217119	2.32e-05	0.00211	1.08
ENSMUSG00000042010	Acacb	100705	2.38e-05	0.00215	1.42
ENSMUSG00000026981	Il1rn	16181	2.41e-05	0.00216	-2.2
ENSMUSG00000020256	Aldh1l2	216188	2.48e-05	0.0022	0.76
ENSMUSG00000051375	Pcdh1	75599	2.56e-05	0.00226	-0.72
ENSMUSG00000025825	Iscu	66383	2.61e-05	0.00229	0.99
ENSMUSG00000027225	Duoxa2	66811	2.63e-05	0.00229	-2.16
ENSMUSG00000043668	Tox3	244579	2.68e-05	0.00231	-1.39
ENSMUSG00000038400	Pmepa1	65112	2.8e-05	0.00239	-1.69
ENSMUSG00000002396	Ocel1	77090	3.08e-05	0.00262	1.16
ENSMUSG00000031842	Pde4c	110385	3.1e-05	0.00262	2.92
ENSMUSG00000054161	Fam83e	73813	3.2e-05	0.00268	-2.19
ENSMUSG00000091956	C2cd4b	75697	3.3e-05	0.00274	1.3
ENSMUSG00000021583	Erap1	80898	3.37e-05	0.00278	-1.55
ENSMUSG00000020758	Itgb4	192897	3.41e-05	0.00279	-0.61
ENSMUSG00000019960	Dusp6	67603	3.54e-05	0.00286	-1.08
ENSMUSG00000078520	Cela3a	242711	3.52e-05	0.00286	2.07
ENSMUSG00000067288	Rps28	54127	3.57e-05	0.00286	0.84
ENSMUSG00000027660	Skil	20482	3.8e-05	0.00301	-1
ENSMUSG00000110720	Gm46223	NA	3.8e-05	0.00301	-1.37
ENSMUSG00000050359	Sprr1a	20753	3.83e-05	0.00301	-2.25
ENSMUSG00000047443	Erfe	227358	3.87e-05	0.00302	-2.73
ENSMUSG00000030826	Bcat2	12036	4.02e-05	0.00311	0.8
ENSMUSG00000050271	Prag1	244418	4.05e-05	0.00311	-1.11
ENSMUSG00000055976	Cldn23	71908	4.16e-05	0.00317	-1.02
ENSMUSG00000053113	Socs3	12702	4.28e-05	0.00325	1.4
ENSMUSG00000031877	Ces2g	72361	4.41e-05	0.00333	-1.23
ENSMUSG00000043501	Lgals2	107753	4.5e-05	0.00337	-1.27
ENSMUSG00000022176	Rem2	140743	4.54e-05	0.00338	-1.62
ENSMUSG00000021699	Pde4d	238871	4.7e-05	0.00347	-0.8
ENSMUSG00000032373	Car12	76459	4.78e-05	0.00351	-2.86
ENSMUSG00000020477	Mrps24	64660	4.93e-05	0.0036	0.91
ENSMUSG00000023232	Serinc2	230779	5.16e-05	0.00372	-0.76
ENSMUSG00000027399	Il1a	16175	5.17e-05	0.00372	-2.08
ENSMUSG00000032278	Paqr5	74090	5.25e-05	0.00376	-1.64
ENSMUSG00000039018	Mtg1	212508	5.33e-05	0.00379	2.22
ENSMUSG00000042367	Gjb3	14620	5.52e-05	0.00388	-2.62
ENSMUSG00000055385	Rnf212	671564	5.51e-05	0.00388	2.94
ENSMUSG00000020205	Phlda1	21664	5.6e-05	0.00391	-1.93
ENSMUSG00000020009	Ifngr1	15979	5.95e-05	0.00413	-1.17
ENSMUSG00000002767	Mrpl2	27398	6.2e-05	0.00415	1.23
ENSMUSG00000027134	Lpcat4	99010	6.16e-05	0.00415	-1.52
ENSMUSG00000027331	Knstrn	51944	6.1e-05	0.00415	-2.57
ENSMUSG00000027397	Slc20a1	20515	6.12e-05	0.00415	-1.52
ENSMUSG00000037349	Nudt22	68323	6.13e-05	0.00415	1
ENSMUSG00000068452	Duox2	214593	6.04e-05	0.00415	-1.21
ENSMUSG00000028645	Slc2a1	20525	6.28e-05	0.00418	-1.08
ENSMUSG00000017724	Etv4	18612	6.4e-05	0.00424	-1.52
ENSMUSG00000005968	Tuft1	22156	6.51e-05	0.00428	-2.09
ENSMUSG00000042268	Slc26a9	320718	6.72e-05	0.0044	-1.77
ENSMUSG00000030208	Emp1	13730	6.88e-05	0.00448	-2.09
ENSMUSG00000024812	Tjp2	21873	7.34e-05	0.00475	-0.85
ENSMUSG00000024036	Slc37a1	224674	7.86e-05	0.005	-0.71
ENSMUSG00000025207	Sema4g	26456	7.86e-05	0.005	-0.92
ENSMUSG00000028184	Adgrl2	99633	7.85e-05	0.005	-1.48
ENSMUSG00000035818	Plekhs1	226245	8.05e-05	0.00509	-1.83
ENSMUSG00000074796	Slc4a11	269356	8.34e-05	0.00524	-2.35
ENSMUSG00000009614	Sardh	192166	8.39e-05	0.00524	0.97
ENSMUSG00000001870	Ltbp1	268977	8.48e-05	0.00526	-2.5
ENSMUSG00000019866	Crybg1	11630	8.51e-05	0.00526	-1.57
ENSMUSG00000035274	Tpbg	21983	8.85e-05	0.00544	-1.64
ENSMUSG00000040998	Npnt	114249	9.33e-05	0.00571	-2.56
ENSMUSG00000049516	Spty2d1	101685	9.57e-05	0.00582	-0.76
ENSMUSG00000020140	Lgr5	14160	9.68e-05	0.00583	-2.54
ENSMUSG00000038286	Bphl	68021	9.64e-05	0.00583	0.81
ENSMUSG00000054708	Ankrd24	70615	9.82e-05	0.00588	1.18
ENSMUSG00000027377	Mall	228576	9.89e-05	0.00589	-2.21
ENSMUSG00000020877	Scrn2	217140	0.000101	0.00598	0.94
ENSMUSG00000021591	Glrx	93692	0.000103	0.00606	-1.32
ENSMUSG00000026589	Sec16b	89867	0.000105	0.00618	1.15
ENSMUSG00000019256	Ahr	11622	0.000107	0.00622	-1.19
ENSMUSG00000024365	Cyp21a1	13079	0.000107	0.00622	-4.01
ENSMUSG00000064177	Ghrl	58991	0.000109	0.0063	-2.78
ENSMUSG00000031778	Cx3cl1	20312	0.000112	0.00642	-1.72
ENSMUSG00000052271	Bhlha15	17341	0.000114	0.00642	0.98
ENSMUSG00000060376	Bckdha	12039	0.000113	0.00642	0.82
ENSMUSG00000060961	Slc4a4	54403	0.000114	0.00642	-1.44
ENSMUSG00000076431	Sox4	20677	0.000113	0.00642	-0.66
ENSMUSG00000028273	Pdlim5	56376	0.000116	0.00644	-0.79
ENSMUSG00000037974	Muc5ac	17833	0.000116	0.00644	-1.97
ENSMUSG00000056629	Fkbp2	14227	0.000115	0.00644	0.95
ENSMUSG00000036155	Mgat5	107895	0.000125	0.00688	-1.37
ENSMUSG00000039385	Cdh6	12563	0.000125	0.00688	-2.14
ENSMUSG00000004562	Arhgef40	268739	0.000131	0.00714	-1.14
ENSMUSG00000024857	Cabp2	29866	0.000132	0.00716	1.26
ENSMUSG00000065990	Aurkaip1	66077	0.000132	0.00716	0.75
ENSMUSG00000093674	Rpl41	67945	0.000133	0.00716	0.78
ENSMUSG00000070802	Pnmal2	434128	0.000135	0.00725	0.98
ENSMUSG00000020098	Pcbd1	13180	0.000137	0.00732	0.64
ENSMUSG00000047230	Cldn2	12738	0.000145	0.00767	-1.93
ENSMUSG00000049493	Pls1	102502	0.000145	0.00767	-1.42
ENSMUSG00000006342	Susd2	71733	0.000151	0.00796	1.63
ENSMUSG00000022314	Rad21	19357	0.000157	0.00816	-0.76
ENSMUSG00000027358	Bmp2	12156	0.000157	0.00816	-1.68
ENSMUSG00000042694	Stn1	108689	0.000156	0.00816	-1.63
ENSMUSG00000021895	Arhgef3	71704	0.000159	0.0082	-1.21
ENSMUSG00000034107	Ano7	404545	0.00016	0.00826	-2.12
ENSMUSG00000031642	Sh3rf1	59009	0.000164	0.00839	-0.74
ENSMUSG00000003541	Ier3	15937	0.00017	0.00867	-1.04
ENSMUSG00000000184	Ccnd2	12444	0.000173	0.00874	1.72
ENSMUSG00000032487	Ptgs2	19225	0.000173	0.00874	-2.1
ENSMUSG00000046711	Hmga1	15361	0.000176	0.00884	-0.88
ENSMUSG00000071537	Klrg2	74253	0.000176	0.00884	-1.64
ENSMUSG00000024521	Pmaip1	58801	0.000179	0.00894	-2.35
ENSMUSG00000022993	4930415O20Rik	73863	0.000185	0.0092	0.99
ENSMUSG00000039330	Tsga10ip	NA	0.000186	0.00921	1.29
ENSMUSG00000059810	Rgs3	50780	0.000188	0.00925	-1.52
ENSMUSG00000020527	Myo19	66196	0.000192	0.00936	-1.06
ENSMUSG00000078670	Fam174b	100038347	0.000192	0.00936	0.46
ENSMUSG00000035678	Tnfsf9	21950	0.000193	0.00939	-1.54
ENSMUSG00000039384	Dusp10	63953	0.0002	0.00967	-1.45
ENSMUSG00000041453	Rpl21	19933	0.000203	0.0098	0.53
ENSMUSG00000022010	Tsc22d1	21807	0.000212	0.0101	-0.62
ENSMUSG00000025225	Nfkb2	18034	0.000213	0.0101	-0.9
ENSMUSG00000032366	Tpm1	22003	0.000211	0.0101	-1.04
ENSMUSG00000055681	Cope	59042	0.000213	0.0101	0.77
ENSMUSG00000022354	Ndufb9	66218	0.000225	0.0106	0.95
ENSMUSG00000019558	Slc6a8	102857	0.000234	0.0109	-0.89
ENSMUSG00000027962	Vcam1	22329	0.000237	0.0111	-2.71
ENSMUSG00000013629	Cad	69719	0.000242	0.0112	0.91
ENSMUSG00000053329	D10Jhu81e	28295	0.000241	0.0112	0.86
ENSMUSG00000010080	Epn3	71889	0.000245	0.0113	-0.71
ENSMUSG00000032802	Srxn1	76650	0.000245	0.0113	-1.53
ENSMUSG00000000303	Cdh1	12550	0.000252	0.0115	-0.82
ENSMUSG00000034308	Sdr42e1	74032	0.000251	0.0115	1.17
ENSMUSG00000028337	Coro2a	107684	0.000253	0.0115	-2.36
ENSMUSG00000020828	Pld2	18806	0.000256	0.0116	-1.56
ENSMUSG00000051339	2900026A02Rik	243219	0.000257	0.0116	-0.49
ENSMUSG00000008461	Fut1	14343	0.000265	0.0119	0.94
ENSMUSG00000049350	Zg16	69036	0.000266	0.0119	1.01
ENSMUSG00000060950	Trmt61a	328162	0.000268	0.0119	0.86
ENSMUSG00000007892	Rplp1	56040	0.00027	0.0119	0.75
ENSMUSG00000024503	Spink1	20730	0.000274	0.0119	0.8
ENSMUSG00000038393	Txnip	56338	0.000274	0.0119	1.26
ENSMUSG00000041301	Cftr	12638	0.000273	0.0119	-2.1
ENSMUSG00000078695	Cisd3	217149	0.000272	0.0119	0.58
ENSMUSG00000021823	Vcl	22330	0.000277	0.012	-1.09
ENSMUSG00000024486	Hbegf	15200	0.000276	0.012	-1.57
ENSMUSG00000019843	Fyn	14360	0.000281	0.0121	0.88
ENSMUSG00000023259	Slc26a6	171429	0.00028	0.0121	0.95
ENSMUSG00000015143	Actn1	109711	0.000285	0.0121	-0.67
ENSMUSG00000019947	Arid5b	71371	0.000285	0.0121	-1.1
ENSMUSG00000032300	1700017B05Rik	74211	0.000285	0.0121	-1.33
ENSMUSG00000039813	Tbc1d2	381605	0.000289	0.0122	-1.16
ENSMUSG00000025383	Il23a	83430	0.000291	0.0123	-1.88
ENSMUSG00000044252	Osbpl1a	64291	0.000299	0.0125	1.66
ENSMUSG00000011463	Cpb1	76703	0.000307	0.0126	0.85
ENSMUSG00000017615	Tnfaip1	21927	0.000307	0.0126	-0.68
ENSMUSG00000028207	Asph	65973	0.000306	0.0126	-1.26
ENSMUSG00000048807	Slc35e4	103710	0.000305	0.0126	-1.11
ENSMUSG00000052146	Rps10	67097	0.000307	0.0126	0.5
ENSMUSG00000000916	Nsun5	100609	0.000314	0.0127	1.05
ENSMUSG00000006219	Fblim1	74202	0.000314	0.0127	-0.82
ENSMUSG00000025375	Aatk	11302	0.000313	0.0127	1.59
ENSMUSG00000058833	Rex1bd	66462	0.000313	0.0127	0.98
ENSMUSG00000034259	Exosc4	109075	0.000317	0.0128	0.69
ENSMUSG00000071064	Zfp827	622675	0.000318	0.0128	-0.88
ENSMUSG00000073802	Cdkn2b	12579	0.000319	0.0128	-1.46
ENSMUSG00000040605	Bace2	56175	0.00032	0.0128	-1.82
ENSMUSG00000042115	Klhdc8a	213417	0.000322	0.0128	1.17
ENSMUSG00000031803	B3gnt3	72297	0.000323	0.0128	-2.04
ENSMUSG00000026991	Pkp4	227937	0.000325	0.0128	-0.74
ENSMUSG00000006567	Atp7b	11979	0.000335	0.0131	-1.55
ENSMUSG00000089809	Rasgef1b	320292	0.000335	0.0131	-0.82
ENSMUSG00000040136	Abcc8	20927	0.000337	0.0132	-2.21
ENSMUSG00000059674	Cdh24	239096	0.000338	0.0132	-2.27
ENSMUSG00000024376	Epb41l4a	13824	0.000344	0.0134	-1.11
ENSMUSG00000025278	Flnb	286940	0.000356	0.0137	-1.14
ENSMUSG00000025036	Sfxn2	94279	0.000361	0.0139	1.64
ENSMUSG00000030231	Plekha5	109135	0.000365	0.014	-0.67
ENSMUSG00000042700	Sipa1l1	217692	0.000369	0.0141	-0.89
ENSMUSG00000026965	Anapc2	99152	0.000371	0.0141	0.8
ENSMUSG00000034343	Ube2f	67921	0.000373	0.0142	0.59
ENSMUSG00000029135	Fosl2	14284	0.000379	0.0143	-1.22
ENSMUSG00000031891	Hsd11b2	15484	0.000382	0.0144	-1.83
ENSMUSG00000035674	Ndufa3	66091	0.000387	0.0145	0.68
ENSMUSG00000060716	Plekhh1	211945	0.00039	0.0146	-0.76
ENSMUSG00000037613	Tnfrsf23	79201	0.000391	0.0146	-1.9
ENSMUSG00000038481	Cdk19	78334	0.000395	0.0146	-1.13
ENSMUSG00000042734	Ttc9	69480	0.000395	0.0146	-2.21
ENSMUSG00000031586	Rbpms	19663	0.000398	0.0146	-1.28
ENSMUSG00000112129	Pbld1	68371	0.000397	0.0146	1.09
ENSMUSG00000028699	Tspan1	66805	0.000399	0.0147	-1.01
ENSMUSG00000041842	Fhdc1	229474	0.000406	0.0149	-1.9
ENSMUSG00000071341	Egr4	13656	0.000412	0.015	-2.03
ENSMUSG00000026520	Pycr2	69051	0.000415	0.0151	0.79
ENSMUSG00000022820	Ndufb4	100042503;68194;100041273	0.000418	0.0151	0.79
ENSMUSG00000048175	Asb8	78541	0.000425	0.0154	0.63
ENSMUSG00000024181	Mrpl28	68611	0.000431	0.0155	0.6
ENSMUSG00000006435	Neurl1a	18011	0.000434	0.0156	-1.37
ENSMUSG00000012405	Rpl15	66480	0.000438	0.0157	1.12
ENSMUSG00000042506	Usp22	216825	0.000441	0.0157	-0.63
ENSMUSG00000095115	Itpripl2	319622	0.000448	0.0159	-1.3
ENSMUSG00000037798	Mat1a	11720	0.000451	0.016	1.32
ENSMUSG00000024074	Crim1	50766	0.000456	0.0161	-1.48
ENSMUSG00000020159	Gabrp	216643	0.000465	0.0164	-2.36
ENSMUSG00000023169	Slc38a1	105727	0.000467	0.0164	-0.89
ENSMUSG00000037185	Krt80	74127	0.000468	0.0164	-1.45
ENSMUSG00000067006	Serpinb5	20724	0.000474	0.0166	-2.86
ENSMUSG00000047407	Tgif1	21815	0.000476	0.0166	-1.09
ENSMUSG00000056124	B4galt6	56386	0.000477	0.0166	-1.16
ENSMUSG00000040663	Clcf1	56708	0.000493	0.0171	-1.9
ENSMUSG00000017188	Coa3	52469	0.000508	0.0175	0.65
ENSMUSG00000039903	Eva1c	70967	0.00051	0.0175	-1.59
ENSMUSG00000042688	Mapk6	50772	0.000512	0.0176	-0.95
ENSMUSG00000056708	Ier5	15939	0.000516	0.0176	-1.17
ENSMUSG00000019850	Tnfaip3	21929	0.000526	0.0178	-1.94
ENSMUSG00000026510	Trp53bp2	209456	0.000528	0.0178	-0.88
ENSMUSG00000031957	Ctrb1	66473	0.000522	0.0178	0.7
ENSMUSG00000032717	Mdfi	17240	0.000527	0.0178	-1.66
ENSMUSG00000048078	Tenm4	23966	0.000527	0.0178	-1.4
ENSMUSG00000032092	Mpzl2	14012	0.00053	0.0178	-0.97
ENSMUSG00000027806	Tsc22d2	72033	0.000542	0.0181	-1.7
ENSMUSG00000068566	Myadm	50918	0.000557	0.0185	-0.85
ENSMUSG00000002699	Lcp2	16822	0.000567	0.0188	-3.4
ENSMUSG00000029762	Akr1b8	14187	0.000587	0.0194	-1.46
ENSMUSG00000079559	Colca2	100502940	0.000587	0.0194	-1.21
ENSMUSG00000028381	Ugcg	22234	0.000594	0.0195	-0.96
ENSMUSG00000015290	Ubl4a	100169864;27643	0.000606	0.0198	0.62
ENSMUSG00000037876	Jmjd1c	108829	0.000605	0.0198	-0.9
ENSMUSG00000024039	Cbs	12411	0.000618	0.0201	0.9
ENSMUSG00000026547	Tagln2	21346	0.000628	0.0204	-0.81
ENSMUSG00000025959	Klf7	93691	0.000631	0.0204	-1.32
ENSMUSG00000026579	F5	14067	0.000634	0.0205	-2.06
ENSMUSG00000028654	Mycl	16918	0.000636	0.0205	-2.28
ENSMUSG00000040462	Os9	216440	0.000644	0.0207	0.76
ENSMUSG00000020267	Hint1	15254	0.000647	0.0207	0.56
ENSMUSG00000017858	Ift52	245866	0.000649	0.0208	0.58
ENSMUSG00000027522	Stx16	228960	0.000652	0.0208	2.24
ENSMUSG00000034424	Gcsh	68133	0.000657	0.0209	0.86
ENSMUSG00000022557	Bop1	12181	0.00068	0.0215	0.65
ENSMUSG00000045394	Epcam	17075	0.00068	0.0215	-1.1
ENSMUSG00000069919	Hba-a1	15122	0.000683	0.0215	2.55
ENSMUSG00000025466	Fuom	69064	0.000687	0.0216	0.79
ENSMUSG00000021838	Samd4	74480	0.000696	0.0217	-2.81
ENSMUSG00000025068	Gsto1	14873	0.000698	0.0217	-0.93
ENSMUSG00000030048	Gkn3	68888	0.000695	0.0217	-1.81
ENSMUSG00000037995	Igsf9	93842	0.000696	0.0217	-1.43
ENSMUSG00000026305	Lrrfip1	16978	0.000701	0.0217	-1.3
ENSMUSG00000032226	Gcnt3	72077	0.000704	0.0217	-2.06
ENSMUSG00000033350	Chst2	54371	0.000703	0.0217	0.88
ENSMUSG00000022408	Fam83f	213956	0.000712	0.0219	0.68
ENSMUSG00000032418	Me1	17436	0.000717	0.022	-1.61
ENSMUSG00000029752	Asns	27053	0.000729	0.0223	0.7
ENSMUSG00000022938	Fam3b	52793	0.000735	0.0224	-2.44
ENSMUSG00000030748	Il4ra	16190	0.000747	0.0227	-1.55
ENSMUSG00000024122	Pdpk1	18607	0.000754	0.0227	1.04
ENSMUSG00000038943	Prc1	233406	0.000753	0.0227	-1.45
ENSMUSG00000039774	Galnt12	230145	0.000754	0.0227	-1.82
ENSMUSG00000084883	Ccdc85c	668158	0.000763	0.0229	0.64
ENSMUSG00000044068	Zrsr1	22183	0.000766	0.0229	0.95
ENSMUSG00000001424	Snd1	56463	0.000779	0.0231	0.6
ENSMUSG00000022865	Cxadr	13052	0.000775	0.0231	-0.69
ENSMUSG00000027456	Sdcbp2	228765	0.000775	0.0231	-1.87
ENSMUSG00000035382	Pcsk7	18554	0.00078	0.0231	3.56
ENSMUSG00000052040	Klf13	50794	0.000777	0.0231	-0.89
ENSMUSG00000052727	Map1b	17755	0.0008	0.0236	-1.56
ENSMUSG00000074445	Sprr2a3	100042514	0.000808	0.0238	-2.05
ENSMUSG00000039153	Runx2	12393	0.000812	0.0238	-1.92
ENSMUSG00000037411	Serpine1	18787	0.000818	0.0239	-1.86
ENSMUSG00000062300	Nectin2	19294	0.000828	0.0242	-0.92
ENSMUSG00000032473	Cldn18	56492	0.000832	0.0242	-1.74
ENSMUSG00000000440	Pparg	19016	0.000856	0.0248	-1.26
ENSMUSG00000020806	Rhbdf2	217344	0.000856	0.0248	-0.8
ENSMUSG00000022096	Hr	15460	0.000862	0.0248	-1.5
ENSMUSG00000028923	Necap2	66147	0.000861	0.0248	0.48
ENSMUSG00000038780	Smurf1	75788	0.000877	0.0252	-0.78
ENSMUSG00000030301	Ccdc91	67015	0.000881	0.0252	2.59
ENSMUSG00000054312	Mrps21	66292	0.000882	0.0252	0.69
ENSMUSG00000003051	Elf3	13710	0.000912	0.0256	-1.17
ENSMUSG00000025731	Mettl26	68347	0.000908	0.0256	0.88
ENSMUSG00000025980	Hspd1	15510	0.00091	0.0256	-1.56
ENSMUSG00000032513	Gorasp1	74498	0.0009	0.0256	0.62
ENSMUSG00000038406	Scaf1	233208	0.000909	0.0256	0.99
ENSMUSG00000045312	Lhfpl2	218454	0.000904	0.0256	-1.7
ENSMUSG00000047180	Neurl3	214854	0.000904	0.0256	-1.38
ENSMUSG00000059552	Trp53	22059	0.000912	0.0256	-0.95
ENSMUSG00000026544	Dusp23	68440	0.000915	0.0256	0.81
ENSMUSG00000059534	Uqcr10	66152	0.000921	0.0256	0.54
ENSMUSG00000084897	Gm14226	50518	0.00092	0.0256	-0.88
ENSMUSG00000054808	Actn4	60595	0.000932	0.0259	-0.68
ENSMUSG00000041782	Lad1	16763	0.00095	0.0262	-0.75
ENSMUSG00000046623	Gjb4	14621	0.000949	0.0262	-2.53
ENSMUSG00000011306	Sugp1	70616	0.000964	0.0265	0.67
ENSMUSG00000030203	Dusp16	70686	0.000962	0.0265	-0.73
ENSMUSG00000024597	Slc12a2	20496	0.000968	0.0266	-0.94
ENSMUSG00000031813	Mvb12a	73711	0.000986	0.027	0.51
ENSMUSG00000004366	Sst	20604	0.000994	0.0271	-1.63
ENSMUSG00000040354	Mars	216443	0.000997	0.0272	0.95
ENSMUSG00000032091	Tmprss4	214523	0.00102	0.0276	-1.32
ENSMUSG00000022433	Csnk1e	27373	0.00102	0.0277	-0.75
ENSMUSG00000005882	Uqcc1	56046	0.00103	0.0278	3.1
ENSMUSG00000022283	Pabpc1	18458	0.00104	0.028	-0.52
ENSMUSG00000026641	Usf1	22278	0.00104	0.028	0.73
ENSMUSG00000037440	Vnn1	22361	0.00104	0.028	-1.34
ENSMUSG00000021025	Nfkbia	18035	0.00105	0.0282	-0.62
ENSMUSG00000025140	Pycr1	209027	0.00105	0.0282	0.79
ENSMUSG00000034685	Fam171a2	217219	0.00107	0.0285	-2.66
ENSMUSG00000003382	Etv3	27049	0.00108	0.0287	-0.86
ENSMUSG00000026883	Dab2ip	69601	0.00108	0.0287	-0.91
ENSMUSG00000086040	Wipf3	330319	0.00108	0.0287	1.73
ENSMUSG00000008682	Rpl10	110954	0.00109	0.0288	0.58
ENSMUSG00000012422	Tmem167	66074	0.00109	0.0288	0.71
ENSMUSG00000020709	Adap2	216991	0.00111	0.0289	1.15
ENSMUSG00000023031	Cela1	109901	0.00111	0.0289	1.42
ENSMUSG00000026175	Vil1	22349	0.0011	0.0289	-1.65
ENSMUSG00000102252	Snrpn	20646	0.0011	0.0289	0.76
ENSMUSG00000067276	Capn6	12338	0.00111	0.029	-0.98
ENSMUSG00000040669	Phc1	13619	0.00112	0.0292	-0.81
ENSMUSG00000004552	Ctse	13034	0.00113	0.0292	-2.02
ENSMUSG00000040606	Kazn	71529	0.00113	0.0293	0.66
ENSMUSG00000003380	Rabac1	14470	0.00114	0.0294	0.73
ENSMUSG00000023034	Nr4a1	15370	0.00115	0.0297	-1.43
ENSMUSG00000036206	Sh3bp4	98402	0.00116	0.0297	-0.51
ENSMUSG00000019734	Tmc4	353499	0.00117	0.0299	-0.46
ENSMUSG00000028463	Car9	230099	0.00118	0.03	-1.32
ENSMUSG00000039050	Osbpl2	228983	0.00117	0.03	0.68
ENSMUSG00000045302	Preb	50907	0.00118	0.03	0.62
ENSMUSG00000038909	Kat7	217127	0.00119	0.0302	-0.84
ENSMUSG00000020121	Srgap1	117600	0.00119	0.0302	-2.16
ENSMUSG00000007888	Crlf1	12931	0.00121	0.0304	1
ENSMUSG00000024892	Pcx	18563	0.00121	0.0304	0.66
ENSMUSG00000031098	Syt8	55925	0.0012	0.0304	-1.65
ENSMUSG00000052560	Cpne8	66871	0.00124	0.031	0.58
ENSMUSG00000031378	Abcd1	11666	0.00124	0.031	0.77
ENSMUSG00000004929	Thop1	50492	0.00125	0.0312	0.67
ENSMUSG00000015627	Gata5	14464	0.00126	0.0315	-1.86
ENSMUSG00000042510	AA986860	212439	0.00127	0.0316	-0.93
ENSMUSG00000021670	Hmgcr	15357	0.00128	0.0318	-2.02
ENSMUSG00000024462	Gabbr1	54393	0.00128	0.0318	-1.61
ENSMUSG00000025473	Adam8	11501	0.0013	0.032	-2.1
ENSMUSG00000047990	C2cd4a	244911	0.0013	0.032	1.21
ENSMUSG00000031799	Tpm4	326618	0.00133	0.0327	-0.95
ENSMUSG00000017897	Eya2	14049	0.00134	0.0329	-1.85
ENSMUSG00000033502	Cdc14a	229776	0.00135	0.0329	-1.21
ENSMUSG00000058152	Chsy3	78923	0.00135	0.0329	-1.77
ENSMUSG00000060992	Copz1	56447	0.00137	0.0334	0.3
ENSMUSG00000016427	Ndufa1	54405	0.00139	0.0335	1.06
ENSMUSG00000029385	Ccng2	12452	0.00138	0.0335	-1.49
ENSMUSG00000078439	Smim24	72273	0.00139	0.0335	1.34
ENSMUSG00000041841	Rpl37	67281;100502825	0.00139	0.0336	0.61
ENSMUSG00000056978	Hamp2	66438	0.00141	0.0339	1.3
ENSMUSG00000115388	Eppk1	223650	0.00141	0.0339	-1.58
ENSMUSG00000035637	Grhpr	76238	0.00141	0.0339	0.69
ENSMUSG00000001552	Jup	16480	0.00142	0.0341	-0.81
ENSMUSG00000003531	Dgcr6	13353	0.00142	0.0341	0.7
ENSMUSG00000027808	Serp1	28146	0.00143	0.0342	0.75
ENSMUSG00000034101	Ctnnd1	12388	0.00144	0.0343	-0.72
ENSMUSG00000021725	Parp8	52552	0.00145	0.0345	-1.38
ENSMUSG00000036199	Ndufa13	67184	0.00146	0.0345	0.72
ENSMUSG00000036570	Fxyd1	56188	0.00147	0.0347	1.88
ENSMUSG00000006204	5430419D17Rik	71395	0.00147	0.0348	0.9
ENSMUSG00000039615	Stub1	56424	0.00149	0.035	0.48
ENSMUSG00000032383	Ppib	19035	0.00151	0.0354	0.7
ENSMUSG00000020340	Cyfip2	76884	0.00151	0.0354	0.8
ENSMUSG00000047205	Dusp18	75219	0.00152	0.0356	-0.98
ENSMUSG00000034807	Colgalt1	234407	0.00159	0.0369	-0.81
ENSMUSG00000037822	Smim14	68552	0.00158	0.0369	0.78
ENSMUSG00000053929	Cyhr1	54151	0.00158	0.0369	0.46
ENSMUSG00000018474	Chd3	216848	0.0016	0.0371	-0.92
ENSMUSG00000044783	Hjurp	212427;381280	0.0016	0.0371	-0.97
ENSMUSG00000001098	Kctd10	330171	0.00161	0.0373	-1.19
ENSMUSG00000021453	Gadd45g	23882	0.00162	0.0374	1.4
ENSMUSG00000026149	Tm4sf20	66261	0.00162	0.0374	-2.62
ENSMUSG00000025224	Gbf1	107338	0.00165	0.0377	0.83
ENSMUSG00000032849	Abcc4	239273	0.00165	0.0377	-1.15
ENSMUSG00000038059	Smim3	106878	0.00165	0.0377	-0.77
ENSMUSG00000045107	Saysd1	67509	0.00165	0.0377	0.71
ENSMUSG00000015806	Qdpr	110391	0.00166	0.0377	0.8
ENSMUSG00000038910	Plcl2	224860	0.00166	0.0378	0.89
ENSMUSG00000033589	Reep4	72549	0.00167	0.0378	-0.92
ENSMUSG00000072640	Lyrm9	66274	0.00168	0.038	0.98
ENSMUSG00000038697	Taf5l	102162	0.00168	0.038	-0.81
ENSMUSG00000051076	Vtcn1	242122	0.00169	0.0381	-1.24
ENSMUSG00000036169	Sostdc1	66042	0.0017	0.0383	1.18
ENSMUSG00000028068	Iqgap3	404710	0.00171	0.0384	-1.53
ENSMUSG00000040722	Scamp5	56807	0.00171	0.0384	-1.01
ENSMUSG00000033434	Gtpbp6	107999	0.00174	0.0389	-1.23
ENSMUSG00000023905	Tnfrsf12a	27279	0.00175	0.039	-1.35
ENSMUSG00000041180	Hectd2	226098	0.00174	0.039	-1.77
ENSMUSG00000002014	Ssr4	20832	0.00178	0.0392	0.69
ENSMUSG00000019966	Kitl	17311	0.00179	0.0392	-1.76
ENSMUSG00000027171	Prrg4	228413	0.0018	0.0392	-1.62
ENSMUSG00000027429	Sec23b	27054	0.0018	0.0392	0.77
ENSMUSG00000027803	Wwtr1	97064	0.00178	0.0392	-1.01
ENSMUSG00000027907	S100a11	20195	0.00177	0.0392	-1.17
ENSMUSG00000029371	Cxcl5	20311	0.00177	0.0392	-2.01
ENSMUSG00000029379	Cxcl3	330122	0.00178	0.0392	-2.33
ENSMUSG00000030096	Slc6a6	21366	0.00179	0.0392	-1.09
ENSMUSG00000037552	Plekhg2	101497	0.00178	0.0392	-0.92
ENSMUSG00000042808	Gpx2	14776;14777	0.0018	0.0392	-1.9
ENSMUSG00000045314	Sowahb	78088	0.00179	0.0392	-0.97
ENSMUSG00000007041	Clic1	114584	0.00183	0.0397	-0.97
ENSMUSG00000024498	Tcerg1	56070	0.00185	0.04	-0.7
ENSMUSG00000114547	Gm3226	NA	0.00185	0.04	-2.21
ENSMUSG00000001300	Efnb2	13642	0.00186	0.0401	-1.8
ENSMUSG00000019737	Syne4	233066	0.00187	0.0402	0.82
ENSMUSG00000026836	Acvr1	11477	0.00188	0.0402	-0.92
ENSMUSG00000028102	Pex11b	18632	0.00188	0.0402	0.65
ENSMUSG00000028849	Map7d1	245877	0.00187	0.0402	-1.16
ENSMUSG00000042644	Itpr3	16440	0.00188	0.0403	-0.65
ENSMUSG00000043336	Filip1l	78749	0.00189	0.0403	-1.03
ENSMUSG00000016262	Sertad4	214791	0.0019	0.0403	-1.54
ENSMUSG00000022003	Slc25a30	67554	0.00189	0.0403	-1.28
ENSMUSG00000039232	Stx11	74732	0.0019	0.0403	-2.31
ENSMUSG00000021215	Net1	56349	0.0019	0.0403	-0.95
ENSMUSG00000061607	Mdc1	240087	0.00192	0.0406	-0.56
ENSMUSG00000037408	Cnnm4	94220	0.00194	0.0409	-1.18
ENSMUSG00000036114	Rpp25l	69961	0.00196	0.0413	0.56
ENSMUSG00000037110	Ralgapa2	241694	0.00196	0.0413	-0.73
ENSMUSG00000025746	Il6	16193	0.00198	0.0414	-1.54
ENSMUSG00000075376	Rc3h2	319817	0.00197	0.0414	-0.8
ENSMUSG00000021922	Itih4	16427	0.00199	0.0416	0.63
ENSMUSG00000028614	Ndc1	72787	0.00199	0.0416	-1.22
ENSMUSG00000046761	Fam83h	105732	0.002	0.0416	-0.6
ENSMUSG00000003360	Ddx23	74351	0.002	0.0417	1.33
ENSMUSG00000032327	Stra6	20897	0.00202	0.0419	-2.05
ENSMUSG00000042507	Elmsan1	238317	0.00203	0.042	-0.99
ENSMUSG00000079523	Tmsb10	19240	0.00203	0.042	-1.11
ENSMUSG00000001247	Lsr	54135	0.00205	0.0421	-0.47
ENSMUSG00000017607	Tns4	217169	0.00205	0.0421	-1.53
ENSMUSG00000024640	Psat1	107272	0.00206	0.0421	0.81
ENSMUSG00000024883	Rin1	225870	0.00205	0.0421	-1.14
ENSMUSG00000026972	Arrdc1	215705	0.00206	0.0421	-0.76
ENSMUSG00000032908	Sgpp2	433323	0.00206	0.0421	-1.76
ENSMUSG00000001507	Itga3	16400	0.00206	0.0421	-0.98
ENSMUSG00000023947	Nfkbie	18037	0.00207	0.0422	-1.18
ENSMUSG00000035896	Rnase1	19752	0.00207	0.0422	1.08
ENSMUSG00000021696	Elovl7	74559	0.00208	0.0422	-1.07
ENSMUSG00000055866	Per2	18627	0.00208	0.0422	-1.04
ENSMUSG00000061665	Cd2ap	12488	0.00211	0.0426	-0.7
ENSMUSG00000025289	Prdx4	53381	0.00211	0.0427	0.83
ENSMUSG00000005447	Pafah1b3	18476	0.00213	0.043	-1.11
ENSMUSG00000024270	Slc39a6	106957	0.00216	0.0434	-0.99
ENSMUSG00000039747	Orai2	269717	0.00216	0.0434	0.74
ENSMUSG00000057789	Bak1	12018	0.00217	0.0436	-1.05
ENSMUSG00000027199	Gatm	67092	0.00219	0.0437	0.76
ENSMUSG00000032231	Anxa2	12306	0.00219	0.0437	-1.64
ENSMUSG00000059895	Ptp4a3	19245	0.00219	0.0437	0.57
ENSMUSG00000026435	Slc45a3	212980	0.00221	0.0441	-1.84
ENSMUSG00000026209	Dnpep	13437	0.00223	0.0444	0.4
ENSMUSG00000041737	Tmem45b	235135	0.00224	0.0444	-2.07
ENSMUSG00000017344	Vtn	22370	0.00225	0.0445	0.59
ENSMUSG00000028841	Cnksr1	194231	0.00227	0.0448	-0.69
ENSMUSG00000004667	Polr2e	66420	0.00227	0.0449	0.54
ENSMUSG00000049866	Arl4c	320982	0.00229	0.0451	-1.58
ENSMUSG00000032480	Dhx30	72831	0.0023	0.0452	1.66
ENSMUSG00000006169	Clint1	216705	0.00231	0.0453	-0.48
ENSMUSG00000018623	Mmp7	17393	0.00231	0.0453	-2.77
ENSMUSG00000020787	P2rx1	18436	0.00231	0.0453	0.82
ENSMUSG00000030587	2200002D01Rik	72275	0.00233	0.0454	-1.59
ENSMUSG00000037242	Clic4	29876	0.00233	0.0454	-0.46
ENSMUSG00000084174	Sycn	68416	0.00235	0.0459	1.09
ENSMUSG00000042842	Serpinb6b	20708	0.00237	0.0462	-1.23
ENSMUSG00000044770	Scml4	268297	0.00239	0.0465	0.73
ENSMUSG00000063316	Rpl27	108167922;19942	0.0024	0.0465	0.71
ENSMUSG00000015839	Nfe2l2	18024	0.00241	0.0467	-0.72
ENSMUSG00000015943	Bola1	69168	0.00243	0.0469	1.05
ENSMUSG00000087150	BC064078	NA	0.00245	0.0472	-1.28
ENSMUSG00000068015	Lrch1	380916	0.00246	0.0473	-1.61
ENSMUSG00000062110	Scfd2	212986	0.00246	0.0474	0.74
ENSMUSG00000008035	Mid1ip1	68041	0.00249	0.0477	0.53
ENSMUSG00000030881	Arfip2	76932	0.00249	0.0477	0.59
ENSMUSG00000029864	Gstk1	76263	0.0025	0.0478	0.7
ENSMUSG00000032553	Srprb	20818	0.0025	0.0478	0.66
ENSMUSG00000031896	Ctrl	109660	0.00252	0.0479	1.28
ENSMUSG00000037254	Itih2	16425	0.00252	0.0479	0.99
ENSMUSG00000020190	Mknk2	17347	0.00253	0.048	-0.76
ENSMUSG00000027217	Tspan18	241556	0.00253	0.048	-1.31
ENSMUSG00000021636	Marveld2	218518	0.00255	0.0481	-0.7
ENSMUSG00000028776	Tinagl1	94242	0.00254	0.0481	-1.36
ENSMUSG00000026029	Casp8	12370	0.00255	0.0481	-1.08
ENSMUSG00000040688	Tbl3	213773	0.00256	0.0483	0.71
ENSMUSG00000020307	Cdc34	216150	0.00258	0.0484	0.81
ENSMUSG00000024421	Lama3	16774	0.00259	0.0486	-1.84
ENSMUSG00000005103	Wdr1	22388	0.00261	0.0487	-0.73
ENSMUSG00000019782	Rwdd1	66521	0.00262	0.0487	0.52
ENSMUSG00000024958	Gpr137	107173	0.00262	0.0487	0.67
ENSMUSG00000041272	Tox	252838	0.00262	0.0487	-0.63
ENSMUSG00000050732	Vamp8	22320	0.0026	0.0487	0.55
ENSMUSG00000052557	Gan	209239	0.0026	0.0487	-0.76
ENSMUSG00000031596	Slc7a2	11988	0.00262	0.0487	1.04
ENSMUSG00000006378	Gcat	26912	0.00263	0.0488	0.94
ENSMUSG00000048776	Pthlh	19227	0.00264	0.0488	-2.09
ENSMUSG00000036264	Fstl4	320027	0.00266	0.0492	-1.27
ENSMUSG00000021420	Fars2	69955	0.00267	0.0493	0.81
ENSMUSG00000010054	Tusc2	80385	0.00269	0.0495	0.51
ENSMUSG00000020897	Aurkb	20877	0.00269	0.0495	-1.71
ENSMUSG00000024985	Tcf7l2	21416	0.00272	0.0499	-0.91
ENSMUSG00000078570	1110065P20Rik	68920	0.00272	0.0499	0.53
