# Supplementary material for: Loss of tumor suppressor WWOX accelerates pancreatic cancer development through promotion of TGFβ/BMP2 signaling
Source: Cell Death Dis. 2022 Dec 27;13(12):1074. doi: 10.1038/s41419-022-05519-9 (PMC9792466; doi:10.1038/s41419-022-05519-9)
Supplement: Supplementary file 6 — Supplementary TABLE 3 [file 41419_2022_5519_MOESM6_ESM.xlsx]

## Sheet: Sheet1
Term	P-value	Adjusted P-value
TNF-alpha Signaling via NF-kB	3.58981e-26	1.79491e-24
Apoptosis	1.13098e-09	2.82071e-08
KRAS Signaling Up	1.69243e-09	2.82071e-08
Hypoxia	7.15821e-09	5.96517e-08
Estrogen Response Early	7.15821e-09	5.96517e-08
p53 Pathway	7.15821e-09	5.96517e-08
Epithelial Mesenchymal Transition	1.13023e-07	8.07309e-07
TGF-beta Signaling	1.06941e-06	6.68378e-06
Inflammatory Response	1.49913e-06	8.32851e-06
Apical Junction	5.09785e-06	2.54892e-05
UV Response Dn	6.08e-05	0.000276364
Mitotic Spindle	0.000139811	0.000582546
IL-6/JAK/STAT3 Signaling	0.000166286	0.000639561
Coagulation	0.000402173	0.00143633
IL-2/STAT5 Signaling	0.00103658	0.00343092
Estrogen Response Late	0.00109789	0.00343092
Cholesterol Homeostasis	0.00261551	0.0071955
Interferon Gamma Response	0.00273429	0.0071955
Complement	0.00273429	0.0071955
Androgen Response	0.00647573	0.0161893
mTORC1 Signaling	0.0141867	0.0308406
Xenobiotic Metabolism	0.0141867	0.0308406
Glycolysis	0.0141867	0.0308406
Pperoxisome	0.0228663	0.0476381
